# Supplementary material for: Crystal structure of bis­(β-alaninium) tetra­bromidoplumbate
Source: Acta Crystallogr E Crystallogr Commun. 2024 Aug 9;80(Pt 9):931–5. doi: 10.1107/S2056989024007722 (PMC11389681; doi:10.1107/S2056989024007722)
Supplement: Supplementary file 1 [file e-80-00931-sup1.cif]

##############################################################################
#                                                                            #
# This CIF contains the data in a paper accepted for publication in          #
# Acta Crystallographica Section E. It conforms to the requirements of       #
# Notes for Authors for Acta Crystallographica Section E, and has been       #
# peer reviewed under the auspices of the IUCr Commission on Journals.       #
#                                                                            #
# Full details of the Crystallographic Information File format               #
# are given in the paper "The Crystallographic Information File (CIF):       #
# a New Standard Archive File for Crystallography" by S. R. Hall, F. H.      #
# Allen and I. D. Brown [Acta Cryst. (1991), A47, 655-685].                  #
#                                                                            #
# The current version of the core CIF dictionary is obtainable from          #
# ftp://ftp.iucr.org/pub/cif_core.dic.                                       #
#                                                                            #
# Software is freely available for graphical display of the structure(s)     #
# in this CIF. For information consult the CIF software page                 #
# http://www.iucr.org/resources/cif/software.                                #
#                                                                            #
# This file may be used for bona fide research purposes within the           #
# scientific community so long as proper attribution is given to the journal # 
# article from which it was obtained.                                        #
#                                                                            #
##############################################################################
data_I
_audit_creation_method     'SHELXL-2019/3'
_journal_date_recd_electronic     2024-06-10
_journal_date_accepted     2024-08-05
_journal_name_full     'Acta Crystallographica, Section E'
_journal_year     2024
_journal_volume     80
_journal_issue      1
_journal_page_first     0
_journal_page_last     0
_journal_paper_category     GM
_journal_paper_doi     10.1107/S2056989024007722
_journal_coeditor_code     OO2006
_publ_contact_author_name     'S. Tonoyan Gayane'
_publ_contact_author_address
;
Institute of Applied Problems of Physics, NAS of Armenia, 25 Nersessyan Str., 0014 Yerevan, Armenia
;
_publ_contact_author_email     'itonoyan1@gmail.com'
_publ_contact_author_fax     ?
_publ_contact_author_phone     ?
_publ_section_title
;
Crystal structure of bis(\b-alaninium) tetrabromidoplumbate
;
loop_
    _publ_author_name
    _publ_author_footnote
    _publ_author_address
    'Tonoyan, Gayane S.' .
;
Institute of Applied Problems of Physics, NAS of Armenia, 25 Nersessyan Str.,
0014 Yerevan, Armenia
;
    'Giester, Gerald' .
;
Institute of Mineralogy and Crystallography, University of Vienna,
Josef-Holaubek-Platz 2, A-1090 Vienna, Austria
;
    'Ghazaryan, Vahram V.' .
;
Institute of Applied Problems of Physics, NAS of Armenia, 25 Nersessyan Str.,
0014 Yerevan, Armenia
;
    'Chilingaryan, Ruben Yu.' .
;
Institute of Applied Problems of Physics, NAS of Armenia, 25 Nersessyan Str.,
0014 Yerevan, Armenia
;
    'Margaryan, Arthur A. ' .
;
Institute of Applied Problems of Physics, NAS of Armenia, 25 Nersessyan Str.,
0014 Yerevan, Armenia
;
    'Mkrtchyan, Artak H.' .
;
Institute of Applied Problems of Physics, NAS of Armenia, 25 Nersessyan Str.,
0014 Yerevan, Armenia
;
    'Petrosyan, Aram M.' .
;
Institute of Applied Problems of Physics, NAS of Armenia, 25 Nersessyan Str.,
0014 Yerevan, Armenia
;
_publ_section_synopsis
;
This work focused on characterizing the structure from a stereochemical point
of view, discussing the Pb^II^ character. The XRD data were collected at 200
K.
;
_chemical_name_systematic
;
Poly[bis(\b-alaninium) [[dibromidoplumbate]-di-\m-dibromido]]
;
_chemical_name_common
;
Bis(\b-alaninium) tetrabromidoplumbate
;
_chemical_formula_moiety     '2(C3 H8 N O2 +), Pb Br4 2-'
_chemical_formula_sum     'C6 H16 Br4 N2 O4 Pb'
_chemical_formula_iupac     '(C3 H8 N O2)2 [Pb Br4]'
_chemical_formula_weight     707.04
_chemical_melting_point     ?
_space_group_crystal_system     monoclinic
_space_group_name_H-M_alt     'P 21/n'
_space_group_name_Hall     '-P 2yn'
loop_
    _space_group_symop_operation_xyz
    'x, y, z'
    '-x+1/2, y+1/2, -z+1/2'
    '-x, -y, -z'
    'x-1/2, -y-1/2, z-1/2'
_cell_length_a     6.1377(4)
_cell_length_b     11.9291(8)
_cell_length_c     22.1508(14)
_cell_angle_alpha     90
_cell_angle_beta     95.402(2)
_cell_angle_gamma     90
_cell_volume     1614.62(18)
_cell_formula_units_Z     4
_cell_measurement_reflns_used     9846
_cell_measurement_theta_min     3.37
_cell_measurement_theta_max     32.82
_cell_measurement_temperature     200(2)
_exptl_crystal_description     plate
_exptl_crystal_colour     yellow
_exptl_crystal_size_max     0.200
_exptl_crystal_size_mid     0.175
_exptl_crystal_size_min     0.075
_exptl_crystal_density_diffrn     2.909
_exptl_crystal_density_meas     ?
_exptl_crystal_density_method     ?
_exptl_crystal_F_000     1280
_exptl_absorpt_coefficient_mu     20.351
_exptl_absorpt_correction_type     multi-scan
_exptl_absorpt_process_details
;
(SADABS; Krause <i>et al.</i>,  2015)
;
_exptl_absorpt_correction_T_min     0.3456
_exptl_absorpt_correction_T_max     0.7465
_exptl_special_details
;
A selected fragment of a crystal was mounted on a <i>MiTeGen</i> loop with
silicone grease and examined by single crystal X-ray diffraction at 200 K on a
Bruker APEX II diffractometer equipped with a CCD area detector, an Incoatec
Microfocus Source I\mS (30 W, multilayer mirror, Mo-K~\a~) and an Oxford
Cryosystems Cryostream 800 Plus LT device. Several sets of phi- and
omega-scans with 2\% scanwidth were combined at a crystal-detector distances
of 40 mm to achieve respective full sphere data up to 65\% 2\q. Data handling
with integration and absorption correction by evaluation of multi-scans was
done with the Bruker Apex5 suite (Bruker, 2024). The structure was solved by
direct methods (Sheldrick, 2015a); subsequent difference Fourier syntheses and
least-squares refinements yielded the positions of the remaining atoms using
the SHELX software (Sheldrick, 2015b) implemented in the ShelXle GUI tool
(H\"ubschle <i>et al.</i> 2011). Non-hydrogen atoms were refined with
independent anisotropic displacement parameters.
;
_diffrn_ambient_temperature     200(2)
_diffrn_source     ?
_diffrn_radiation_type     MoK\a
_diffrn_radiation_wavelength     0.71073
_diffrn_measurement_device_type     'Bruker APEXII CCD'
_diffrn_measurement_method     '\f and \w scans'
_diffrn_detector_area_resol_mean     ?
_diffrn_reflns_number     53070
_diffrn_reflns_av_R_equivalents     0.0455
_diffrn_reflns_av_unetI/netI     0.0294
_diffrn_reflns_theta_min     1.847
_diffrn_reflns_theta_max     33.167
_diffrn_reflns_theta_full     25.242
_diffrn_measured_fraction_theta_max     0.999
_diffrn_measured_fraction_theta_full     1.000
_diffrn_reflns_limit_h_min     -9
_diffrn_reflns_limit_h_max     9
_diffrn_reflns_limit_k_min     -18
_diffrn_reflns_limit_k_max     18
_diffrn_reflns_limit_l_min     -33
_diffrn_reflns_limit_l_max     33
_refine_special_details     ?
_reflns_number_total     6172
_reflns_number_gt     5328
_reflns_threshold_expression     'I > 2\s(I)'
_refine_ls_structure_factor_coef     Fsqd
_refine_ls_matrix_type     full
_refine_ls_R_factor_all     0.0318
_refine_ls_R_factor_gt     0.0228
_refine_ls_wR_factor_gt     0.0422
_refine_ls_wR_factor_ref     0.0440
_refine_ls_goodness_of_fit_ref     1.065
_refine_ls_restrained_S_all     1.066
_refine_ls_number_reflns     6172
_refine_ls_number_parameters     163
_refine_ls_number_restraints     2
_refine_ls_hydrogen_treatment     mixed
_refine_ls_weighting_scheme     calc
_refine_ls_weighting_details
              'w=1/[\s^2^(Fo^2^)+(0.0092P)^2^+2.1100P] where P=(Fo^2^+2Fc^2^)/3'
_atom_sites_solution_hydrogens     mixed
_atom_sites_solution_primary     direct
_atom_sites_solution_secondary     difmap
_refine_ls_shift/su_max     0.003
_refine_ls_shift/su_mean     0.000
_refine_diff_density_max     1.506
_refine_diff_density_min     -1.161
_refine_ls_extinction_method
;
<i>SHELXL2019/2</i> (Sheldrick, 2015b)
;
_refine_ls_extinction_coef     0.00134(4)
_refine_ls_extinction_expression
                                  'Fc^*^=kFc[1+0.001xFc^2^\l^3^/sin(2\q)]^-1/4^'
loop_
    _atom_type_symbol
    _atom_type_description
    _atom_type_scat_dispersion_real
    _atom_type_scat_dispersion_imag
    _atom_type_scat_source
    'C' 'C' 0.0033 0.0016
                         'International Tables Vol C Tables 4.2.6.8 and 6.1.1.4'
    'H' 'H' 0.0000 0.0000
                         'International Tables Vol C Tables 4.2.6.8 and 6.1.1.4'
    'Br' 'Br' -0.2901 2.4595
                         'International Tables Vol C Tables 4.2.6.8 and 6.1.1.4'
    'N' 'N' 0.0061 0.0033
                         'International Tables Vol C Tables 4.2.6.8 and 6.1.1.4'
    'O' 'O' 0.0106 0.0060
                         'International Tables Vol C Tables 4.2.6.8 and 6.1.1.4'
    'Pb' 'Pb' -3.3944 10.1111
                         'International Tables Vol C Tables 4.2.6.8 and 6.1.1.4'
_computing_data_collection
;
APEX5 Bruker (2024)
;
_computing_cell_refinement
;
APEX5 Bruker (2024)
;
_computing_data_reduction
;
APEX5 Bruker (2024)
;
_computing_structure_solution
;
<i>SHELXT</i> (Sheldrick, 2015a)
;
_computing_structure_refinement
;
<i>SHELXL2019/2</i> (Sheldrick, 2015b)
;
_computing_molecular_graphics
;
<i>ShelXle</i> (H\"ubschle <i>et al.</i>,  2011)
;
_computing_publication_material     ?
loop_
    _atom_site_type_symbol
    _atom_site_label
    _atom_site_fract_x
    _atom_site_fract_y
    _atom_site_fract_z
    _atom_site_U_iso_or_equiv
    _atom_site_adp_type
    _atom_site_calc_flag
    _atom_site_occupancy
    _atom_site_disorder_assembly
    _atom_site_disorder_group
    Pb Pb1 0.28160(2) 0.48657(2) 0.24772(2) 0.01445(3) Uani d 1 . .
    Br Br1 0.29433(4) 0.47456(2) 0.38595(2) 0.02132(6) Uani d 1 . .
    Br Br2 0.75530(4) 0.48144(3) 0.26094(2) 0.02559(6) Uani d 1 . .
    Br Br3 0.30325(5) 0.49665(2) 0.11657(2) 0.02542(6) Uani d 1 . .
    Br Br4 0.28669(5) 0.73272(2) 0.25942(2) 0.02607(7) Uani d 1 . .
    O O1A 0.3047(4) 0.05338(17) 0.52622(10) 0.0313(5) Uani d 1 . .
    H H1A 0.278(6) 0.046(3) 0.4858(11) 0.047 Uiso d 1 . .
    O O2A 0.1232(3) 0.21235(17) 0.50427(9) 0.0269(4) Uani d 1 . .
    C C1A 0.2260(4) 0.1520(2) 0.54084(12) 0.0186(5) Uani d 1 . .
    C C2A 0.2849(5) 0.1821(2) 0.60573(12) 0.0200(5) Uani d 1 . .
    H H21A 0.441345 0.203553 0.611180 0.024 Uiso calc 1 . .
    H H22A 0.265866 0.115205 0.631189 0.024 Uiso calc 1 . .
    C C3A 0.1492(5) 0.2771(2) 0.62751(14) 0.0239(6) Uani d 1 . .
    H H31A -0.007460 0.256173 0.621905 0.029 Uiso calc 1 . .
    H H32A 0.189159 0.289100 0.671382 0.029 Uiso calc 1 . .
    N N1A 0.1826(4) 0.38366(19) 0.59418(12) 0.0258(5) Uani d 1 . .
    H H11A 0.166295 0.370391 0.553548 0.039 Uiso calc 1 . .
    H H12A 0.319688 0.410268 0.604972 0.039 Uiso calc 1 . .
    H H13A 0.082103 0.435237 0.603713 0.039 Uiso calc 1 . .
    O O1B 0.6103(4) 0.3217(2) 0.52220(10) 0.0340(5) Uani d 1 . .
    H H1B 0.658(6) 0.378(3) 0.5458(16) 0.051 Uiso d 1 . .
    O O2B 0.8138(3) 0.39905(15) 0.45540(9) 0.0235(4) Uani d 1 . .
    C C1B 0.6963(4) 0.3238(2) 0.46965(13) 0.0204(5) Uani d 1 . .
    C C2B 0.6369(5) 0.2227(2) 0.43163(13) 0.0221(5) Uani d 1 . .
    H H21B 0.476516 0.211567 0.429550 0.026 Uiso calc 1 . .
    H H22B 0.707312 0.156012 0.451675 0.026 Uiso calc 1 . .
    C C3B 0.7035(5) 0.2303(2) 0.36840(14) 0.0263(6) Uani d 1 . .
    H H31B 0.657467 0.161277 0.345882 0.032 Uiso calc 1 . .
    H H32B 0.627841 0.294589 0.347349 0.032 Uiso calc 1 . .
    N N1B 0.9441(4) 0.2447(2) 0.36811(12) 0.0269(5) Uani d 1 . .
    H H11B 1.013572 0.182729 0.384263 0.040 Uiso calc 1 . .
    H H12B 0.987954 0.305927 0.390577 0.040 Uiso calc 1 . .
    H H13B 0.977876 0.254316 0.329319 0.040 Uiso calc 1 . .
loop_
    _atom_site_aniso_label
    _atom_site_aniso_U_11
    _atom_site_aniso_U_22
    _atom_site_aniso_U_33
    _atom_site_aniso_U_12
    _atom_site_aniso_U_13
    _atom_site_aniso_U_23
    Pb1 0.01638(5) 0.01111(4) 0.01587(5) -0.00006(3) 0.00157(3) 0.00083(3)
    Br1 0.02060(13) 0.02395(12) 0.01946(14) 0.00223(9) 0.00222(10) -0.00132(10)
    Br2 0.01714(12) 0.03413(15) 0.02531(15) 0.00159(10) 0.00106(11) -0.00382(11)
    Br3 0.03326(16) 0.02572(13) 0.01649(13) -0.00212(11) -0.00183(11)
                                                                     0.00417(10)
    Br4 0.03725(16) 0.01262(11) 0.02997(16) -0.00035(10) 0.01171(12)
                                                                    -0.00028(10)
    O1A 0.0530(15) 0.0219(10) 0.0179(11) 0.0140(9) -0.0025(10) -0.0030(8)
    O2A 0.0340(12) 0.0245(10) 0.0209(11) 0.0097(8) -0.0045(9) 0.0011(8)
    C1A 0.0201(13) 0.0166(11) 0.0192(13) 0.0010(9) 0.0026(10) 0.0001(9)
    C2A 0.0255(14) 0.0184(11) 0.0157(13) 0.0034(10) 0.0002(10) 0.0002(9)
    C3A 0.0269(14) 0.0203(12) 0.0255(15) 0.0000(10) 0.0086(12) -0.0038(11)
    N1A 0.0255(12) 0.0179(10) 0.0350(15) 0.0002(9) 0.0082(11) -0.0043(10)
    O1B 0.0397(13) 0.0392(13) 0.0254(12) -0.0156(10) 0.0152(10) -0.0090(9)
    O2B 0.0255(10) 0.0172(9) 0.0287(11) -0.0041(7) 0.0066(9) -0.0009(8)
    C1B 0.0184(13) 0.0221(12) 0.0206(14) -0.0014(9) 0.0013(10) 0.0012(10)
    C2B 0.0222(13) 0.0199(12) 0.0244(15) -0.0052(10) 0.0037(11) -0.0004(10)
    C3B 0.0283(15) 0.0244(13) 0.0254(15) 0.0026(11) -0.0013(12) -0.0033(11)
    N1B 0.0305(13) 0.0235(11) 0.0283(14) 0.0017(10) 0.0111(11) -0.0014(10)
_geom_special_details
;
 All esds (except the esd in the dihedral angle between two l.s. planes)
 are estimated using the full covariance matrix.  The cell esds are taken
 into account individually in the estimation of esds in distances, angles
 and torsion angles; correlations between esds in cell parameters are only
 used when they are defined by crystal symmetry.  An approximate (isotropic)
 treatment of cell esds is used for estimating esds involving l.s. planes.
;
loop_
    _geom_bond_atom_site_label_1
    _geom_bond_atom_site_label_2
    _geom_bond_site_symmetry_2
    _geom_bond_distance
    _geom_bond_publ_flag
    Pb1 Br1 . 3.0589(4) y
    Pb1 Br3 . 2.9230(4) y
    Pb1 Br2 . 2.8952(3) y
    Pb1 Br2 1_455 3.2714(2) y
    Pb1 Br4 . 2.9477(3) y
    Pb1 Br4 2_545 3.0591(3) y
    O1A C1A . 1.323(3) ?
    O1A H1A . 0.90(2) ?
    O2A C1A . 1.215(3) ?
    C1A C2A . 1.493(4) ?
    C2A C3A . 1.512(4) ?
    C2A H21A . 0.9900 ?
    C2A H22A . 0.9900 ?
    C3A N1A . 1.494(4) ?
    C3A H31A . 0.9900 ?
    C3A H32A . 0.9900 ?
    N1A H11A . 0.9100 ?
    N1A H12A . 0.9100 ?
    N1A H13A . 0.9100 ?
    O1B C1B . 1.323(3) ?
    O1B H1B . 0.88(2) ?
    O2B C1B . 1.212(3) ?
    C1B C2B . 1.497(4) ?
    C2B C3B . 1.498(4) ?
    C2B H21B . 0.9900 ?
    C2B H22B . 0.9900 ?
    C3B N1B . 1.487(4) ?
    C3B H31B . 0.9900 ?
    C3B H32B . 0.9900 ?
    N1B H11B . 0.9100 ?
    N1B H12B . 0.9100 ?
    N1B H13B . 0.9100 ?
loop_
    _geom_angle_atom_site_label_1
    _geom_angle_atom_site_label_2
    _geom_angle_atom_site_label_3
    _geom_angle_site_symmetry_1
    _geom_angle_site_symmetry_2
    _geom_angle_site_symmetry_3
    _geom_angle
    _geom_angle_publ_flag
    Br1 Pb1 Br2 . . . 88.107(9) y
    Br1 Pb1 Br2 . . 1_455 80.900(10)
                                   y
    Br1 Pb1 Br4 . . . 87.683(8) y
    Br1 Pb1 Br4 . . 2_545 89.760(8) y
    Br2 Pb1 Br4 . . . 90.568(9) y
    Br2 Pb1 Br4 . . 2_545 96.645(9) y
    Br2 Pb1 Br4 1_455 . . 90.750(10)
                                   y
    Br2 Pb1 Br4 1_455 . 2_545 81.630(10)
                                       y
    Br3 Pb1 Br2 . . . 87.836(9) y
    Br3 Pb1 Br4 . . . 92.596(8) y
    Br3 Pb1 Br4 . . 2_545 90.472(8) y
    Pb1 Br2 Pb1 . . 1_655 168.870(10)
                                    y
    Pb1 Br2 Pb1 . 1_455 1_455 168.870(10)
                                        y
    Pb1 Br4 Pb1 . . 2_555 168.900(10)
                                    y
    Br3 Pb1 Br1 . . . 175.936(9) ?
    Br4 Pb1 Br4 . . 2_545 172.266(4) ?
    C1A O1A H1A . . . 107(3) ?
    O2A C1A O1A . . . 122.8(3) ?
    O2A C1A C2A . . . 124.2(2) ?
    O1A C1A C2A . . . 112.9(2) ?
    C1A C2A C3A . . . 113.4(2) ?
    C1A C2A H21A . . . 108.9 ?
    C3A C2A H21A . . . 108.9 ?
    C1A C2A H22A . . . 108.9 ?
    C3A C2A H22A . . . 108.9 ?
    H21A C2A H22A . . . 107.7 ?
    N1A C3A C2A . . . 112.0(2) ?
    N1A C3A H31A . . . 109.2 ?
    C2A C3A H31A . . . 109.2 ?
    N1A C3A H32A . . . 109.2 ?
    C2A C3A H32A . . . 109.2 ?
    H31A C3A H32A . . . 107.9 ?
    C3A N1A H11A . . . 109.5 ?
    C3A N1A H12A . . . 109.5 ?
    H11A N1A H12A . . . 109.5 ?
    C3A N1A H13A . . . 109.5 ?
    H11A N1A H13A . . . 109.5 ?
    H12A N1A H13A . . . 109.5 ?
    C1B O1B H1B . . . 112(3) ?
    O2B C1B O1B . . . 122.7(3) ?
    O2B C1B C2B . . . 124.7(3) ?
    O1B C1B C2B . . . 112.5(2) ?
    C1B C2B C3B . . . 113.8(2) ?
    C1B C2B H21B . . . 108.8 ?
    C3B C2B H21B . . . 108.8 ?
    C1B C2B H22B . . . 108.8 ?
    C3B C2B H22B . . . 108.8 ?
    H21B C2B H22B . . . 107.7 ?
    N1B C3B C2B . . . 111.7(2) ?
    N1B C3B H31B . . . 109.3 ?
    C2B C3B H31B . . . 109.3 ?
    N1B C3B H32B . . . 109.3 ?
    C2B C3B H32B . . . 109.3 ?
    H31B C3B H32B . . . 107.9 ?
    C3B N1B H11B . . . 109.5 ?
    C3B N1B H12B . . . 109.5 ?
    H11B N1B H12B . . . 109.5 ?
    C3B N1B H13B . . . 109.5 ?
    H11B N1B H13B . . . 109.5 ?
    H12B N1B H13B . . . 109.5 ?
loop_
    _geom_torsion_atom_site_label_1
    _geom_torsion_atom_site_label_2
    _geom_torsion_atom_site_label_3
    _geom_torsion_atom_site_label_4
    _geom_torsion_site_symmetry_1
    _geom_torsion_site_symmetry_2
    _geom_torsion_site_symmetry_3
    _geom_torsion_site_symmetry_4
    _geom_torsion
    _geom_torsion_publ_flag
    O1A C1A C2A C3a . . . . -164.4(2) y
    C1A C2A C3A N1A . . . . -62.9(3) y
    O1B C1B C2B C3B . . . . 171.4(2) y
    C1B C2B C3B N1B . . . . 59.7(3) y
loop_
    _geom_hbond_atom_site_label_D
    _geom_hbond_atom_site_label_H
    _geom_hbond_atom_site_label_A
    _geom_hbond_site_symmetry_A
    _geom_hbond_distance_DH
    _geom_hbond_distance_HA
    _geom_hbond_distance_DA
    _geom_hbond_angle_DHA
    _geom_hbond_publ_flag
    O1A H1A Br3 2_545 0.90(2) 2.35(3) 3.241(2) 171(4) yes
    N1A H11A O2A . 0.91 2.18 2.853(3) 129.9 yes
    N1A H12A Br1 3_666 0.91 2.73 3.619(2) 165.8 yes
    N1A H13A Br1 3_566 0.91 2.58 3.445(2) 159.3 yes
    O1B H1B Br1 3_666 0.88(2) 2.32(3) 3.188(2) 167(4) yes
    N1B H11B Br3 2_645 0.91 2.49 3.343(2) 156.5 yes
    N1B H12B Br1 1_655 0.91 2.76 3.484(2) 137.0 yes
    N1B H12B O2B . 0.91 2.17 2.839(3) 129.2 yes
    N1B H13B Br4 2_645 0.91 2.56 3.407(2) 155.2 yes
_shelx_space_group_comment
;
The symmetry employed for this shelxl refinement is uniquely defined
by the following loop, which should always be used as a source of
symmetry information in preference to the above space-group names.
They are only intended as comments.
;
_shelx_estimated_absorpt_T_min     0.106
_shelx_estimated_absorpt_T_max     0.311
_shelx_hkl_file
;
  -1   0   0 1.37137 0.49627   9
   1   0   0 1.10033 0.46382   9
  -1   0   0 1.61383 0.48914   6
   1   0   0 0.85177 0.64713   6
  -1   0   0 0.67172 0.28262  13
   1   0   0 0.80961 0.41813   2
   1   0   0 1.52851 0.48299  12
  -1   0   0 0.68655 0.45120   2
  -1   0   0 -0.0624 0.30565   5
   1   0   0 0.86168 0.32722   5
   1   0   0 -0.0948 0.51169  11
  -1   0   0 1.42148 0.44860  12
  -1   0   0 1.40503 0.57893  11
   2   0   0 7967.80 427.604   5
  -2   0   0 8161.49 427.495  13
  -2   0   0 8257.29 429.016   6
  -2   0   0 7942.59 428.704   2
   2   0   0 8100.47 428.029  12
   2   0   0 8302.02 428.216   9
  -2   0   0 7716.66 428.515  11
  -2   0   0 8680.08 428.087  12
   3   0   0 0.66063 0.96499   5
   3   0   0 0.33179 1.08522  11
   3   0   0 1.12772 1.15294   1
   3   0   0 0.01136 1.04986   9
   3   0   0 0.51726 1.07038  12
  -3   0   0 1.40006 1.47284   2
  -3   0   0 1.89648 0.93737  12
  -3   0   0 1.29557 1.34416  11
  -3   0   0 0.15036 0.57070  13
  -3   0   0 2.30834 1.93621   6
  -4   0   0 2081.23 105.880  11
   4   0   0 2017.39 105.366  12
  -4   0   0 2014.08 105.758   6
   4   0   0 2034.69 105.101   5
   4   0   0 2019.07 105.219   1
  -4   0   0 2022.28 105.580   2
   4   0   0 2016.77 105.425   9
  -4   0   0 1819.55 104.681   4
  -4   0   0 1971.06 105.055  13
  -5   0   0 -0.6342 3.45025   2
  -5   0   0 0.66334 0.48886   4
  -5   0   0 -0.5408 1.52471  13
   5   0   0 2.26709 2.73273  12
  -5   0   0 1.71931 3.33632  11
   5   0   0 4.26892 3.03621   9
   5   0   0 4.46760 2.21287   1
   6   0   0 148.658 10.2141  12
   6   0   0 143.673 9.17633   1
  -6   0   0 157.226 11.3841  11
  -6   0   0 149.476 10.9085   7
  -6   0   0 151.698 10.5928   2
   6   0   0 152.514 10.5571   9
   7   0   0 1.04429 4.05999  12
  -7   0   0 -1.0568 4.92702  11
  -7   0   0 2.58068 4.54998   7
   7   0   0 2.36515 3.38380   1
   7   0   0 -1.7092 4.66239   9
   8   0   0 3.43988 5.84447   9
  -8   0   0 18.6453 6.51463  11
   9   0   0 8.48936 6.97897   9
  -1  -1   0 348.879 18.7064   7
  -1  -1   0 302.564 18.5114   5
   1  -1   0 344.861 18.4551   9
   1  -1   0 345.708 18.3748  14
   1  -1   0 350.837 18.4509  12
   1  -1   0 346.330 18.7639   6
   1  -1   0 355.639 18.3701   1
  -1  -1   0 342.971 18.4528  13
  -1  -1   0 374.611 18.5219  12
   1  -1   0 348.291 18.6094  11
  -1  -1   0 333.713 18.3859   4
   1   1   0 369.094 18.4193  14
   1   1   0 367.008 18.5163  12
   1   1   0 342.042 18.4374  13
  -1   1   0 354.732 18.4074   4
   1   1   0 345.589 18.5013   2
   1   1   0 339.426 18.3870   4
  -1   1   0 348.630 18.6072   6
  -1   1   0 344.615 18.5632   2
  -1   1   0 349.929 18.4378  12
   1   1   0 355.550 18.4888   5
  -1   1   0 349.758 18.4474   9
   1   1   0 348.649 18.5566  11
  -1   1   0 360.118 18.6261  11
   1   1   0 360.554 18.5236   9
  -2  -1   0 278.205 14.6142  13
  -2  -1   0 283.449 14.7169  12
  -2  -1   0 261.154 14.7866   2
   2  -1   0 272.123 14.5204   1
  -2  -1   0 256.520 14.4070   4
   2  -1   0 278.440 14.9135  11
   2  -1   0 269.253 14.6796   9
   2  -1   0 278.128 14.6642  12
  -2  -1   0 275.206 14.9525  11
   2  -1   0 270.295 14.5984   5
   2   1   0 286.642 14.8718  11
  -2   1   0 267.746 14.6134  12
  -2   1   0 267.865 14.9043   6
  -2   1   0 268.203 14.9529  11
   2   1   0 264.582 14.4529  13
   2   1   0 281.233 14.7565   9
   2   1   0 286.897 14.7410  12
   2   1   0 268.475 14.5446   5
  -2   1   0 270.154 14.7816   2
  -3  -1   0 1438.27 72.0282  12
  -3  -1   0 1333.86 71.8307  13
  -3  -1   0 1293.52 71.5737   4
   3  -1   0 1330.00 71.9939   9
  -3  -1   0 1335.63 72.1610   2
   3  -1   0 1398.68 72.2594  11
  -3  -1   0 1390.76 72.3477  11
   3  -1   0 1375.54 71.8214   1
   3  -1   0 1356.23 71.9671  12
  -3   1   0 1386.20 72.3357  11
   3   1   0 1351.93 72.0255   9
  -3   1   0 1383.97 72.1804   2
   3   1   0 1354.54 71.7752   5
  -3   1   0 1379.24 71.9168  12
  -3   1   0 1331.02 71.7714  13
  -3   1   0 1351.64 72.3002   6
   3   1   0 1419.69 72.1908  11
   3   1   0 1356.55 71.9992  12
   4  -1   0 68.4132 5.02399  12
  -4  -1   0 61.6975 3.74041   4
  -4  -1   0 68.2932 5.61849   2
   4  -1   0 64.5525 4.48424   1
  -4  -1   0 80.4592 6.10983  11
  -4  -1   0 65.0200 4.39390  13
   4  -1   0 65.8767 5.17789   9
  -4   1   0 71.3452 5.66437  11
   4   1   0 67.7907 5.14574  12
  -4   1   0 73.5935 5.92149   6
   4   1   0 64.6209 4.30579   5
   4   1   0 76.9065 5.34480   9
   4   1   0 67.4326 4.49004   1
  -4   1   0 59.9798 4.23395  13
  -4   1   0 61.6892 4.85456   2
  -5  -1   0 1345.80 68.2690   7
  -5  -1   0 1242.52 67.2289  13
   5  -1   0 1295.64 67.4503  12
  -5  -1   0 1244.19 67.8067   2
  -5  -1   0 1216.57 66.5360   4
   5  -1   0 1332.85 66.6208  14
   5  -1   0 1277.04 67.5010   9
  -5  -1   0 1387.79 68.3453  11
   5  -1   0 1236.79 67.1542   1
   5   1   0 1267.01 67.5000  12
  -5   1   0 1324.93 68.2262  11
   5   1   0 1247.70 67.5858   9
   5   1   0 1280.99 67.3757   1
  -5   1   0 1300.17 68.0776   6
   5   1   0 1288.53 67.0362   5
  -5   1   0 1242.82 67.7909   2
  -5   1   0 1079.35 66.4523   4
   6  -1   0 -0.2694 2.51293   1
  -6  -1   0 -3.9427 4.08113  11
  -6  -1   0 4.68973 4.22518   7
   6  -1   0 -0.8945 2.30587  12
  -6  -1   0 3.70254 3.44416   2
   6  -1   0 0.81831 2.67414   9
   6   1   0 8.86477 3.97037   9
  -6   1   0 7.67217 4.70955   2
  -6   1   0 7.10112 3.28453  11
   6   1   0 1.63316 3.43445  12
   6   1   0 2.79485 3.09057   1
   7  -1   0 615.672 35.5279  12
   7  -1   0 599.990 34.9819   1
   7  -1   0 618.571 35.8261   9
  -7  -1   0 696.773 36.8744   7
  -7  -1   0 657.364 36.3816  11
   7   1   0 631.779 35.5823  12
   7   1   0 621.375 35.2592   1
   7   1   0 625.967 35.8479   9
  -7   1   0 638.595 36.1208   2
  -7   1   0 684.760 36.5645   7
  -7   1   0 659.319 36.7627  11
   8  -1   0 9.67897 5.95381   9
  -8   1   0 1.51513 6.10825  11
   8   1   0 2.86639 5.82480   9
   9  -1   0 170.040 13.6624   9
   9   1   0 168.180 13.6427   9
   0  -2   0 3208.77 172.609   7
   0  -2   0 3382.57 171.832   4
   0  -2   0 3384.00 171.959  14
   0  -2   0 3278.09 172.099   8
   0  -2   0 3222.98 172.897   3
   0  -2   0 3265.87 174.508  10
   0   2   0 3118.41 173.169   3
   0   2   0 3269.21 173.243   7
   1  -2   0 32.6670 2.10083   4
   1  -2   0 32.6881 2.09734   9
   1  -2   0 31.2511 1.97648  14
   1  -2   0 34.3335 2.02437  12
  -1  -2   0 33.8489 1.95489  13
  -1  -2   0 35.3888 2.24858  12
  -1  -2   0 32.5794 2.06560  14
  -1  -2   0 31.3592 3.25731  10
  -1  -2   0 33.7909 2.58533   7
  -1  -2   0 33.5383 2.07051   4
   1  -2   0 35.6847 2.49020  11
   1  -2   0 30.6877 1.90416   1
  -1  -2   0 29.4445 2.39457   3
   1   2   0 34.0973 2.10782  12
  -1   2   0 33.2276 2.26331   2
   1   2   0 33.9131 2.00363  13
  -1   2   0 34.6554 2.33010  11
  -1   2   0 32.5772 2.48092   6
  -1   2   0 32.4016 1.80985   1
  -1   2   0 33.1104 2.02009  12
   1   2   0 34.6845 2.09574   5
  -2  -2   0 3829.41 203.318   4
  -2  -2   0 3713.87 202.698  13
  -2  -2   0 4226.99 202.893  12
   2  -2   0 4054.88 203.032  14
   2  -2   0 3769.32 202.759   9
  -2  -2   0 3944.88 204.372   7
   2  -2   0 4121.94 203.089  11
   2  -2   0 3945.03 203.229   1
   2  -2   0 3647.80 203.215  12
  -2  -2   0 3440.64 202.838   2
   2   2   0 3897.26 202.872   9
   2   2   0 4010.53 202.924  11
  -2   2   0 3940.69 203.097  11
   2   2   0 3887.86 203.752  13
   2   2   0 3959.44 203.568  12
  -2   2   0 3864.99 202.982   2
  -2   2   0 3729.26 203.025   6
  -2   2   0 3700.24 203.028  12
   2   2   0 3794.30 203.540   5
   3  -2   0 1.33671 1.26305  11
  -3  -2   0 1.81831 0.78850   4
  -3  -2   0 1.85553 1.55316   2
   3  -2   0 2.59952 0.79539  14
   3  -2   0 1.22974 1.42459  12
  -3  -2   0 2.43293 1.08646  12
  -3  -2   0 4.91303 2.16971  11
  -3  -2   0 1.40867 1.05347  13
   3  -2   0 1.76776 0.86296   1
  -3  -2   0 3.20566 2.02556   7
   3  -2   0 -0.3136 1.47329   9
  -3   2   0 0.73652 2.05540   6
   3   2   0 3.68650 0.74900  13
  -3   2   0 -0.3485 1.74187   2
   3   2   0 1.69472 1.23637   9
   3   2   0 2.59697 1.01897   5
   3   2   0 2.50542 1.64287  11
  -3   2   0 0.24988 2.02710  11
  -3   2   0 2.64960 0.93618  12
   3   2   0 2.31130 1.22961  12
   4  -2   0 1309.42 69.0567   9
  -4  -2   0 1155.88 69.3118   2
  -4  -2   0 1130.37 68.9277  13
  -4  -2   0 1262.37 68.4977   4
   4  -2   0 1310.21 68.7601   1
  -4  -2   0 1389.29 69.9097   7
   4  -2   0 1314.61 69.0259  12
   4  -2   0 1377.10 68.5079  14
  -4  -2   0 1374.93 69.7273  11
  -4   2   0 1288.37 69.3761   2
   4   2   0 1353.16 69.1450  12
   4   2   0 1316.18 68.7126   5
   4   2   0 1334.72 69.1911   9
  -4   2   0 1369.30 69.6090   6
  -4   2   0 1325.26 69.6028  11
  -4   2   0 1254.83 68.7562  13
   5  -2   0 0.77978 2.62642  12
   5  -2   0 2.92225 0.97606  14
  -5  -2   0 2.41983 0.98561   4
  -5  -2   0 -1.2325 3.11428   2
  -5  -2   0 -5.6800 3.23334  11
   5  -2   0 1.16438 1.79223   1
   5  -2   0 1.72529 2.91370   9
  -5  -2   0 8.71021 3.60590   7
  -5  -2   0 -0.1967 1.60935  13
   5   2   0 0.04732 1.57954   5
   5   2   0 0.22463 2.22947   9
  -5   2   0 -1.3086 3.02715   2
   5   2   0 3.03911 2.00956  12
  -5   2   0 4.16198 3.74490  11
   5   2   0 1.24879 2.61661   1
  -5   2   0 -0.1052 2.44419   6
   6  -2   0 128.423 8.41710   1
  -6  -2   0 144.041 10.8756   7
   6  -2   0 132.450 9.77878   9
  -6  -2   0 118.823 9.83086   2
   6  -2   0 128.994 9.31047  12
  -6   2   0 118.242 9.97995   6
  -6   2   0 142.146 10.1966   2
   6   2   0 131.518 8.71944   1
  -6   2   0 119.126 10.0442  11
   6   2   0 133.375 9.45956  12
   6   2   0 155.184 10.0527   9
  -7  -2   0 3.55085 5.08871   7
   7  -2   0 5.06865 3.07239   1
   7  -2   0 5.93723 3.10339  12
   7  -2   0 9.67036 3.64264   9
   7   2   0 9.66819 4.40152  12
  -7   2   0 9.30681 4.83350   2
  -7   2   0 -0.5385 5.28904  11
   7   2   0 -0.4687 3.87822   1
   7   2   0 6.45354 5.12997   9
   8  -2   0 2.05335 4.22400   9
  -8   2   0 -0.1800 4.28090  11
   8   2   0 -5.7406 5.82960   9
   9  -2   0 -3.6829 6.70606   9
   9   2   0 12.0896 7.27119   9
   0  -3   0 1.35566 0.71546   7
   0  -3   0 0.39388 0.49055  14
   0  -3   0 -0.1260 0.75337   3
   0  -3   0 1.68407 1.93879  10
   0  -3   0 0.93426 0.82692   4
   0  -3   0 3.27077 0.70365   8
  -1  -3   0 214.599 11.4476  14
  -1  -3   0 211.050 11.9028   7
  -1  -3   0 208.629 11.6187   8
  -1  -3   0 213.957 11.4609   4
   1  -3   0 216.392 11.7640  11
  -1  -3   0 211.320 11.9369   3
   1  -3   0 211.311 11.4937   8
   1  -3   0 206.946 11.4838   9
   1  -3   0 202.957 11.7899   3
  -1  -3   0 206.133 12.7461  10
   1  -3   0 210.043 11.3798  14
   1  -3   0 210.770 11.4545   4
  -1   3   0 219.386 11.3716  12
  -1   3   0 197.882 11.2461   1
   1   3   0 220.084 11.5219  12
  -1   3   0 219.826 11.8115   6
  -1   3   0 217.731 11.7843  11
   1   3   0 218.000 11.3637  13
  -2  -3   0 548.181 29.3454   7
   2  -3   0 537.754 28.5653  14
   2  -3   0 536.784 28.7234   9
   2  -3   0 541.245 28.7091  12
  -2  -3   0 568.512 28.8798  12
  -2  -3   0 528.948 28.5513  13
  -2  -3   0 487.600 30.1618  10
   2  -3   0 533.526 28.4703   1
  -2  -3   0 542.845 28.6341   4
   2  -3   0 571.087 29.1513  11
   2   3   0 554.167 28.8136  12
  -2   3   0 530.258 28.6156  12
   2   3   0 523.258 28.6621  13
   2   3   0 560.843 28.8475   9
   2   3   0 500.643 28.7910   5
  -2   3   0 574.901 29.0822   2
  -2   3   0 563.491 29.1342  11
  -2   3   0 550.504 29.0924   6
   2   3   0 521.359 28.8356  11
  -3  -3   0 1165.25 62.6645   4
   3  -3   0 1218.36 62.6255  14
   3  -3   0 1202.98 62.9231  12
   3  -3   0 1146.16 62.5966   1
  -3  -3   0 1217.12 63.6788   7
  -3  -3   0 1150.75 62.7038  13
  -3  -3   0 1134.55 62.9124   2
   3  -3   0 1152.84 62.9156   9
  -3   3   0 1208.52 63.3562   6
  -3   3   0 1203.76 62.7977  12
   3   3   0 1207.35 62.6228  13
   3   3   0 1205.72 63.1071  11
   3   3   0 1193.62 63.0254  12
   3   3   0 1214.13 63.0826   9
   3   3   0 1201.20 62.7687   5
  -3   3   0 1221.47 63.4444  11
  -3   3   0 1199.79 63.2969   2
  -4  -3   0 528.234 30.0539   2
  -4  -3   0 542.175 29.5169   4
   4  -3   0 566.032 29.4933  14
  -4  -3   0 581.718 31.0467   7
   4  -3   0 549.629 30.0828   9
  -4  -3   0 544.732 29.7004  13
   4  -3   0 547.557 29.6240   1
   4  -3   0 543.957 29.9575  12
   4   3   0 573.199 30.2655   9
  -4   3   0 546.728 30.4834   2
   4   3   0 578.177 30.1826  12
   4   3   0 555.851 29.6526   5
  -4   3   0 567.553 30.6334   6
  -4   3   0 573.787 30.6447  11
  -5  -3   0 1101.48 61.2992   2
   5  -3   0 1163.27 61.3317   9
   5  -3   0 1114.68 60.7713   1
   5  -3   0 1125.47 61.2337  12
  -5  -3   0 1139.76 60.4887   4
  -5  -3   0 1192.43 62.2478   7
  -5  -3   0 1127.46 60.8244  13
   5   3   0 1137.98 61.2678   1
  -5   3   0 1178.13 61.9278   6
   5   3   0 1169.38 61.4420   9
  -5   3   0 1158.23 61.7688   2
   5   3   0 1146.13 60.6914   5
  -5   3   0 1194.93 62.0712  11
   5   3   0 1137.89 61.3216  12
   6  -3   0 175.291 11.4535  12
   6  -3   0 167.964 10.4273   1
   6  -3   0 164.880 11.7485   9
  -6  -3   0 184.230 13.2344   7
  -6  -3   0 187.505 12.2442   2
  -6   3   0 172.393 12.0503  11
   6   3   0 169.412 11.5771   1
   6   3   0 178.395 10.2041   5
   6   3   0 167.379 11.6267  12
  -6   3   0 185.052 12.4370   2
   6   3   0 174.143 11.9351   9
  -6   3   0 185.090 12.8898   6
  -7  -3   0 525.065 28.0153   7
   7  -3   0 449.067 26.4648   9
   7  -3   0 458.421 26.2722  12
  -7   3   0 460.029 27.0084   2
   7   3   0 465.417 26.6230   9
  -7   3   0 438.107 27.4405  11
   7   3   0 419.552 26.1595  12
   7   3   0 437.289 25.7260   1
  -8  -3   0 63.9447 9.95800   7
  -8  -3   0 61.0451 11.6868  10
   8  -3   0 56.1172 7.91093   9
  -8   3   0 50.5199 8.89710  11
   8   3   0 68.1159 8.16522   9
   9  -3   0 111.908 10.8137   9
   9   3   0 102.358 8.65927   1
   9   3   0 92.2568 9.37128   9
   0  -4   0 8314.93 437.039   8
   0  -4   0 9040.53 437.107  14
   0  -4   0 7935.84 438.634  10
   0  -4   0 8071.18 439.027   3
   0  -4   0 8174.79 438.183   7
   0  -4   0 8235.38 436.797   4
   0   4   0 8358.24 436.165  11
   1  -4   0 666.109 34.8865   4
   1  -4   0 669.983 35.1465  11
  -1  -4   0 672.490 35.3591   7
  -1  -4   0 653.500 35.4336   3
   1  -4   0 611.026 35.2030   3
  -1  -4   0 652.596 34.9934   8
   1  -4   0 685.944 34.8977   8
  -1  -4   0 645.965 34.7969  14
  -1  -4   0 659.598 34.8634   4
  -1  -4   0 656.187 36.6825  10
   1  -4   0 662.248 34.7679  14
  -1   4   0 617.382 34.5768   1
   1   4   0 679.288 34.8726  12
  -1   4   0 675.842 35.1426  11
   1   4   0 672.545 34.7266  13
  -1   4   0 635.146 35.1797   6
  -2  -4   0 4699.15 255.566  14
  -2  -4   0 4821.44 255.757   7
   2  -4   0 5149.94 255.559  11
   2  -4   0 5179.05 255.896  14
  -2  -4   0 4929.45 256.114   4
   2  -4   0 4712.58 255.211   1
  -2  -4   0 4603.16 257.019  10
   2  -4   0 4440.62 255.086   9
  -2   4   0 4971.53 255.557  11
  -2   4   0 4761.05 255.447   6
  -2   4   0 4893.59 255.169   1
  -2   4   0 5057.63 255.489   2
   2   4   0 4744.54 255.798   5
   2   4   0 4969.13 256.047  12
  -2   4   0 4569.51 255.637  12
   2   4   0 5095.35 256.280  13
   2   4   0 5133.62 256.167   9
  -3  -4   0 128.238 7.27455  13
   3  -4   0 126.752 7.31450  14
  -3  -4   0 117.588 10.5822  10
   3  -4   0 131.056 7.62194   9
  -3  -4   0 131.697 8.82868   7
  -3  -4   0 127.621 7.41754   4
   3  -4   0 132.971 7.23665   1
   3  -4   0 129.212 7.56583  12
  -3   4   0 129.942 7.47087  12
  -3   4   0 139.898 8.50440   2
   3   4   0 126.548 7.36831  13
   3   4   0 132.365 7.82225   9
  -3   4   0 142.326 8.69795  11
   3   4   0 129.499 7.90073  11
   3   4   0 128.693 7.73475  12
  -3   4   0 127.459 8.45648   6
   3   4   0 134.589 7.74494   5
   4  -4   0 1415.05 76.4228   1
  -4  -4   0 1548.08 77.9709   7
   4  -4   0 1445.68 76.9170   9
  -4  -4   0 1365.05 79.7861  10
  -4  -4   0 1363.34 76.4039  13
   4  -4   0 1519.23 76.4273  14
  -4  -4   0 1440.45 76.4827   4
   4  -4   0 1418.62 76.8292  12
  -4   4   0 1457.32 77.4561  11
   4   4   0 1494.89 77.0706   9
  -4   4   0 1461.97 77.3985   6
   4   4   0 1460.10 76.5334   5
  -4   4   0 1493.65 77.4186   2
   4   4   0 1452.04 76.9729  12
   4   4   0 1444.19 76.3134  13
   5  -4   0 14.3556 3.13922  12
  -5  -4   0 12.7499 6.08052  10
   5  -4   0 14.6951 3.56030   9
   5  -4   0 17.1196 1.93309  14
   5  -4   0 12.9105 2.15967   1
  -5  -4   0 15.4026 4.56972   7
  -5  -4   0 16.6488 1.98560   4
   5   4   0 11.5501 1.96141   5
  -5   4   0 17.1581 3.58483  11
   5   4   0 17.0133 3.61630   1
   5   4   0 11.8155 3.56483   9
  -5   4   0 10.2980 4.06828   2
   5   4   0 12.5391 3.46908  12
  -5   4   0 12.8449 4.11273   6
   6  -4   0 152.416 9.69289   9
  -6  -4   0 148.178 15.0766  10
  -6  -4   0 147.965 11.8460   7
   6  -4   0 122.726 9.16112  12
   6   4   0 142.833 10.5351   9
  -6   4   0 127.931 11.1522   6
  -6   4   0 137.426 10.9743   2
  -6   4   0 168.580 11.8699  11
   6   4   0 139.861 10.0301  12
   6   4   0 130.769 10.1213   1
  -7  -4   0 -7.0894 5.48767   7
   7  -4   0 7.05220 3.34001  12
   7  -4   0 10.1601 3.81081   9
  -7  -4   0 5.20018 7.99701  10
   7   4   0 4.64865 3.85770   9
  -7   4   0 23.9807 5.94721   2
   7   4   0 16.2629 4.81739   1
   7   4   0 1.74472 3.16639  12
  -7   4   0 15.3428 6.11263  11
  -7   4   0 6.96564 5.71736   6
  -8  -4   0 6.30093 6.74306   7
   8  -4   0 11.7498 6.30051   9
  -8  -4   0 -3.5530 8.85022  10
   8   4   0 5.25407 5.26988   1
   8   4   0 -3.8002 6.14440   9
   9  -4   0 27.3386 7.76267   9
   9   4   0 20.7087 7.74225   9
   9   4   0 21.4625 6.65559   1
   0  -5   0 0.86889 3.04038  10
   0  -5   0 1.11530 0.94113   4
   0  -5   0 0.30883 1.53369   7
   0  -5   0 3.94478 1.23288  14
   0  -5   0 0.33278 1.28733   8
   0  -5   0 2.57669 1.85975   3
   0   5   0 1.25789 1.05805  11
   1  -5   0 422.803 22.2118   8
   1  -5   0 416.512 22.0626  14
  -1  -5   0 413.882 23.0065   3
  -1  -5   0 424.887 22.7801   7
   1  -5   0 416.682 22.2177   4
   1  -5   0 392.457 22.6679   3
  -1  -5   0 411.412 24.3822  10
  -1  -5   0 409.344 22.1746   4
  -1  -5   0 408.331 22.2700   8
  -1  -5   0 413.770 22.1216  14
   1  -5   0 396.189 22.4622  11
   1   5   0 423.101 22.1528  12
  -1   5   0 431.561 22.4929  11
  -1   5   0 379.591 22.4924   6
   2  -5   0 98.4595 5.91241   9
  -2  -5   0 94.8627 6.85903   7
   2  -5   0 85.1954 6.22547   3
  -2  -5   0 76.6439 8.56095  10
   2  -5   0 98.6396 5.60287  14
  -2  -5   0 94.8751 5.76073   4
  -2  -5   0 85.6089 5.54648  14
   2  -5   0 91.2811 5.71861   8
  -2  -5   0 100.300 7.16009   3
   2   5   0 94.9146 5.50796  13
  -2   5   0 94.5272 6.22065  11
  -2   5   0 91.9440 5.37868  12
   2   5   0 93.0851 5.72667  12
   2   5   0 92.1747 5.64057   5
   2   5   0 103.041 5.84721   9
  -2   5   0 95.8818 6.43049   2
  -2   5   0 98.4857 6.47739   6
  -2   5   0 92.6571 5.00416   1
  -3  -5   0 1367.74 79.0261  10
  -3  -5   0 1513.14 77.2511   7
  -3  -5   0 1424.63 76.1354   4
   3  -5   0 1413.06 76.3060   9
   3  -5   0 1443.42 76.3065  12
   3  -5   0 1415.51 75.7406   1
   3  -5   0 1494.14 76.0474  14
  -3   5   0 1476.97 76.0508  12
   3   5   0 1363.60 76.2325   5
  -3   5   0 1482.78 76.7438   6
   3   5   0 1457.84 76.4064   9
   3   5   0 1377.14 76.3706  11
  -3   5   0 1551.36 76.8608   2
   3   5   0 1467.12 76.3634  12
  -3   5   0 1476.10 76.8789  11
   3   5   0 1371.91 76.1188  13
  -4  -5   0 110.904 8.87826   7
   4  -5   0 104.780 6.83048  12
   4  -5   0 109.972 6.43689  14
  -4  -5   0 110.752 6.58506   4
  -4  -5   0 109.437 11.6908  10
   4  -5   0 96.4137 6.29049   1
   4  -5   0 109.022 6.92480   9
   4   5   0 106.562 7.62909   9
  -4   5   0 103.800 8.43693  11
   4   5   0 113.484 7.50638  12
   4   5   0 110.860 6.54907   5
  -4   5   0 93.8069 8.21902   2
  -4   5   0 118.535 8.34008   6
   4   5   0 104.856 6.26103  13
  -5  -5   0 1072.31 57.8320   4
  -5  -5   0 1016.10 62.2539  10
   5  -5   0 1068.09 58.5593   9
  -5  -5   0 1134.58 59.8312   7
   5  -5   0 1099.64 58.4839  12
  -5   5   0 1127.42 59.2054   2
   5   5   0 1098.95 58.6265   1
  -5   5   0 1122.36 59.4154  11
   5   5   0 1088.45 58.4603  12
   5   5   0 1079.39 58.5785   9
  -5   5   0 1133.07 58.9825   6
   5   5   0 1077.75 57.8104   5
  -6  -5   0 145.727 12.0790   7
   6  -5   0 140.073 10.3018   9
  -6  -5   0 135.423 14.7692  10
   6  -5   0 123.327 9.69325  12
   6   5   0 135.048 9.55907   9
  -6   5   0 143.365 11.3149   2
  -6   5   0 140.948 11.3431   6
   6   5   0 135.104 9.28400  12
   6   5   0 130.022 10.2184   1
  -6   5   0 123.845 10.6320  11
   7  -5   0 473.961 27.8989  12
  -7  -5   0 508.913 29.8730   7
  -7  -5   0 469.266 33.4860  10
   7  -5   0 502.006 28.3610   9
   7   5   0 517.576 28.4544   9
   7   5   0 471.111 27.6361   1
  -7   5   0 503.422 29.0248   6
   7   5   0 454.522 27.9036  12
  -7   5   0 513.571 29.4323  11
  -7   5   0 465.229 28.8380   2
  -8  -5   0 58.4823 12.9513  10
  -8  -5   0 51.2044 9.01502   7
   8  -5   0 39.0503 7.75687   9
  -8   5   0 56.3574 8.34973   2
   8   5   0 51.3667 6.57094   9
   9  -5   0 115.760 11.8061   9
   9   5   0 120.924 11.8462   9
   9   5   0 114.945 9.72858   1
   0  -6   0 2444.71 129.029   8
   0  -6   0 2411.59 131.620  10
   0  -6   0 2410.96 129.388   7
   0  -6   0 2439.30 129.757   3
   0  -6   0 2493.23 128.916  14
   0   6   0 2507.54 129.203  11
  -1  -6   0 113.276 6.88182  14
  -1  -6   0 111.949 7.44947   7
   1  -6   0 120.148 7.04625   8
  -1  -6   0 107.648 9.35574  10
  -1  -6   0 110.758 7.76156   3
  -1  -6   0 118.985 6.99783   8
  -1  -6   0 113.082 6.80876   4
   1  -6   0 113.117 6.98914   4
   1  -6   0 112.244 7.75139   3
   1  -6   0 107.878 6.73469  14
  -1   6   0 110.536 7.52353   6
  -1   6   0 117.518 7.46234  11
   1   6   0 118.234 6.85236  12
  -2  -6   0 1869.77 101.211  14
  -2  -6   0 1915.01 101.267   4
  -2  -6   0 1811.14 104.108  10
   2  -6   0 1938.22 101.369   8
   2  -6   0 1958.71 101.142  14
  -2  -6   0 1951.24 102.161   7
  -2  -6   0 1926.60 102.345   3
   2  -6   0 1763.95 101.784   3
  -2   6   0 1944.37 101.744   6
  -2   6   0 1940.11 101.794  11
  -2   6   0 1903.54 101.018  12
   2   6   0 1962.11 101.175   5
   2   6   0 1957.98 101.069  13
   2   6   0 1981.12 101.310  12
  -2   6   0 1945.41 100.687   1
  -2   6   0 1960.26 101.697   2
  -3  -6   0 55.6313 4.21048   4
   3  -6   0 62.6412 4.63905   9
   3  -6   0 49.7857 4.41240   8
   3  -6   0 52.4998 5.09728   3
  -3  -6   0 58.6134 8.16028  10
  -3  -6   0 60.0844 5.47263   7
   3  -6   0 54.1120 4.11757  14
   3   6   0 61.3219 4.62359  12
  -3   6   0 53.3118 4.98366   6
   3   6   0 52.2964 4.62752   9
   3   6   0 51.8754 4.01537  13
   3   6   0 57.8635 4.52747   5
  -3   6   0 52.0523 5.42542  11
  -3   6   0 61.5607 5.34883   2
  -3   6   0 61.9558 4.11145  12
  -4  -6   0 608.157 37.2187  10
   4  -6   0 513.884 33.3327   3
   4  -6   0 600.094 33.2233   9
  -4  -6   0 616.697 34.4877   7
  -4  -6   0 602.199 32.7686   4
   4  -6   0 627.518 33.1894  12
   4  -6   0 636.561 32.6619  14
   4   6   0 619.505 33.1125  12
  -4   6   0 614.013 33.8709   2
   4   6   0 616.870 32.5055  13
   4   6   0 631.560 32.7780   5
   4   6   0 637.410 33.2064   9
  -4   6   0 611.608 33.8026  11
  -4   6   0 614.621 33.6771   6
  -5  -6   0 -2.1011 2.22540   4
   5  -6   0 4.19899 3.35901   9
  -5  -6   0 6.46289 6.79688  10
   5  -6   0 -1.1422 1.70555  14
   5  -6   0 2.07831 3.06712  12
  -5  -6   0 -1.2345 3.20790   7
  -5   6   0 1.08007 3.88005   6
   5   6   0 8.86687 3.88439   9
  -5   6   0 2.21030 4.25871   2
   5   6   0 0.08538 1.58566   5
  -5   6   0 -0.7919 3.13938  11
   5   6   0 2.45464 3.25669  12
   6  -6   0 94.8254 7.55319  12
  -6  -6   0 87.1664 9.48654   7
  -6  -6   0 81.3575 10.8598  10
   6  -6   0 93.4786 7.89784   9
   6   6   0 78.0834 7.59680   9
  -6   6   0 84.7306 8.65151   2
   6   6   0 79.9458 7.25842  12
  -6   6   0 92.2775 8.54446   6
  -6   6   0 91.3766 8.78373  11
   6   6   0 92.5186 7.87637   1
   7  -6   0 16.0791 5.14113  12
  -7  -6   0 14.9161 7.19864   7
   7  -6   0 32.8795 6.02980   9
  -7  -6   0 19.8298 10.0426  10
   7   6   0 12.6818 5.47150   1
   7   6   0 21.9392 5.95273   9
  -7   6   0 21.9750 6.28802   6
  -7   6   0 18.7464 6.57287   2
  -7   6   0 10.1804 4.90363  11
  -8  -6   0 5.42011 10.2340  10
  -8  -6   0 6.06413 5.44008   7
   8  -6   0 -2.7159 6.22355   9
  -8   6   0 4.74769 6.87245   2
   8   6   0 -3.6022 4.50715   9
   8   6   0 -6.3079 5.94231   1
   0  -7   0 8.07378 2.14229   4
   0  -7   0 -1.0684 1.73328  14
   0  -7   0 1.19990 1.91673   8
   0  -7   0 4.11909 3.41281  10
   0  -7   0 0.57548 2.71147   3
   0  -7   0 2.32780 2.36194   7
   0   7   0 2.20907 2.10360  11
   1  -7   0 102.537 7.70056   3
  -1  -7   0 103.279 6.30747  14
   1  -7   0 103.361 6.41221   8
  -1  -7   0 97.8860 8.11507   3
  -1  -7   0 101.826 10.6229  10
  -1  -7   0 105.596 7.64336   7
  -1  -7   0 97.7552 6.93393   8
  -1  -7   0 100.712 6.69118   4
   1  -7   0 102.612 6.40564  14
   1  -7   0 99.1073 6.71848   4
  -1   7   0 99.5519 7.37588   6
  -1   7   0 107.759 7.24239  11
  -2  -7   0 282.720 15.2661  14
   2  -7   0 253.575 15.9527   3
  -2  -7   0 273.775 16.4012   7
   2  -7   0 271.085 15.1980   8
   2  -7   0 266.915 15.0497  14
  -2  -7   0 265.946 19.1760  10
  -2  -7   0 267.332 16.7581   3
  -2  -7   0 269.371 15.2929   4
   2   7   0 268.269 15.0229   5
   2   7   0 270.681 15.1178  12
   2   7   0 276.751 14.9329  13
  -2   7   0 259.723 15.8167   2
  -2   7   0 293.460 14.5442   1
  -2   7   0 262.248 14.8296  12
  -2   7   0 275.008 15.7801  11
  -2   7   0 269.346 15.8292   6
   3  -7   0 430.561 26.5443   3
   3  -7   0 469.784 26.0163   8
  -3  -7   0 446.022 30.0843  10
   3  -7   0 478.482 25.7595  14
  -3  -7   0 463.517 25.8355   4
  -3  -7   0 489.567 27.1105   7
   3   7   0 488.426 25.6733  13
   3   7   0 490.391 26.0885  12
  -3   7   0 483.567 26.7866   2
  -3   7   0 493.489 26.6658   6
  -3   7   0 469.422 26.6410  11
   3   7   0 493.155 25.9486   5
   3   7   0 495.422 26.2030   9
   4  -7   0 682.463 35.7481  14
  -4  -7   0 650.140 35.8664   4
   4  -7   0 637.064 36.3368   9
   4  -7   0 689.802 36.2506   8
  -4  -7   0 701.448 37.5418   7
  -4  -7   0 665.004 40.8178  10
   4  -7   0 591.573 36.5560   3
  -4   7   0 662.064 36.9830   2
   4   7   0 661.185 35.6630  13
   4   7   0 678.767 36.1441  12
  -4   7   0 696.223 37.2189  11
  -4   7   0 678.289 36.7973   6
   4   7   0 691.825 36.4221   9
   4   7   0 665.680 35.8865   5
   5  -7   0 402.597 25.7517   3
  -5  -7   0 499.697 27.6416   7
  -5  -7   0 450.672 31.1025  10
  -5  -7   0 438.897 24.9195   4
   5  -7   0 471.264 25.9501   9
   5  -7   0 459.190 24.7663  14
   5   7   0 460.815 25.6678  12
  -5   7   0 489.807 26.3193   6
  -5   7   0 447.494 26.6600  11
  -5   7   0 455.420 26.6560   2
   5   7   0 464.702 25.8842   9
  -6  -7   0 364.864 28.2500  10
   6  -7   0 370.771 22.4857   9
  -6  -7   0 412.914 24.3903   7
  -6   7   0 398.617 22.9700   6
  -6   7   0 365.108 23.3702   2
   6   7   0 369.846 21.9155   1
   6   7   0 375.653 22.3974   9
  -6   7   0 360.871 22.7211  11
   6   7   0 377.320 22.0956  12
  -7  -7   0 225.116 22.2190  10
  -7  -7   0 236.130 17.7661   7
   7  -7   0 214.464 15.5748   9
   7   7   0 215.869 15.5804   9
   7   7   0 231.421 15.5781   1
  -7   7   0 205.841 15.9760   6
  -7   7   0 198.308 16.5478   2
  -8  -7   0 131.764 17.9559  10
  -8  -7   0 146.875 13.2647   7
   8  -7   0 144.824 12.6691   9
   8   7   0 137.617 11.2187   9
  -8   7   0 138.323 12.3518   6
  -8   7   0 165.897 13.6037   2
   0  -8   0 2752.40 142.620   4
   0  -8   0 2646.28 143.057   7
   0  -8   0 2712.73 142.582   8
   0  -8   0 2712.37 142.396  14
   0  -8   0 2669.55 143.487   3
   0  -8   0 2597.49 146.032  10
   0   8   0 2839.07 142.831  11
  -1  -8   0 820.055 44.9073   4
  -1  -8   0 844.545 45.1434   8
   1  -8   0 819.750 45.8590   3
  -1  -8   0 833.815 46.1993   3
  -1  -8   0 847.808 45.8200   7
  -1  -8   0 817.810 48.9174  10
  -1  -8   0 843.470 44.8681  14
   1  -8   0 821.133 44.9686   8
   1  -8   0 842.375 44.7418  14
   1  -8   0 856.971 44.9828   4
  -1   8   0 826.870 45.6320   6
   1   8   0 848.849 44.7451  12
  -1   8   0 873.191 45.3298  11
  -2  -8   0 1823.63 97.4740   7
   2  -8   0 1802.22 96.2263  14
  -2  -8   0 1809.33 97.7779   3
  -2  -8   0 1827.33 96.4089   4
   2  -8   0 1722.78 97.1710   3
   2  -8   0 1849.85 96.4791   8
  -2  -8   0 1802.11 96.3582  14
  -2  -8   0 1757.75 96.6559   8
  -2  -8   0 1784.21 100.532  10
   2   8   0 1871.43 96.3321  12
  -2   8   0 1822.49 96.9023   2
  -2   8   0 1823.88 96.9331   6
  -2   8   0 1903.07 97.0629  11
   2   8   0 1783.44 96.1645   5
  -2   8   0 1869.96 96.2321  12
   2   8   0 1903.88 96.1397  13
   3  -8   0 300.048 19.2466   3
   3  -8   0 332.991 18.7652   8
   3  -8   0 347.623 18.3168  14
  -3  -8   0 352.499 20.3415   7
  -3  -8   0 316.166 18.4947   4
  -3  -8   0 311.943 23.4648  10
  -3   8   0 340.604 19.2673   6
  -3   8   0 330.444 19.5847  11
   3   8   0 324.945 18.5404  12
  -3   8   0 326.728 19.4508   2
   3   8   0 328.202 18.0424  13
   3   8   0 320.446 18.6474   9
   3   8   0 341.543 18.4031   5
   4  -8   0 519.162 30.3486   9
   4  -8   0 475.741 30.5295   3
   4  -8   0 547.292 30.0918   8
  -4  -8   0 542.442 35.5794  10
  -4  -8   0 597.586 32.0715   7
   4  -8   0 564.481 29.6520  14
  -4  -8   0 547.692 29.8310   4
  -4   8   0 557.304 30.6534   6
   4   8   0 543.727 29.8654   5
  -4   8   0 551.401 30.7636   2
  -4   8   0 561.663 31.2060  11
   4   8   0 571.438 30.1241   9
   4   8   0 539.563 29.9281  12
   5  -8   0 14.2869 4.21944   3
  -5  -8   0 21.1003 6.23582   7
   5  -8   0 20.0244 3.04336  14
   5  -8   0 16.8768 4.47575   9
  -5  -8   0 13.6509 3.04809   4
  -5  -8   0 19.6014 9.23096  10
   5  -8   0 16.3492 3.64316   8
  -5   8   0 26.3593 5.85922   2
  -5   8   0 11.5121 4.61360   6
  -5   8   0 19.7404 5.61564  11
   5   8   0 16.3266 4.09557  12
   5   8   0 17.1181 4.64916   9
  -6  -8   0 48.4785 8.21199   7
   6  -8   0 32.1652 4.99359   8
  -6  -8   0 42.6942 11.6893  10
   6  -8   0 44.0467 6.24127   9
  -6   8   0 46.3252 6.21717   2
  -6   8   0 30.3366 5.72671  11
   6   8   0 40.1573 6.20713   9
   6   8   0 39.1674 5.30483   1
  -6   8   0 40.2936 6.27111   6
   6   8   0 36.3184 5.50547  12
  -7  -8   0 8.56445 10.9123  10
   7  -8   0 6.68812 4.36456   8
   7  -8   0 27.6827 6.60107   9
  -7  -8   0 16.5658 8.10013   7
   7   8   0 6.92331 4.40700   1
  -7   8   0 11.1799 7.11825   2
   7   8   0 18.3434 6.15603   9
  -7   8   0 10.7159 6.03168   6
  -8  -8   0 5.95528 12.0017  10
  -8  -8   0 1.90186 8.39835   7
   8  -8   0 1.47410 6.52738   8
  -8   8   0 11.8092 7.64364   2
  -8   8   0 6.67711 6.46216   6
   8   8   0 1.88237 6.61827   9
   8   8   0 -2.0473 6.49093   1
   0  -9   0 2.00024 1.94620   8
   0  -9   0 2.56902 3.39077   7
   0  -9   0 -0.0522 1.67170  14
   0  -9   0 4.63558 3.82596   3
   0  -9   0 3.90229 6.35343  10
   0  -9   0 1.93746 2.86470   4
   0   9   0 2.92444 2.91758   6
   0   9   0 -0.1231 1.93274  11
  -1  -9   0 66.6996 7.01929   3
   1  -9   0 59.8212 6.53639   3
  -1  -9   0 65.1425 5.31571  14
  -1  -9   0 65.5164 6.61987   7
  -1  -9   0 69.9881 5.70211   4
   1  -9   0 70.1357 5.28276  14
   1  -9   0 65.0663 5.44519   8
  -1  -9   0 60.1462 5.58156   8
   1  -9   0 67.4467 5.75785   4
  -1  -9   0 63.5557 10.3594  10
  -1   9   0 68.0029 6.44196   6
  -1   9   0 68.5075 5.95100  11
   1   9   0 75.9078 5.80664  11
   1   9   0 66.7340 5.19397  12
  -2  -9   0 154.912 10.4829   8
  -2  -9   0 154.397 10.7274   7
   2  -9   0 143.440 9.86657   8
  -2  -9   0 140.167 9.66153  14
  -2  -9   0 136.561 15.2689  10
   2  -9   0 148.343 9.50232  14
  -2  -9   0 145.893 11.9894   3
  -2  -9   0 150.534 9.80722   4
   2  -9   0 152.107 10.4041   3
   2   9   0 157.142 8.92164  13
  -2   9   0 160.081 10.0424   2
  -2   9   0 157.151 10.7736  11
   2   9   0 160.859 9.50459  12
  -2   9   0 149.075 11.1242   6
  -3  -9   0 367.896 20.9677   4
  -3  -9   0 366.574 22.1734   7
   3  -9   0 355.160 21.8471   3
   3  -9   0 362.195 20.9414   8
   3  -9   0 380.385 20.7317  14
  -3  -9   0 347.602 26.6232  10
   3   9   0 385.016 20.7193   5
   3   9   0 376.749 20.4318  13
   3   9   0 388.663 20.9222  12
  -3   9   0 370.795 21.9018   2
   3   9   0 379.348 21.0435   9
  -3   9   0 371.748 21.6762  11
  -3   9   0 371.648 21.9581   6
   4  -9   0 189.491 13.5799   3
  -4  -9   0 199.582 12.7823   4
  -4  -9   0 218.529 14.5938   7
   4  -9   0 222.771 12.5629  14
   4  -9   0 215.732 12.9485   8
  -4  -9   0 207.201 19.7037  10
  -4   9   0 211.154 14.4358   2
   4   9   0 207.870 13.3091   9
   4   9   0 222.446 12.6618   5
   4   9   0 208.914 12.9320  12
  -4   9   0 185.155 13.4976   6
  -4   9   0 217.548 13.8951  11
   5  -9   0 329.689 23.3555   3
  -5  -9   0 412.642 24.7996   7
  -5  -9   0 394.884 22.3976   4
   5  -9   0 401.211 22.9207   8
   5  -9   0 414.972 22.2269  14
  -5  -9   0 405.783 30.3486  10
   5   9   0 399.895 22.6279  12
  -5   9   0 373.260 24.2483  11
   5   9   0 422.377 23.3475   1
  -5   9   0 410.478 23.9665   6
  -5   9   0 428.041 23.8755   2
   5   9   0 404.590 22.8107   9
  -6  -9   0 196.559 15.4451   7
  -6  -9   0 200.295 22.5118  10
   6  -9   0 201.821 13.3544   8
   6  -9   0 196.235 14.5078   9
   6   9   0 204.837 13.3974   9
   6   9   0 234.999 14.8713   1
  -6   9   0 219.832 14.5864   6
   6   9   0 179.624 12.7640  12
  -6   9   0 199.006 15.7373   2
  -6   9   0 189.499 14.3784  11
   7  -9   0 217.480 15.8392   8
  -7  -9   0 222.847 24.6852  10
  -7  -9   0 220.618 18.6243   7
   7   9   0 193.394 14.3728   9
   7   9   0 229.014 14.8403   1
  -7   9   0 203.640 15.9090   6
  -8  -9   0 98.0459 17.9591  10
  -8  -9   0 103.887 12.6796   7
   8  -9   0 82.7060 8.71941   8
   8   9   0 87.5442 8.83461   1
  -8   9   0 94.0862 11.5235   2
   8   9   0 94.3552 10.1382   9
   0 -10   0 639.466 35.2878   4
   0 -10   0 658.257 35.2072  14
   0 -10   0 631.593 36.1795   7
   0 -10   0 616.799 40.6691  10
   0 -10   0 639.606 36.7397   3
   0 -10   0 660.288 35.4589   8
   0  10   0 682.658 36.0035   6
   0  10   0 641.470 35.5560  11
   1 -10   0 369.709 21.8336   3
  -1 -10   0 352.978 20.2356   4
   1 -10   0 355.821 19.9673  14
  -1 -10   0 354.442 26.3655  10
  -1 -10   0 350.143 21.6834   3
   1 -10   0 384.529 20.6992   4
  -1 -10   0 366.719 20.4198   8
   1 -10   0 341.052 20.1494   8
  -1 -10   0 347.416 21.1624   7
  -1 -10   0 345.466 20.2439  14
  -1  10   0 355.298 21.3571   6
  -1  10   0 339.551 20.5072  11
   1  10   0 371.020 20.5151  11
   1  10   0 377.230 19.9158  13
   1  10   0 354.032 19.7502  12
  -2 -10   0 437.575 30.5523  10
  -2 -10   0 433.460 24.5457  14
  -2 -10   0 437.740 25.1299   8
  -2 -10   0 414.545 24.3457   4
   2 -10   0 418.064 25.6863   3
   2 -10   0 455.376 24.3845  14
  -2 -10   0 446.393 26.7439   3
  -2 -10   0 447.203 25.7535   7
   2 -10   0 438.280 24.4866   8
   2  10   0 444.871 24.2514  12
  -2  10   0 458.683 25.3663   6
  -2  10   0 434.360 25.1693   2
  -2  10   0 434.010 25.3071  11
   2  10   0 438.862 23.9307  13
  -3 -10   0 87.0647 6.82211   4
   3 -10   0 82.4765 8.38654   3
   3 -10   0 91.3417 7.27972   8
   3 -10   0 79.5427 6.11661  14
  -3 -10   0 97.7098 8.70915   7
  -3 -10   0 75.0150 12.7565  10
  -3  10   0 81.3122 7.52240   6
   3  10   0 85.5515 6.84825   9
   3  10   0 80.7325 6.43889  12
   3  10   0 90.7959 6.55462   5
  -3  10   0 86.8406 7.92533  11
   3  10   0 85.9617 6.01589  13
  -3  10   0 82.1684 7.78500   2
   4 -10   0 93.6696 7.92204   8
   4 -10   0 99.7592 7.34509  14
  -4 -10   0 110.556 7.58990   4
  -4 -10   0 98.4287 14.3810  10
  -4 -10   0 93.0146 9.05289   7
   4 -10   0 74.3715 7.88003   3
  -4  10   0 91.3551 8.75159   2
   4  10   0 96.3777 7.60200   9
  -4  10   0 109.614 9.11671  11
  -4  10   0 93.6285 8.04370   6
   4  10   0 84.1319 7.18276  12
  -5 -10   0 -0.8572 9.75076  10
  -5 -10   0 7.44593 5.00035   7
   5 -10   0 13.5408 5.13534   8
   5 -10   0 4.44819 3.25604  14
  -5 -10   0 2.64486 3.44820   4
   5  10   0 -3.4512 3.99110  12
   5  10   0 0.94171 3.31098   1
   5  10   0 7.95823 4.85203   9
  -5  10   0 5.52550 4.50216   6
  -5  10   0 5.37884 4.16607  11
  -5  10   0 6.19392 6.03920   2
  -6 -10   0 2.40240 5.39609   7
  -6 -10   0 10.7729 11.6984  10
   6 -10   0 4.73951 5.85609   8
  -6  10   0 9.52698 7.17908   2
   6  10   0 6.51711 5.46437   9
  -6  10   0 3.69650 6.06021   6
   7 -10   0 18.0683 5.40120   8
  -7 -10   0 28.5054 9.19166   7
  -7 -10   0 15.0206 12.9863  10
  -7  10   0 17.7994 6.26447   2
   7  10   0 17.4767 6.92656   1
   7  10   0 16.8865 6.78558   9
   0 -11   0 13.3771 4.10365   8
   0 -11   0 3.35514 5.05591   3
   0 -11   0 0.68253 3.25829  14
   0 -11   0 1.47986 2.63085   4
   0  11   0 1.92462 3.94629   6
   0  11   0 1.21174 2.50114  11
   1 -11   0 19.6807 3.40739   8
  -1 -11   0 13.3893 9.04333  10
  -1 -11   0 21.1714 4.20135  14
   1 -11   0 17.3143 4.24146   3
  -1 -11   0 13.6814 4.45613   3
  -1 -11   0 24.2798 5.61869   7
   1 -11   0 20.7377 4.33567   4
   1 -11   0 11.0998 3.69393  14
  -1 -11   0 12.7379 4.14453   4
  -1 -11   0 23.9794 4.77039   8
   1  11   0 16.7176 2.55104  12
  -1  11   0 10.9518 4.44670   6
   1  11   0 20.7054 4.02012  11
   1  11   0 20.9439 2.71998  13
  -1  11   0 17.1249 3.48790  11
   2 -11   0 151.244 12.4333   3
  -2 -11   0 164.672 12.2455   7
  -2 -11   0 162.273 12.8112   3
  -2 -11   0 171.288 11.1033  14
  -2 -11   0 167.165 11.9382   8
   2 -11   0 164.392 10.2735  14
   2 -11   0 163.588 10.6674   8
  -2 -11   0 165.981 11.2369   4
  -2 -11   0 176.153 19.0996  10
  -2  11   0 168.159 11.2874  11
   2  11   0 158.626 10.0054  12
   2  11   0 163.967 10.1629  13
  -2  11   0 178.982 12.0881   6
  -2  11   0 147.350 10.9310   2
  -3 -11   0 76.9233 11.9146  10
  -3 -11   0 68.9360 6.62612   4
   3 -11   0 64.3952 7.42950   3
   3 -11   0 70.9952 6.33732   8
  -3 -11   0 82.5349 8.05226   7
   3 -11   0 74.1055 6.36599  14
   3  11   0 69.5866 5.89738   5
  -3  11   0 75.4297 7.82887  11
   3  11   0 80.3256 6.23396  12
   3  11   0 69.9744 6.38357   9
  -3  11   0 84.3834 7.43554   6
   3  11   0 72.1705 5.70498  13
  -3  11   0 71.3954 8.02806   2
  -4 -11   0 431.046 26.7946   7
   4 -11   0 440.695 23.5158  14
   4 -11   0 382.368 24.9708   3
   4 -11   0 414.817 24.5969   8
  -4 -11   0 420.310 23.7299   4
  -4 -11   0 431.050 31.1235  10
  -4  11   0 434.217 24.6408   6
   4  11   0 410.639 23.7119   9
  -4  11   0 426.783 25.4941  11
  -4  11   0 445.115 25.7737   2
   4  11   0 392.913 23.4507  12
  -5 -11   0 67.1848 9.98952   7
   5 -11   0 64.3481 7.56863   8
   5 -11   0 67.8901 6.00891  14
  -5 -11   0 56.6334 11.8234  10
  -5 -11   0 58.3110 6.05591   4
  -5  11   0 54.4915 6.92374   6
  -5  11   0 47.8978 8.01573  11
  -5  11   0 53.7253 8.70084   2
   5  11   0 54.4458 7.07912   1
   5  11   0 54.1363 6.28037  12
   5  11   0 60.1811 6.98438   9
  -6 -11   0 353.874 31.1799  10
   6 -11   0 343.607 20.8661   8
  -6 -11   0 333.508 23.1840   7
  -6  11   0 338.804 23.3297   2
   6  11   0 323.624 21.2131   9
   6  11   0 348.435 20.8902   1
  -7 -11   0 37.0190 10.2668   7
   7 -11   0 42.8975 7.90040   8
  -7 -11   0 32.9902 14.6782  10
   7  11   0 18.3281 7.05200   9
  -7  11   0 21.1697 8.92186   2
   0 -12   0 382.276 23.3874   8
   0 -12   0 387.874 24.6029   3
   0 -12   0 410.269 23.0762  14
   0 -12   0 391.368 23.4275   4
   0  12   0 411.526 23.4655  11
   0  12   0 433.618 24.8035   6
  -1 -12   0 788.310 42.9485   8
   1 -12   0 773.255 42.7376   4
  -1 -12   0 758.696 44.5369   3
   1 -12   0 727.056 43.9147   3
  -1 -12   0 740.217 48.5893  10
   1 -12   0 746.725 42.5440   8
  -1 -12   0 764.539 43.9252   7
  -1 -12   0 761.059 42.5917   4
  -1 -12   0 749.976 42.3389  14
   1 -12   0 788.435 42.3787  14
   1  12   0 818.947 42.7375  11
  -1  12   0 781.263 43.4588   6
  -1  12   0 764.443 42.7015  11
   1  12   0 794.710 41.8900  12
  -1  12   0 824.421 43.0427   2
   1  12   0 813.460 41.9313  13
   2 -12   0 245.126 15.8865   8
  -2 -12   0 264.463 19.4281   3
   2 -12   0 242.779 17.7699   3
  -2 -12   0 249.666 24.7098  10
  -2 -12   0 273.994 16.5645   4
  -2 -12   0 285.732 18.8305   7
   2 -12   0 269.887 16.1985  14
  -2 -12   0 265.879 16.4031  14
  -2 -12   0 253.757 17.1083   8
  -2  12   0 287.146 17.4555  11
   2  12   0 260.021 16.3013  11
   2  12   0 250.450 15.4952  12
  -2  12   0 272.017 17.3161   2
   2  12   0 274.128 15.5247  13
  -2  12   0 271.444 17.8388   6
  -3 -12   0 370.302 23.7184   7
   3 -12   0 392.679 22.6220   8
   3 -12   0 372.980 23.4003   3
   3 -12   0 393.290 21.8562  14
  -3 -12   0 350.053 22.0313   4
  -3 -12   0 361.266 30.5749  10
   3  12   0 391.653 21.7934   9
   3  12   0 400.806 21.4817   5
   3  12   0 347.631 21.4317  12
  -3  12   0 392.982 22.7303   6
  -3  12   0 366.036 22.5516   2
  -3  12   0 372.129 22.6354  11
   4 -12   0 108.830 9.22900   8
   4 -12   0 89.2045 8.86321   3
  -4 -12   0 100.159 11.3129   7
  -4 -12   0 98.9646 16.5541  10
  -4 -12   0 100.601 8.25044   4
   4 -12   0 97.5861 7.84842  14
   4  12   0 98.4017 7.67278  12
  -4  12   0 86.2609 9.44004  11
  -4  12   0 88.4176 9.92398   2
  -4  12   0 85.8262 8.34038   6
   4  12   0 100.181 8.24273   9
   5 -12   0 41.0919 7.26559   8
  -5 -12   0 34.4716 4.79209   4
   5 -12   0 51.2618 5.90175  14
  -5 -12   0 56.5858 15.3949  10
  -5 -12   0 44.3812 9.79920   7
   5  12   0 55.5028 6.79977   9
   5  12   0 39.6886 6.75532   1
  -5  12   0 37.4141 8.60630   2
   6 -12   0 11.2795 6.90545   8
  -6 -12   0 -2.5406 13.3844  10
  -6 -12   0 14.5106 6.89214   7
  -6  12   0 10.7263 8.28462   2
   6  12   0 15.3581 6.09454   9
   7 -12   0 11.3867 5.56528   8
  -7 -12   0 14.5357 14.2287  10
  -7 -12   0 4.37873 9.64374   7
   7  12   0 1.39578 6.43813   9
  -7  12   0 16.1737 9.19916   2
   7  12   0 -0.8088 4.91635   1
   0 -13   0 5.03950 3.66268   8
   0 -13   0 0.68444 4.30064  14
   0 -13   0 -2.0659 6.04756   3
   0 -13   0 1.31911 4.63538   4
   0  13   0 0.54460 4.23540  11
   0  13   0 -2.3225 4.68167   6
  -1 -13   0 34.9439 12.5235  10
  -1 -13   0 21.9944 4.28799   4
   1 -13   0 19.3508 6.71349   3
  -1 -13   0 23.0309 5.63412   7
  -1 -13   0 21.4187 7.20837   3
   1 -13   0 22.6245 3.93337  14
  -1 -13   0 31.7752 6.08241   8
   1 -13   0 16.0044 3.98682   8
  -1 -13   0 24.8212 5.18170  14
   1  13   0 20.5837 3.68133  12
   1  13   0 27.3219 4.21956  13
  -1  13   0 16.7872 4.04940  11
  -1  13   0 32.0019 5.85744   2
   1  13   0 29.1682 4.95935  11
  -1  13   0 16.0849 6.69162   6
  -2 -13   0 140.226 11.2796  14
  -2 -13   0 126.857 18.9388  10
  -2 -13   0 154.926 11.1868   8
  -2 -13   0 149.322 14.9827   3
   2 -13   0 160.514 13.1894   3
  -2 -13   0 152.398 14.1013   7
  -2 -13   0 153.636 11.6466   4
   2 -13   0 149.535 10.2179  14
   2 -13   0 150.402 10.5268   8
  -2  13   0 154.120 12.4947   2
  -2  13   0 138.335 11.9948   6
   2  13   0 147.094 9.98383  13
  -2  13   0 116.236 10.4929  11
   2  13   0 140.117 9.90190  12
   2  13   0 175.278 11.3719  11
   2  13   0 151.202 10.3527   5
  -3 -13   0 123.191 9.66111   4
   3 -13   0 127.605 10.1317   8
  -3 -13   0 118.337 11.2715   7
   3 -13   0 127.911 9.51353  14
  -3 -13   0 129.908 18.6430  10
   3 -13   0 113.976 11.5551   3
   3  13   0 118.539 9.01068  12
  -3  13   0 107.623 9.72192   6
  -3  13   0 123.478 10.6784  11
   3  13   0 105.794 8.84730   9
   3  13   0 126.924 9.87252  11
  -3  13   0 121.209 10.7659   2
  -4 -13   0 271.049 20.3436   7
   4 -13   0 259.045 16.3817   8
  -4 -13   0 241.143 27.4519  10
   4 -13   0 258.672 16.1577  14
  -4 -13   0 272.167 16.7112   4
   4  13   0 256.277 16.3287   9
   4  13   0 252.322 15.8561   1
   4  13   0 225.902 15.5862  12
  -4  13   0 238.808 17.1420   2
   5 -13   0 148.433 10.9827  14
   5 -13   0 128.660 10.8837   8
  -5 -13   0 121.198 10.4818   4
  -5 -13   0 155.621 14.1111   7
  -5 -13   0 125.473 18.1071  10
  -5  13   0 159.147 13.6218   2
   5  13   0 154.917 11.1641   1
   5  13   0 132.715 10.9736   9
  -6 -13   0 214.452 19.9382   7
  -6 -13   0 182.577 23.9748  10
   6 -13   0 190.020 15.1749   8
   6  13   0 191.866 14.9730   9
   6  13   0 229.768 16.2815   1
  -6  13   0 191.524 16.5220   2
   0 -14   0 50.0100 7.57968   8
   0 -14   0 56.4480 5.94134  14
   0 -14   0 47.9499 7.01598   4
   0 -14   0 47.9582 9.23321   3
   0  14   0 65.0750 8.18110   6
   0  14   0 61.0982 6.18022  11
   0  14   0 49.4745 7.12677   2
   0  14   0 60.5382 5.53802  13
   0  14   0 63.5504 5.45473  12
  -1 -14   0 172.626 12.8882  14
   1 -14   0 139.794 13.3645   3
  -1 -14   0 159.384 15.8905   3
  -1 -14   0 182.680 12.5387   8
  -1 -14   0 167.175 13.2006   4
  -1 -14   0 174.211 21.9649  10
   1 -14   0 154.511 12.4298  14
   1 -14   0 167.075 13.2127   8
   1  14   0 160.904 11.0183  12
   1  14   0 186.450 11.6179  13
  -1  14   0 177.075 13.3579   2
  -1  14   0 205.603 14.3931   6
  -1  14   0 174.779 12.1032  11
   1  14   0 172.349 13.3720   6
   1  14   0 174.309 12.5204  11
  -2 -14   0 44.1668 6.64338  14
  -2 -14   0 40.0617 8.82270   7
  -2 -14   0 38.3186 6.73043   4
   2 -14   0 41.1131 6.22244  14
   2 -14   0 52.7650 7.05846   8
   2 -14   0 36.4991 7.69779   3
  -2 -14   0 37.4231 7.21053   8
  -2 -14   0 48.3095 15.1615  10
  -2 -14   0 43.5121 9.43940   3
  -2  14   0 43.8737 7.14435   2
  -2  14   0 25.7328 5.30919  11
   2  14   0 38.6664 5.30842   9
   2  14   0 44.1432 4.98270  13
   2  14   0 40.7893 4.99980  11
   2  14   0 39.3308 5.36848   5
  -2  14   0 31.1286 7.74187   6
   2  14   0 38.6457 4.96694  12
  -3 -14   0 42.6200 9.59357   7
  -3 -14   0 75.9027 17.0869  10
   3 -14   0 50.3569 6.91368   3
  -3 -14   0 53.6434 7.44940   4
   3 -14   0 73.4469 7.40709  14
   3 -14   0 54.5045 7.76833   8
  -3  14   0 59.7365 8.42767   2
   3  14   0 52.5673 5.77470  12
   3  14   0 57.1180 6.65848   1
   3  14   0 58.6386 6.47759   9
  -4 -14   0 11.2764 6.68271   7
  -4 -14   0 6.79787 5.60966   4
   4 -14   0 13.3987 4.73793   8
   4 -14   0 13.9002 5.35924  14
  -4 -14   0 7.03769 10.2692  10
  -4  14   0 1.93702 7.28559   2
   4  14   0 9.75939 3.95442   9
   4  14   0 14.4693 5.66247   1
   5 -14   0 6.13426 5.23994  14
  -5 -14   0 12.7979 5.67555   4
  -5 -14   0 1.78262 6.65485   7
   5 -14   0 14.3887 7.18622   8
  -5 -14   0 7.98830 14.8592  10
   5  14   0 4.01732 4.19030   9
   5  14   0 14.5704 4.89840   1
  -5  14   0 12.9731 8.30451   2
  -6 -14   0 16.9558 15.7460  10
  -6 -14   0 1.55062 9.89632   7
   6 -14   0 2.38526 5.32544   8
   6  14   0 -10.757 5.96808   9
   6  14   0 3.63120 4.95531   1
  -6  14   0 4.00306 8.90306   2
   0 -15   0 -4.2331 6.08674   8
   0 -15   0 8.42727 7.74757   3
   0 -15   0 -3.4771 5.32315  14
   0  15   0 0.77145 5.63820   2
   0  15   0 -2.4237 4.44379  13
   0  15   0 -3.1873 4.88787  11
   0  15   0 -4.5328 5.92224   6
  -1 -15   0 3.44311 6.00044   3
   1 -15   0 0.26404 7.11337   3
  -1 -15   0 -0.0189 4.48218   8
  -1 -15   0 2.26734 5.82731   4
   1 -15   0 -2.2117 5.39176  14
   1 -15   0 -1.3163 6.07171   8
  -1 -15   0 1.36091 5.65663  14
  -1  15   0 -2.3646 5.78519   2
   1  15   0 0.80757 4.77609  11
   1  15   0 -1.7608 3.42858   1
  -1  15   0 -2.9591 3.40867  11
   1  15   0 -0.2753 5.23095   2
   1  15   0 9.19410 4.30237  13
   1  15   0 0.05095 5.81410   6
  -2 -15   0 56.1041 8.84342   7
  -2 -15   0 62.8389 7.03844   4
   2 -15   0 55.2171 8.03728   8
  -2 -15   0 57.4641 17.0540  10
   2 -15   0 66.1907 9.43183   3
  -2 -15   0 65.5651 6.87399  14
   2 -15   0 53.1617 6.37899  14
   2  15   0 65.4332 6.79655   5
   2  15   0 58.4132 6.38662   9
   2  15   0 57.6043 6.41547   1
  -2  15   0 63.0907 8.56179   2
   2  15   0 64.2218 6.10052  12
   3 -15   0 3.27232 5.70651  14
   3 -15   0 12.4957 6.54834   8
  -3 -15   0 -13.857 13.9339  10
   3 -15   0 14.3756 6.73311   3
  -3 -15   0 4.88695 8.74656   7
  -3 -15   0 5.58841 4.54872   4
   3  15   0 10.0429 5.05573   1
   3  15   0 -2.1672 4.69590   9
   3  15   0 -3.8299 3.98715  12
  -3  15   0 2.36212 5.03082   2
   4 -15   0 180.079 13.2673  14
   4 -15   0 168.255 13.0103   8
  -4 -15   0 151.999 12.5698   4
  -4 -15   0 157.846 24.0076  10
  -4 -15   0 175.995 15.5974   7
  -4  15   0 144.591 12.9950   2
   4  15   0 159.009 12.4213   1
   4  15   0 172.815 12.8970   9
   5 -15   0 3.95144 7.43110   8
  -5 -15   0 -1.0748 6.84654   7
  -5 -15   0 13.6583 16.2665  10
   5  15   0 9.46535 5.97781   9
   5  15   0 9.74433 4.87787   1
  -5  15   0 9.23044 8.61896   2
   0 -16   0 8.74779 8.60258   3
   0 -16   0 15.8531 6.55865  14
   0 -16   0 14.3737 7.51902   8
   0  16   0 18.6515 6.65400   2
  -1 -16   0 485.243 29.0734  14
   1 -16   0 464.351 31.5481   3
   1 -16   0 489.278 29.0370  14
   1 -16   0 448.858 29.3118   8
  -1 -16   0 480.742 28.9972   8
  -1 -16   0 455.591 30.8404   3
  -1  16   0 481.343 28.7298   2
   1  16   0 524.355 27.7319  13
   1  16   0 518.113 29.1414   2
   2 -16   0 27.7917 6.72826  14
  -2 -16   0 13.0834 6.93282   4
   2 -16   0 6.03516 6.95154   8
  -2 -16   0 8.14812 11.6581  10
   2 -16   0 10.9575 7.82123   3
   2  16   0 -6.1705 4.42363   9
  -2  16   0 6.67569 7.17201   2
   2  16   0 3.92025 3.29183   1
   2  16   0 -1.7834 6.18035   6
  -3 -16   0 237.000 20.5834   7
  -3 -16   0 231.822 17.3199   4
   3 -16   0 218.527 17.8838   8
   3 -16   0 238.342 16.9180  14
  -3 -16   0 248.814 29.2776  10
  -3  16   0 245.259 17.0556   2
   3  16   0 236.235 15.8800   9
   3  16   0 241.408 16.0977   1
  -4 -16   0 -4.9870 9.82847   7
   4 -16   0 20.0999 6.54214  14
  -4 -16   0 5.79594 16.5286  10
   4 -16   0 12.4795 7.50085   8
   4  16   0 0.00683 5.51070   9
   4  16   0 3.03965 6.15592   1
  -4  16   0 12.2770 8.54179   2
   0 -17   0 5.63539 5.81331   8
   0 -17   0 2.87216 4.82850  14
   0 -17   0 2.62663 6.55146   3
   0  17   0 6.02640 6.87471   2
   1 -17   0 1.75316 7.66719   8
  -1 -17   0 7.25225 8.07032   8
   1 -17   0 -2.2274 6.72124  14
   1 -17   0 5.18226 6.06592   3
  -1 -17   0 -0.3024 9.46054   3
  -1  17   0 1.83825 6.99195   2
   1  17   0 6.23363 6.49413   2
   2 -17   0 70.3484 11.1259   3
   2 -17   0 74.4389 8.46353   8
   2 -17   0 79.2999 8.17524  14
  -2  17   0 73.6789 10.3561   2
  -3 -17   0 3.24152 17.2768  10
   3 -17   0 6.55827 7.85463   8
  -3 -17   0 8.28330 10.6040   7
  -3  17   0 8.60275 5.89366   2
   3  17   0 1.28177 5.47081   1
   0 -18   0 21.7402 8.85878   8
   0 -18   0 15.3015 10.1140   3
   0 -18   0 29.2450 8.05459  14
   0  18   0 22.2623 7.79889   2
   1 -18   0 105.784 10.6804   8
  -1 -18   0 115.625 12.4005   8
   1 -18   0 98.3514 13.7223   3
   1 -18   0 101.390 9.96831  14
   1  18   0 148.358 15.4266   2
  -1  18   0 113.310 11.9104   2
   9   0  -1 74.8806 9.22686   9
   8   0  -1 -2.4713 5.46446   9
   8   0  -1 0.55821 3.97175   1
  -8   0   1 -5.4001 5.80179  11
   7   0  -1 8.09760 4.86478   9
  -7   0   1 16.3320 4.63031   2
   7   0  -1 9.27432 4.43517  12
  -7   0   1 14.7261 4.28593  11
  -7   0   1 16.4285 4.97738   7
   7   0  -1 11.1684 3.75418   1
   6   0  -1 2.30474 3.78245   9
  -6   0   1 0.08650 3.63726   2
  -6   0   1 0.98358 3.52205   7
   6   0  -1 -0.5480 3.25183  12
   6   0  -1 1.08448 2.85130   1
  -6   0   1 -0.5614 2.95651  11
  -5   0   1 107.482 7.56093   2
   5   0  -1 94.4434 6.36944   9
   5   0  -1 98.8675 6.35346   1
  -5   0   1 96.6923 7.74011  11
   5   0  -1 90.4779 6.16152  12
  -5   0   1 83.7912 4.93992   4
  -5   0   1 89.1372 5.58166  13
   5   0  -1 84.2962 4.92432  14
   4   0  -1 0.18586 1.57887   9
  -4   0   1 0.70566 1.07721  13
  -4   0   1 -1.3267 2.24038   2
  -4   0   1 0.19669 1.96520  11
   4   0  -1 0.64798 1.68883   1
   4   0  -1 -1.4190 1.44786  12
   3   0  -1 1380.59 72.7086   5
  -3   0   1 1361.95 73.1286   2
  -3   0   1 1340.92 73.1730   6
   3   0  -1 1379.11 72.8369   1
   3   0  -1 1393.93 72.9791   9
  -3   0   1 1346.02 72.6572  13
   3   0  -1 1408.35 73.2027  11
   3   0  -1 1389.01 72.9393  12
  -3   0   1 1372.91 73.2546  11
  -3   0   1 1452.47 72.9366  12
  -2   0   1 2.65764 0.74516  12
   2   0  -1 3.59095 1.39456  11
   2   0  -1 4.00140 1.16655   9
   2   0  -1 2.02224 0.62144   5
   2   0  -1 1.19002 0.60093   1
  -2   0   1 5.69502 1.54685  11
  -2   0   1 5.60298 1.37730   2
   2   0  -1 4.10291 1.09365  12
   1   0  -1 2352.64 124.365   1
   1   0  -1 2416.31 124.105   6
   1   0  -1 2424.70 124.177   2
  -1   0   1 2440.22 124.077   5
  -1   0   1 2409.23 124.165   1
  -1   0   1 2600.60 124.589  12
  -1   0   1 2165.24 124.171   2
  -1   0   1 2153.26 124.132   6
  -1   0   1 2175.75 123.854  11
   1   0  -1 2396.44 124.317  11
   1   0  -1 2378.28 124.007  12
   1   0  -1 2435.61 124.005   9
   1   0   1 2812.93 149.591  13
  -1   0  -1 2831.92 149.605  12
   1   0   1 2807.65 149.398   9
  -1   0  -1 2654.94 149.491  13
  -1   0  -1 2752.03 149.419   6
   1   0   1 2673.92 149.477   5
   1   0   1 3185.92 149.585   2
  -1   0  -1 2920.23 149.338   2
  -1   0  -1 2813.56 149.230  11
  -1   0  -1 2800.77 149.409   9
   1   0   1 2845.09 149.751  12
  -1   0  -1 2655.26 149.405   5
   1   0   1 3191.91 149.804  11
  -2   0  -1 0.71023 0.60563  12
  -2   0  -1 -0.3076 1.04068   6
   2   0   1 0.75965 0.76125   9
  -2   0  -1 0.52540 0.50103  13
  -2   0  -1 0.40730 0.91730   2
  -2   0  -1 1.66811 1.25444  11
   2   0   1 0.68388 1.04148  11
   2   0   1 2.23248 0.88164   5
   2   0   1 0.48222 0.72794  12
  -3   0  -1 1252.58 63.3787  12
  -3   0  -1 1103.49 62.9456   4
  -3   0  -1 1170.57 63.7848   6
   3   0   1 1267.83 63.4506  12
  -3   0  -1 1204.20 63.4836   2
   3   0   1 1197.67 63.2864   5
  -3   0  -1 1137.56 63.2179  13
   3   0   1 1215.14 63.5499  11
  -3   0  -1 1223.54 63.7208  11
   3   0   1 1244.41 63.4709   9
   4   0   1 3.89324 2.12790  12
   4   0   1 0.99084 1.54714   5
  -4   0  -1 -0.5672 0.88792  13
  -4   0  -1 1.02882 0.30530   4
   4   0   1 -1.4629 2.20296   9
  -4   0  -1 1.94667 2.71402  11
   4   0   1 2.05058 1.65827   1
  -4   0  -1 4.33342 2.81117   6
  -4   0  -1 -2.8393 1.92792   2
  -5   0  -1 47.0044 5.40503  11
  -5   0  -1 49.6329 5.20058   2
   5   0   1 53.4559 4.81437  12
  -5   0  -1 64.2081 5.44413   6
   5   0   1 49.4547 4.95338   9
   5   0   1 51.2951 4.31840   1
   5   0   1 54.5651 4.17900   5
   6   0   1 1.68350 3.32181  12
  -6   0  -1 0.26389 3.28221   2
   6   0   1 4.05007 2.76075   1
  -6   0  -1 -2.1545 4.02559  11
   6   0   1 6.10510 3.93388   9
   7   0   1 66.3602 5.98863  12
  -7   0  -1 71.8545 7.03399  11
  -7   0  -1 75.9812 8.35605   7
   7   0   1 60.7009 5.97008   1
   7   0   1 70.9961 6.47938   9
  -8   0  -1 13.2985 6.04100  11
   8   0   1 1.01838 5.82180   9
   9   0   1 135.474 12.2412   9
   9  -1  -1 7.81630 6.77097   9
   9   1  -1 2.96132 4.88423   9
   8  -1  -1 375.680 23.6773   9
  -8   1   1 406.224 23.9919  11
   8   1  -1 377.332 22.9180   9
   7  -1  -1 1.79326 4.73791   9
   7  -1  -1 10.6611 3.40162  12
  -7  -1   1 9.85892 5.43109  11
   7  -1  -1 22.9276 3.75111   1
  -7  -1   1 17.9449 5.10169   7
  -7   1   1 11.6831 5.66046  11
  -7   1   1 12.6683 5.65299   7
   7   1  -1 13.5137 3.97081   1
   7   1  -1 6.85702 4.40751  12
   7   1  -1 5.69606 4.92933   9
  -7   1   1 12.9983 5.82571   2
   6  -1  -1 924.862 50.2964   9
  -6  -1   1 989.333 51.1617   7
  -6  -1   1 952.410 51.0960  11
  -6  -1   1 876.615 50.7045   2
   6  -1  -1 902.585 50.1780  12
   6  -1  -1 951.200 49.9752   1
   6   1  -1 908.445 50.2749  12
   6   1  -1 916.511 50.1174   1
   6   1  -1 935.252 50.4816   9
  -6   1   1 953.036 50.8603   2
  -6   1   1 948.370 51.1942  11
   5  -1  -1 17.2883 1.28191  14
  -5  -1   1 13.2757 2.08767  13
   5  -1  -1 17.6140 2.55286   1
  -5  -1   1 15.6334 1.35228   4
   5  -1  -1 20.9865 3.48518   9
   5  -1  -1 19.6623 3.24587  12
  -5  -1   1 15.9642 3.65077   7
  -5  -1   1 20.0611 3.60312   2
  -5  -1   1 14.0528 3.23197  11
   5   1  -1 15.8606 2.91730   1
   5   1  -1 13.5186 2.70531   9
  -5   1   1 3.71740 3.78527  11
  -5   1   1 16.1286 3.63699   2
  -5   1   1 17.7877 3.86309   6
   5   1  -1 16.0766 2.61700  12
   4  -1  -1 1519.24 79.3811  12
   4  -1  -1 1493.97 79.1879   1
  -4  -1   1 1523.06 79.9080   7
  -4  -1   1 1366.73 78.8105   4
  -4  -1   1 1574.10 80.0276  11
  -4  -1   1 1468.65 79.1020  13
   4  -1  -1 1514.42 79.4561   9
   4  -1  -1 1560.15 78.7483  14
  -4  -1   1 1468.99 79.7232   2
  -4   1   1 1507.78 79.7040   2
   4   1  -1 1481.69 79.3225   1
   4   1  -1 1505.95 79.4782   9
  -4   1   1 1541.92 79.9031  11
   4   1  -1 1511.77 79.0369   5
  -4   1   1 1515.72 79.7980   6
   4   1  -1 1534.36 79.4448  12
  -4   1   1 1451.89 79.0437  13
  -3  -1   1 17.2286 2.38163  11
   3  -1  -1 18.2788 2.22464  11
  -3  -1   1 17.7895 2.45779   2
   3  -1  -1 22.8689 2.27943   9
  -3  -1   1 18.9614 1.89910  12
   3  -1  -1 20.8276 2.20985  12
   3  -1  -1 23.0154 1.91597   1
   3  -1  -1 21.8398 1.39951  14
  -3  -1   1 19.6958 1.72296  13
  -3  -1   1 18.2773 2.44435   7
  -3   1   1 19.2930 2.79959  11
   3   1  -1 23.5616 2.27213  12
   3   1  -1 21.1425 1.67067   5
   3   1  -1 21.3330 2.49645  11
   3   1  -1 23.1575 2.40036   9
   3   1  -1 22.2869 2.11792   1
  -3   1   1 22.1396 2.08502  12
  -3   1   1 19.9382 2.51159   2
  -3   1   1 25.9739 2.77354   6
   3   1  -1 21.0056 1.43245  14
  -2  -1   1 1117.73 58.5152  11
  -2  -1   1 1118.62 58.0396  13
   2  -1  -1 1095.54 57.9239  14
  -2  -1   1 1147.14 58.2335  12
   2  -1  -1 1096.71 58.2016   9
   2  -1  -1 1080.04 58.4157  11
   2  -1  -1 1097.05 58.0853   1
  -2  -1   1 1118.62 58.4852   7
  -2  -1   1 1069.45 58.4105   2
   2  -1  -1 1094.71 58.1800  12
   2   1  -1 1135.13 58.2352  12
   2   1  -1 1126.35 58.4177  11
  -2   1   1 1050.13 58.3396   6
  -2   1   1 1071.58 58.3559   2
  -2   1   1 1120.65 58.1706  12
   2   1  -1 1122.50 57.9561  14
   2   1  -1 1110.70 58.0197   5
  -2   1   1 1075.97 58.4347  11
   2   1  -1 1137.57 58.2529   9
  -1  -1   1 18.6706 1.14803  14
   1  -1  -1 19.2663 1.12024  14
   1  -1  -1 19.9348 1.46480   6
   1  -1  -1 18.1099 1.46192  11
  -1  -1   1 20.0598 1.43393   7
   1  -1  -1 17.4289 1.35576   9
   1  -1  -1 19.2465 1.20371   1
   1  -1  -1 18.3354 1.33791  12
  -1  -1   1 20.1824 1.38177  12
  -1  -1   1 18.8355 1.23362   5
  -1  -1   1 16.2143 1.54867   2
   1   1  -1 19.4248 1.38724   9
  -1   1   1 18.4717 1.31305  12
   1   1  -1 20.0937 1.62844  11
  -1   1   1 19.0998 1.10974  14
  -1   1   1 19.5515 1.18649   1
   1   1  -1 16.2093 1.49180   7
   1   1  -1 19.6454 1.07547  13
   1   1  -1 18.7265 1.12281  14
  -1   1   1 19.5333 1.51816   2
   1   1  -1 20.7950 1.16626   5
   1   1  -1 18.6636 1.53683   2
  -1   1   1 19.7333 1.47416  11
  -1   1   1 19.0354 1.44203   6
   1   1  -1 20.0406 1.39432  12
   0  -1  -1 3.84297 0.58665   3
   0  -1  -1 4.85750 0.41812   8
   0  -1   1 3.45511 0.38009  14
   0  -1   1 3.90594 0.37122   4
   0  -1   1 3.61413 0.68451  10
   0  -1   1 4.01560 0.47437   8
   0  -1  -1 4.54324 0.50874   7
   0  -1  -1 4.70806 0.44961  14
   0  -1  -1 3.82919 0.67922  10
   0  -1   1 4.70777 0.76031   3
   0   1   1 3.24276 0.53507   3
   0   1  -1 8.20101 0.71661   7
   0   1   1 5.06369 0.74654  10
   0   1  -1 3.90254 0.49382   3
   0   1  -1 4.51744 0.40796   8
   0   1   1 4.76599 0.47643   7
   0   1  -1 4.73171 0.38809  14
   0   1   1 4.79661 0.49444   4
   0   1   1 4.44103 0.43029   2
   0   1   1 5.13456 0.39915  11
   0   1   1 4.29032 0.42458  13
   0   1  -1 3.18309 0.31875   1
  -1  -1  -1 6.24899 0.51108   4
  -1  -1  -1 5.41342 0.57913   2
  -1  -1  -1 5.33702 0.71410  11
  -1  -1  -1 4.83943 0.86025   6
   1  -1   1 4.88669 0.49536   4
   1  -1   1 6.32835 0.61259  12
   1  -1   1 4.08628 0.58545   9
  -1  -1  -1 5.00421 0.77676   5
  -1  -1  -1 2.98256 0.73868  13
   1  -1   1 6.07898 0.75787  11
  -1  -1  -1 5.19954 0.75475  12
  -1  -1  -1 6.63693 0.93388   3
   1  -1   1 5.73560 0.61754   5
   1   1   1 6.33688 0.53801   2
   1   1   1 6.69659 0.52815   4
   1   1   1 5.78899 0.77835   3
  -1   1  -1 4.20692 1.03986   6
  -1   1  -1 6.13186 0.48208   4
   1   1   1 6.04050 0.87950   5
   1   1   1 5.57414 0.75040  13
  -1   1  -1 5.10373 0.74000  11
   1   1   1 5.06675 0.65899  11
   1   1   1 4.57996 0.74508  12
   1   1   1 6.27176 0.82451   9
  -1   1  -1 5.37698 0.56954  12
  -1   1  -1 6.58662 0.60297   9
  -2  -1  -1 1209.83 62.6059  12
  -2  -1  -1 1166.95 62.7250  11
   2  -1   1 1169.95 62.5371  12
   2  -1   1 1188.73 62.5435   5
  -2  -1  -1 1163.09 62.3134   4
   2  -1   1 1239.38 62.7673  11
  -2  -1  -1 1190.43 62.5940   2
  -2  -1  -1 1156.54 62.8217   6
   2  -1   1 1199.15 62.5671   9
  -2  -1  -1 1122.92 62.5785  13
   2   1   1 1200.15 62.6388   9
  -2   1  -1 1206.10 62.9046   6
  -2   1  -1 1136.58 62.4678  13
   2   1   1 1248.91 62.5522   2
   2   1   1 1196.11 62.6217  12
  -2   1  -1 1159.11 62.2963   4
  -2   1  -1 1208.13 62.5101  12
   2   1   1 1187.32 62.5396   5
   2   1   1 1184.08 62.4620  13
  -2   1  -1 1168.92 62.6588   2
  -2   1  -1 1215.13 62.7914  11
   2   1   1 1227.85 62.6436  11
  -3  -1  -1 3.06925 0.49477   4
   3  -1   1 8.25505 1.44235   5
  -3  -1  -1 1.79682 1.14907  13
   3  -1   1 4.40846 1.10060   1
   3  -1   1 1.08355 1.51285  11
   3  -1   1 2.32828 1.09216  12
   3  -1   1 1.76548 1.53323   9
  -3  -1  -1 6.07177 2.07393   6
  -3  -1  -1 -0.4278 1.62123   2
  -3  -1  -1 1.99199 1.31402  11
  -3  -1  -1 2.10762 1.36900  12
  -3   1  -1 2.06377 1.02718  13
  -3   1  -1 3.69504 1.92028  11
  -3   1  -1 1.91413 2.22140   6
  -3   1  -1 2.45187 0.46102   4
  -3   1  -1 3.70467 1.24395  12
   3   1   1 2.95986 1.27420   9
   3   1   1 1.90272 1.09071   5
  -3   1  -1 1.13828 1.50855   2
   3   1   1 4.47293 1.24690  12
   3   1   1 3.51913 1.46847  11
   4  -1   1 1580.19 84.7641   1
  -4  -1  -1 1604.31 84.9170  13
   4  -1   1 1600.75 84.9646  12
  -4  -1  -1 1666.66 85.4811  11
  -4  -1  -1 1558.14 84.3174   4
   4  -1   1 1603.30 85.0486   9
  -4  -1  -1 1618.15 85.2058   2
   4  -1   1 1630.77 84.8473   5
   4   1   1 1574.16 85.0431   9
   4   1   1 1627.13 85.0289  12
   4   1   1 1611.04 84.7536   5
   4   1   1 1680.75 85.1890  11
  -4   1  -1 1627.77 85.5553   6
  -4   1  -1 1593.46 85.1927   2
  -4   1  -1 1478.37 84.6952  13
  -4   1  -1 1698.39 85.5496  11
   5  -1   1 15.0365 3.33405   9
  -5  -1  -1 8.29873 2.30607  13
  -5  -1  -1 11.3669 2.97798   2
  -5  -1  -1 12.5047 3.80189  11
   5  -1   1 11.3371 2.33376   1
   5  -1   1 12.1425 2.33630  12
   5   1   1 8.03499 3.07235  12
   5   1   1 16.5450 2.32814   5
  -5   1  -1 16.2725 3.32098   2
   5   1   1 14.4390 2.86965   1
   5   1   1 15.9657 3.44000   9
  -5   1  -1 13.8718 3.95521  11
  -5   1  -1 16.8904 4.22232   6
   6  -1   1 973.006 54.5026   9
  -6  -1  -1 1079.84 55.6901   7
   6  -1   1 984.194 54.1227   1
   6  -1   1 969.792 54.3784  12
  -6  -1  -1 1005.86 55.1656  11
  -6   1  -1 1074.75 55.5522   6
   6   1   1 1011.16 54.3745   1
   6   1   1 986.655 54.6696   9
  -6   1  -1 997.458 54.8532   2
  -6   1  -1 1067.70 55.5203  11
   6   1   1 1009.40 54.5692  12
  -7  -1  -1 3.80311 3.80073   7
   7  -1   1 6.28242 3.21211   1
   7  -1   1 3.99005 4.19533  12
  -7  -1  -1 -0.1792 5.01544  11
   7  -1   1 5.17016 4.65496   9
   7   1   1 10.5170 5.14912   9
   7   1   1 7.53130 4.26127  12
  -7   1  -1 8.08186 5.32233  11
   7   1   1 2.93642 3.72579   1
  -7   1  -1 7.47560 4.73217   7
   8  -1   1 341.249 20.6016   9
   8   1   1 333.093 21.4052   9
   9  -1   1 7.97396 7.07187   9
   9   1   1 8.80309 7.05436   9
   9  -2  -1 70.8276 9.35223   9
   9   2  -1 64.0109 9.10821   9
   8  -2  -1 3.12161 5.80213   9
  -8   2   1 7.34584 6.63258  11
   8   2  -1 0.34850 3.26532   1
   8   2  -1 -2.1889 5.90926   9
  -7  -2   1 49.2461 6.67379   7
   7  -2  -1 40.3117 5.44492  12
   7  -2  -1 35.2062 5.83714   9
   7  -2  -1 33.8213 4.77959   1
   7   2  -1 47.6175 6.30268   9
   7   2  -1 35.9182 5.36734  12
  -7   2   1 41.2840 5.60109  11
   7   2  -1 33.2561 5.13986   1
  -7   2   1 33.1563 6.11213   2
   6  -2  -1 18.7580 3.94287  12
  -6  -2   1 18.8706 4.15616   2
   6  -2  -1 29.7724 4.54524   9
   6  -2  -1 19.4348 3.16413   1
  -6  -2   1 24.4944 4.90222   7
   6   2  -1 26.9365 4.02201   1
   6   2  -1 17.1197 4.02695  12
  -6   2   1 16.4772 5.19193  11
  -6   2   1 16.4057 4.65518   2
   6   2  -1 24.0572 4.50403   9
   5  -2  -1 5.09524 2.07669  12
  -5  -2   1 0.07816 3.48259   2
   5  -2  -1 1.46922 2.07635   9
  -5  -2   1 14.5338 4.01891  11
  -5  -2   1 5.60641 3.28862   7
  -5  -2   1 6.44423 1.13545   4
  -5  -2   1 1.66233 1.49064  13
   5  -2  -1 6.01766 0.93612  14
   5  -2  -1 4.31327 1.98322   1
   5   2  -1 2.53367 2.85113  12
   5   2  -1 2.17771 3.00939   9
  -5   2   1 -2.0140 3.27645   2
  -5   2   1 3.58024 2.76948  11
   5   2  -1 4.29199 1.46505   5
   5   2  -1 3.43491 2.73671   1
  -5   2   1 1.09723 3.44576   6
  -4  -2   1 78.2550 6.19919   2
   4  -2  -1 78.9476 4.52408  14
   4  -2  -1 83.0982 5.69282  12
  -4  -2   1 83.7096 6.74210  11
  -4  -2   1 86.6139 6.47802   7
   4  -2  -1 79.8195 5.10771   1
  -4  -2   1 72.4892 5.04904  13
  -4  -2   1 77.5817 4.62373   4
   4  -2  -1 77.6281 5.81252   9
  -4   2   1 82.1761 5.82886   2
  -4   2   1 87.3025 6.16082  11
   4   2  -1 84.7943 5.43984  12
   4   2  -1 82.3912 4.84571   5
  -4   2   1 78.8259 5.81527   6
   4   2  -1 82.3213 5.48478   9
   4   2  -1 77.8234 5.67501   1
   3  -2  -1 154.355 9.33864  11
   3  -2  -1 162.670 8.93587  12
  -3  -2   1 141.224 8.44556   4
   3  -2  -1 153.754 8.58839   1
  -3  -2   1 155.121 8.62864  13
  -3  -2   1 158.216 9.46770   7
  -3  -2   1 167.949 8.99446  12
   3  -2  -1 154.156 8.36767  14
   3  -2  -1 161.662 8.99801   9
  -3  -2   1 138.845 9.25602   2
  -3   2   1 156.767 9.31678   6
   3   2  -1 163.965 9.27033  11
   3   2  -1 164.527 9.01506  12
  -3   2   1 159.724 8.77027  12
   3   2  -1 157.274 9.05076   9
  -3   2   1 153.736 9.12288   2
  -3   2   1 159.239 9.50355  11
   3   2  -1 149.018 8.47962   5
  -2  -2   1 107.030 6.17790  12
   2  -2  -1 104.631 5.84529   1
  -2  -2   1 100.888 5.87254   4
  -2  -2   1 95.3437 6.32141   2
   2  -2  -1 106.888 6.11255  12
   2  -2  -1 104.782 6.49911  11
  -2  -2   1 101.757 6.13509   5
  -2  -2   1 109.798 6.58520   7
  -2  -2   1 104.728 5.77881  13
   2  -2  -1 102.449 6.11945   9
   2  -2  -1 108.920 5.80436  14
   2   2  -1 107.469 6.40316  11
  -2   2   1 108.689 5.95820  12
  -2   2   1 108.429 6.40761   6
   2   2  -1 109.211 5.90641   5
   2   2  -1 107.044 5.74844  13
   2   2  -1 111.233 6.24031   9
  -2   2   1 101.380 6.42854   2
  -2   2   1 111.354 6.60930  11
   2   2  -1 118.593 6.21831  12
   1  -2  -1 1287.68 70.8518  12
   1  -2  -1 1406.61 70.7791  14
  -1  -2   1 1352.56 70.8237   4
  -1  -2   1 1365.27 71.1144   7
   1  -2  -1 1341.99 71.0159   6
   1  -2  -1 1396.25 71.0654  11
  -1  -2   1 1332.97 70.7870  14
   1  -2  -1 1260.84 70.8528   9
  -1  -2   1 1251.69 71.7757  10
   1  -2  -1 1159.26 70.7772   1
  -1  -2   1 1412.77 70.8890  12
  -1   2   1 1360.31 71.0043   2
  -1   2   1 1281.91 70.8204  12
   1   2  -1 1427.28 70.8834   9
  -1   2   1 1394.23 71.0542  11
   1   2  -1 1416.96 71.0060   5
   1   2  -1 1447.14 70.8760  12
  -1   2   1 1298.35 70.7297   1
  -1   2   1 1362.07 70.9509   6
   1   2  -1 1429.67 71.0581  13
   0  -2  -1 146.115 8.71744  10
   0  -2   1 141.337 8.07296   3
   0  -2   1 153.958 8.83119  10
   0  -2  -1 148.120 7.92486   4
   0  -2  -1 146.437 8.22768   3
   0  -2  -1 148.608 8.05598   7
   0  -2  -1 147.146 7.90496  14
   0  -2   1 148.068 7.91977   4
   0  -2   1 147.424 7.87664  14
   0  -2   1 149.010 7.90920   8
   0  -2  -1 146.939 7.91767   8
   0  -2   1 149.718 8.07547   7
   0   2  -1 143.443 8.10421   3
   0   2   1 135.544 8.00515   7
   0   2   1 150.681 7.96713  11
   1  -2   1 1306.10 68.0918  12
   1  -2   1 1343.67 68.1369   4
  -1  -2  -1 1310.46 68.5320   7
   1  -2   1 1369.98 68.3935  11
   1  -2   1 1316.93 68.1099  14
  -1  -2  -1 1291.43 68.5156   3
  -1  -2  -1 1207.97 68.9249  10
  -1  -2  -1 1276.49 68.1283   4
  -1  -2  -1 1292.05 68.1510  13
   1  -2   1 1297.03 68.0970   9
   1  -2   1 1201.95 68.2352   3
   1   2   1 1313.52 68.2342  12
  -1   2  -1 1272.28 68.0613   9
  -1   2  -1 1294.31 68.4605   6
  -1   2  -1 1287.71 68.0574  12
   1   2   1 1343.22 68.1740  13
  -1   2  -1 1325.94 68.3877  11
   1   2   1 1306.48 68.2276   5
   2  -2   1 168.962 9.20380   9
   2  -2   1 160.158 8.95172   1
  -2  -2  -1 155.484 9.16384   2
  -2  -2  -1 162.920 9.26101  13
  -2  -2  -1 162.492 9.75472   7
  -2  -2  -1 160.185 9.00583   4
   2  -2   1 175.388 9.49477  11
  -2  -2  -1 172.973 9.30013  12
   2  -2   1 164.998 9.17312  12
  -2   2  -1 168.821 9.75738   6
   2   2   1 171.267 9.33248   9
   2   2   1 174.259 9.11202   2
  -2   2  -1 173.471 9.11867  12
   2   2   1 171.371 9.29900  12
   2   2   1 166.375 9.17888  13
  -2   2  -1 176.795 9.51087   2
  -2   2  -1 171.451 9.66213  11
   2   2   1 166.355 9.24374   5
   2   2   1 166.451 9.32039  11
  -3  -2  -1 369.741 20.7788   7
   3  -2   1 372.308 20.0688   9
   3  -2   1 382.200 20.3931  11
  -3  -2  -1 327.600 20.0983   2
   3  -2   1 385.348 20.0390  12
   3  -2   1 372.366 19.7512   1
  -3  -2  -1 372.485 19.6537   4
  -3  -2  -1 408.034 20.4540  12
  -3  -2  -1 329.844 20.0837  13
  -3  -2  -1 384.152 20.5181  11
  -3   2  -1 374.720 20.3226   2
  -3   2  -1 374.022 19.8776  12
  -3   2  -1 352.934 20.4276   6
  -3   2  -1 382.877 20.5503  11
   3   2   1 375.055 19.7758  13
   3   2   1 373.198 20.1089  12
   3   2   1 366.179 19.9246   5
   3   2   1 374.972 20.1421   9
   3   2   1 372.468 20.1380  11
  -4  -2  -1 32.4362 3.30031  13
  -4  -2  -1 35.8741 2.50167   4
  -4  -2  -1 42.6367 4.73288   7
   4  -2   1 42.0690 3.72485   9
   4  -2   1 43.2540 3.56138  12
  -4  -2  -1 37.7883 3.82533  11
  -4  -2  -1 30.0079 3.65316   2
   4  -2   1 40.0002 2.96511   1
  -4   2  -1 38.5308 4.42328   6
   4   2   1 38.7404 3.03532   5
   4   2   1 39.3353 3.31519  11
  -4   2  -1 38.0834 3.82016  11
   4   2   1 36.0214 3.65581  12
   4   2   1 43.2549 3.99769   9
  -4   2  -1 43.5074 4.06082   2
  -5  -2  -1 11.8564 2.42293  13
   5  -2   1 7.51471 2.01438   1
   5  -2   1 10.7727 1.50576  14
   5  -2   1 11.9280 2.94837  12
  -5  -2  -1 18.0603 3.92211  11
   5  -2   1 9.32156 3.13676   9
  -5  -2  -1 11.4429 3.26678   7
  -5  -2  -1 13.1154 3.24562   2
  -5  -2  -1 9.52643 1.05593   4
   5   2   1 8.09781 2.00454   5
  -5   2  -1 10.4208 3.41580   2
   5   2   1 8.61976 3.01720  12
   5   2   1 11.0373 3.31058   9
  -5   2  -1 15.6926 4.08772  11
  -5   2  -1 14.6933 4.08644   6
   5   2   1 10.0107 2.94393   1
   6  -2   1 8.63855 3.92684   9
   6  -2   1 0.35336 3.23883  12
  -6  -2  -1 6.12138 3.37791   7
  -6  -2  -1 -0.9106 4.17245  11
  -6  -2  -1 0.48219 3.44083   2
   6  -2   1 6.80786 2.44122   1
   6   2   1 1.03847 3.46214  12
  -6   2  -1 3.32103 3.87364   2
  -6   2  -1 7.36546 3.52197  11
   6   2   1 2.14448 3.37414   1
   6   2   1 3.08818 2.09373   5
   6   2   1 4.64594 3.97709   9
  -6   2  -1 2.59229 4.52973   6
  -7  -2  -1 54.3791 7.73548   7
   7  -2   1 47.8764 5.91051  12
   7  -2   1 56.0955 6.64700   9
  -7   2  -1 46.7515 6.38379   2
   7   2   1 64.9639 7.01604   9
   7   2   1 58.1019 6.19042  12
   7   2   1 46.7374 5.73429   1
  -7   2  -1 55.1365 7.35558  11
   8  -2   1 13.2633 6.04015   9
  -8  -2  -1 2.59674 6.25217   7
  -8   2  -1 9.17512 6.42457  11
   8   2   1 -1.6593 5.87276   9
   9  -2   1 66.9290 9.27524   9
   9   2   1 84.8552 8.47581   9
  -9  -3   1 28.8677 12.0934  10
   9  -3  -1 30.8792 7.92963   9
   9   3  -1 44.3328 6.86332   1
   9   3  -1 24.1557 7.91111   9
   8  -3  -1 258.589 17.2950   9
   8   3  -1 248.719 17.1307   9
   8   3  -1 241.486 16.3528   1
   7  -3  -1 138.727 10.0792  12
   7  -3  -1 115.780 9.61367   9
  -7  -3   1 131.541 11.4361   7
  -7   3   1 129.847 11.0167  11
   7   3  -1 114.757 9.29671  12
  -7   3   1 107.039 10.0146   2
   7   3  -1 115.641 9.79426   9
   7   3  -1 122.678 9.33972   1
  -6  -3   1 592.985 32.8190   7
   6  -3  -1 549.344 31.6555  12
   6  -3  -1 573.883 31.8884   9
  -6  -3   1 564.789 31.7295   2
   6   3  -1 581.417 31.7245   1
  -6   3   1 585.908 32.7370  11
  -6   3   1 582.867 32.4245   2
   6   3  -1 566.301 31.8905   9
   6   3  -1 534.780 31.6231  12
  -6   3   1 603.591 32.4411   6
  -5  -3   1 145.334 8.87472   4
  -5  -3   1 148.856 10.1279   2
   5  -3  -1 165.755 10.2808   9
  -5  -3   1 150.643 8.94169  13
   5  -3  -1 151.726 9.24949   1
   5  -3  -1 175.288 8.74969  14
  -5  -3   1 177.977 10.8446   7
   5  -3  -1 153.696 9.66130  12
  -5   3   1 153.031 10.2833   2
   5   3  -1 170.876 9.83843   1
   5   3  -1 170.347 9.95989   9
   5   3  -1 152.063 9.72451  12
  -5   3   1 170.686 11.4211  11
   5   3  -1 159.220 9.01007   5
  -5   3   1 145.015 10.1480   6
   4  -3  -1 755.660 40.8691   9
  -4  -3   1 729.242 41.0801   2
   4  -3  -1 755.768 40.8141  12
  -4  -3   1 793.397 41.6831   7
   4  -3  -1 797.029 40.2534  14
  -4  -3   1 740.768 40.3385   4
  -4  -3   1 736.274 40.3372  13
   4  -3  -1 733.242 40.4276   1
  -4   3   1 778.273 41.2750   6
   4   3  -1 769.978 40.3577   5
  -4   3   1 759.465 41.4547  11
  -4   3   1 762.442 41.2971   2
   4   3  -1 778.958 40.9788   9
   4   3  -1 768.058 40.8305   1
   4   3  -1 785.053 40.9227  12
   3  -3  -1 79.9708 5.21906   9
  -3  -3   1 84.0532 5.63549   7
   3  -3  -1 81.5608 4.59098  14
   3  -3  -1 84.5298 5.18245  12
  -3  -3   1 74.8491 4.67174   4
  -3  -3   1 74.2523 4.46436  13
  -3  -3   1 80.3954 5.18449   2
   3  -3  -1 78.5868 4.62749   1
  -3   3   1 84.1985 4.79201  12
   3   3  -1 78.8361 4.44751  13
  -3   3   1 84.8153 5.97313  11
   3   3  -1 74.7508 5.05707   9
   3   3  -1 74.9941 4.99806  12
  -3   3   1 78.9564 5.42273   2
  -3   3   1 82.5049 5.65119   6
   3   3  -1 86.1481 5.55010  11
   3   3  -1 76.2891 4.63324   5
  -2  -3   1 499.993 27.2339   4
  -2  -3   1 542.473 27.4744  12
   2  -3  -1 508.046 27.1718   1
   2  -3  -1 509.029 27.3781   9
   2  -3  -1 514.481 27.1679  14
  -2  -3   1 501.492 29.2759  10
   2  -3  -1 521.000 27.7388  11
  -2  -3   1 504.456 27.2414  14
  -2  -3   1 538.775 27.8767   7
   2  -3  -1 502.863 27.3586  12
  -2   3   1 516.178 27.5809   6
   2   3  -1 473.374 27.2887   5
   2   3  -1 525.470 27.4102   9
  -2   3   1 504.467 27.2631  12
   2   3  -1 512.008 27.3738  12
   2   3  -1 478.682 27.5580  11
  -2   3   1 524.392 27.7462  11
  -2   3   1 574.698 27.1500   1
   2   3  -1 501.206 27.1832  13
  -2   3   1 520.157 27.6306   2
  -1  -3   1 2.97957 1.41164   3
   1  -3  -1 2.66694 0.70079   8
   1  -3  -1 2.62970 0.91444  11
  -1  -3   1 4.15958 0.88051   4
   1  -3  -1 4.99929 1.30673   3
   1  -3  -1 3.72452 0.62234  14
  -1  -3   1 3.17308 0.63786  14
  -1  -3   1 3.80646 1.06331   7
   1  -3  -1 1.04128 1.01097   9
  -1  -3   1 3.87787 1.08356   8
  -1  -3   1 2.41447 2.15415  10
  -1   3   1 4.00564 1.33589   2
  -1   3   1 2.82328 1.08908   6
  -1   3   1 3.75849 0.78433   1
  -1   3   1 2.22961 0.87507  12
   1   3  -1 3.68100 0.88969  12
  -1   3   1 4.54048 1.39487  11
   0  -3  -1 15.6625 1.70727   7
   0  -3   1 16.6371 1.70076   7
   0  -3   1 15.7662 1.37259  14
   0  -3   1 16.8307 2.79598  10
   0  -3   1 16.8827 1.44801   4
   0  -3  -1 16.4353 1.40578  14
   0  -3  -1 15.6854 2.67631  10
   0  -3  -1 18.0477 1.86085   3
   0  -3  -1 17.5275 1.40699   8
   0  -3   1 19.9527 1.51486   8
   0  -3  -1 19.3610 1.46649   4
   0  -3   1 15.5070 1.75948   3
   0   3   1 14.6224 1.52324  11
   1  -3   1 316.107 16.5774   4
   1  -3   1 292.823 16.7661   3
   1  -3   1 303.523 16.5194   9
  -1  -3  -1 307.939 16.5547  14
  -1  -3  -1 308.856 17.0768   3
  -1  -3  -1 304.621 16.5466   4
   1  -3   1 329.166 16.9035  11
  -1  -3  -1 293.683 17.8357  10
  -1  -3  -1 307.230 16.9786   7
   1  -3   1 300.405 16.4923  14
  -1   3  -1 325.214 16.8675  11
  -1   3  -1 301.059 17.0016   6
  -1   3  -1 295.227 16.2663   1
  -1   3  -1 322.125 16.4235  12
   1   3   1 326.926 16.5466  13
   1   3   1 314.494 16.6679  12
   1   3   1 317.738 16.5699   5
  -2  -3  -1 484.632 25.2645  12
  -2  -3  -1 489.222 25.7928   7
  -2  -3  -1 468.018 25.0205   4
   2  -3   1 472.044 25.0830   9
   2  -3   1 474.426 24.9898  14
  -2  -3  -1 449.712 25.0340  13
   2  -3   1 472.600 24.7920   1
  -2  -3  -1 449.424 26.7093  10
   2  -3   1 487.454 25.5253  11
   2  -3   1 481.483 25.0810  12
  -2   3  -1 479.251 25.4505   2
   2   3   1 473.183 25.2518  12
   2   3   1 467.064 25.2832   9
  -2   3  -1 488.425 25.6459   6
   2   3   1 461.173 25.1615  13
   2   3   1 449.324 25.2933   5
  -2   3  -1 461.715 24.9631  12
   2   3   1 465.071 25.1914  11
  -2   3  -1 484.829 25.5883  11
   3  -3   1 272.311 14.7302   1
  -3  -3  -1 276.309 14.8243   4
   3  -3   1 278.883 14.8366  14
  -3  -3  -1 229.191 16.6097  10
  -3  -3  -1 290.397 15.0598  13
   3  -3   1 269.152 15.0327  12
   3  -3   1 264.299 15.0433   9
  -3  -3  -1 285.938 16.1056   7
  -3   3  -1 266.533 15.5831   6
   3   3   1 292.073 15.4170   9
   3   3   1 278.756 15.3203  12
  -3   3  -1 278.724 14.9596  12
   3   3   1 285.553 14.9466  13
   3   3   1 278.973 15.2438  11
  -3   3  -1 279.408 15.7890  11
   3   3   1 286.173 15.0985   5
  -3   3  -1 274.077 15.4311   2
   4  -3   1 1222.84 61.1425  14
  -4  -3  -1 1120.08 61.0880   4
   4  -3   1 1158.75 61.5671  12
  -4  -3  -1 1154.79 61.4864  13
  -4  -3  -1 1190.48 62.6231   7
   4  -3   1 1135.41 61.6047   9
  -4  -3  -1 1098.54 61.4609   2
   4   3   1 1148.58 61.7144   9
  -4   3  -1 1183.94 62.0192   2
   4   3   1 1184.06 61.6736  11
  -4   3  -1 1182.01 62.2541   6
   4   3   1 1174.09 61.3437   5
   4   3   1 1119.85 61.1184  13
  -4   3  -1 1191.84 62.2533  11
   4   3   1 1146.39 61.6622  12
   5  -3   1 259.000 13.2072  14
  -5  -3  -1 239.725 13.0606   4
  -5  -3  -1 246.305 15.6300   7
   5  -3   1 225.605 13.3819   1
   5  -3   1 231.393 14.1193  12
  -5  -3  -1 221.356 13.8363   2
   5  -3   1 234.336 14.2871   9
  -5   3  -1 258.027 14.8531   2
  -5   3  -1 246.321 14.7661   6
   5   3   1 259.182 14.5793   9
   5   3   1 241.646 13.4881   5
   5   3   1 250.741 14.3630  12
  -5   3  -1 227.319 15.0942  11
   6  -3   1 815.879 45.3049   1
   6  -3   1 806.086 46.0451   9
   6  -3   1 849.689 45.9881  12
  -6  -3  -1 893.352 47.2664   7
   6   3   1 851.283 45.2630   5
   6   3   1 833.565 46.2169   9
   6   3   1 852.076 45.8770   1
   6   3   1 833.359 46.0385  12
  -6   3  -1 846.852 46.5057   2
  -6   3  -1 899.345 47.0417   6
  -6   3  -1 857.676 46.7082  11
   7  -3   1 75.8790 7.74045   9
   7  -3   1 69.5079 7.24744  12
  -7  -3  -1 85.5854 8.49170   7
  -7   3  -1 87.6167 8.40951   2
   7   3   1 93.4319 7.70691   1
  -7   3  -1 83.3771 8.75721  11
   7   3   1 76.0937 7.37284  12
  -7   3  -1 83.9782 9.02050   6
   7   3   1 72.1503 7.83734   9
   8  -3   1 319.910 19.4410   9
  -8  -3  -1 300.018 24.5331  10
   8   3   1 321.998 19.5374   9
   8   3   1 310.808 19.5065   1
   9  -3   1 -2.3364 6.95959   9
   9   3   1 6.06608 7.30778   9
   9   3   1 9.74700 4.38812   1
  -9  -4   1 49.9229 14.2143  10
   9  -4  -1 54.4644 8.96099   9
   9   4  -1 69.5672 8.23752   1
   9   4  -1 54.5189 8.90301   9
  -8  -4   1 4.93734 9.90833  10
  -8  -4   1 12.0407 7.38783   7
   8  -4  -1 16.0681 4.82477   9
  -8   4   1 12.5363 6.34456   2
   8   4  -1 11.4938 6.26943   9
   7  -4  -1 17.5164 4.74077  12
  -7  -4   1 15.4471 5.99844   7
  -7  -4   1 20.0804 7.14451  10
   7  -4  -1 16.9534 5.34281   9
   7   4  -1 23.2596 4.34192   9
  -7   4   1 21.2700 6.36798  11
   7   4  -1 23.4723 5.06558   1
  -7   4   1 1.43837 5.49042   2
   7   4  -1 18.1221 3.88591  12
  -6  -4   1 97.2836 8.71724   7
  -6  -4   1 69.0025 9.75624  10
   6  -4  -1 73.2690 6.78441  12
   6  -4  -1 84.8450 7.30843   9
  -6   4   1 78.7388 7.64762   6
   6   4  -1 86.8040 6.63538   1
   6   4  -1 93.6606 7.47138   9
   6   4  -1 85.7681 7.07522  12
  -6   4   1 96.5175 8.58116  11
  -6   4   1 78.6193 7.75408   2
   5  -4  -1 107.848 7.46727  12
   5  -4  -1 108.984 5.93538  14
  -5  -4   1 100.677 7.96642   7
  -5  -4   1 103.340 11.9419  10
   5  -4  -1 89.3436 6.44312   1
  -5  -4   1 96.3260 6.02927   4
   5  -4  -1 101.624 7.60724   9
  -5   4   1 101.809 7.61455   2
  -5   4   1 96.7617 7.82038  11
   5   4  -1 100.481 6.88564  12
   5   4  -1 97.9537 6.10826   5
   5   4  -1 92.3626 6.93439   1
  -5   4   1 103.883 8.27743   6
   5   4  -1 102.903 7.11178   9
   4  -4  -1 385.644 19.1387  14
   4  -4  -1 368.603 19.6223  12
  -4  -4   1 334.230 23.0109  10
  -4  -4   1 380.196 20.8258   7
   4  -4  -1 343.356 19.1625   1
  -4  -4   1 344.664 19.2400   4
  -4  -4   1 322.001 18.9253  13
   4  -4  -1 369.930 19.6591   9
  -4   4   1 357.791 20.1815   6
   4   4  -1 351.837 19.6305  12
   4   4  -1 356.811 19.1198   5
   4   4  -1 360.220 19.6975   9
   4   4  -1 352.068 18.8954  13
  -4   4   1 374.660 20.4127   2
  -4   4   1 350.491 20.5102  11
   3  -4  -1 1274.98 69.6787   1
   3  -4  -1 1401.25 69.6986  14
   3  -4  -1 1286.80 69.9703  12
  -3  -4   1 1219.62 72.3959  10
  -3  -4   1 1385.69 70.7450   7
  -3  -4   1 1313.32 69.7881   4
   3  -4  -1 1283.21 70.0014   9
   3   4  -1 1376.52 70.0742  12
   3   4  -1 1362.95 70.1048   9
  -3   4   1 1330.34 70.3856   2
   3   4  -1 1329.21 69.7619   5
  -3   4   1 1359.43 70.5083  11
  -3   4   1 1306.68 69.8055  12
   3   4  -1 1306.49 69.6111  13
  -3   4   1 1349.89 70.3073   6
   3   4  -1 1292.30 70.1911  11
   2  -4  -1 1046.68 55.6039  11
   2  -4  -1 987.585 54.9041   1
  -2  -4   1 969.423 57.1938  10
   2  -4  -1 1048.48 55.0207  14
  -2  -4   1 1034.86 55.0892  14
   2  -4  -1 1006.21 55.2239   9
  -2  -4   1 1061.45 55.3011  12
  -2  -4   1 1048.68 55.1301   4
  -2  -4   1 1065.51 55.7705   7
   2   4  -1 1075.98 55.2430   9
   2   4  -1 1019.33 55.0722   5
   2   4  -1 1063.23 54.9759  13
  -2   4   1 1073.85 55.6271  11
   2   4  -1 1053.35 55.2032  12
  -2   4   1 1068.60 55.4573   6
  -2   4   1 1031.73 55.0585  12
  -2   4   1 1063.32 54.8158   1
  -2   4   1 1075.32 55.5435   2
  -1  -4   1 2809.76 147.934   4
   1  -4  -1 2868.58 147.862  14
  -1  -4   1 2835.28 148.486   3
   1  -4  -1 2629.73 148.368   3
   1  -4  -1 2836.82 147.953   8
   1  -4  -1 2855.93 147.997   4
  -1  -4   1 2716.78 148.025   8
  -1  -4   1 2704.02 149.692  10
  -1  -4   1 2838.45 147.879  14
  -1  -4   1 2843.08 148.362   7
   1  -4  -1 2905.92 148.253  11
  -1   4   1 2942.91 148.226  11
  -1   4   1 2883.37 148.172   2
  -1   4   1 2729.12 148.134   6
   1   4  -1 2869.03 147.907  12
   0  -4  -1 1450.40 78.1925   3
   0  -4  -1 1464.87 77.6736   8
   0  -4  -1 1493.30 77.9411   7
   0  -4  -1 1462.86 77.6838   4
   0  -4   1 1453.22 77.8889   7
   0  -4   1 1473.99 79.3402  10
   0  -4   1 1461.73 77.6605   4
   0  -4   1 1491.11 77.5838  14
   0  -4  -1 1484.74 77.6028  14
   0  -4   1 1434.97 78.0576   3
   0  -4  -1 1439.05 79.2014  10
   0  -4   1 1503.46 77.6821   8
   0   4   1 1561.81 77.8027  11
   1  -4   1 3274.95 167.968   4
   1  -4   1 3169.67 167.953   8
  -1  -4  -1 3294.66 167.953   4
   1  -4   1 3005.12 168.210   3
  -1  -4  -1 3237.58 168.576   3
  -1  -4  -1 3096.29 168.065   8
  -1  -4  -1 3134.39 169.563  10
   1  -4   1 3374.09 168.386  14
  -1  -4  -1 3270.87 168.448   7
   1  -4   1 3342.17 168.247  11
  -1  -4  -1 3195.42 167.921  14
  -1   4  -1 3193.65 168.240  11
  -1   4  -1 3111.99 168.114  12
   1   4   1 3360.79 167.876  13
  -1   4  -1 2938.53 168.311   6
  -2  -4  -1 614.541 37.4592  10
   2  -4   1 661.015 35.6211  14
   2  -4   1 676.821 35.7276   9
   2  -4   1 696.644 36.2187  11
   2  -4   1 630.115 36.0054   3
   2  -4   1 681.062 35.7218  12
   2  -4   1 696.125 35.7427   4
  -2  -4  -1 691.587 36.5277   7
  -2  -4  -1 662.995 35.6993   4
  -2  -4  -1 635.956 35.5906  13
  -2  -4  -1 664.676 36.5505   3
   2   4   1 696.258 35.9490   9
  -2   4  -1 689.213 35.5680  12
  -2   4  -1 690.012 36.2679  11
   2   4   1 671.416 35.8537   5
   2   4   1 663.762 35.6978  13
  -2   4  -1 683.057 36.2448   6
   2   4   1 701.849 35.9104  12
  -2   4  -1 688.462 36.1657   2
  -3  -4  -1 1036.34 54.4505   4
  -3  -4  -1 989.300 56.8965  10
   3  -4   1 1053.10 54.4156  14
  -3  -4  -1 980.587 54.4213  13
   3  -4   1 1040.27 54.6196  12
   3  -4   1 1022.47 54.2056   1
   3  -4   1 1026.55 54.6359   9
  -3  -4  -1 1065.51 55.6134   7
   3   4   1 1028.26 54.7546  12
   3   4   1 989.382 54.5068  13
   3   4   1 1013.63 54.6840  11
  -3   4  -1 1038.59 55.2026   6
  -3   4  -1 1065.85 55.1133   2
  -3   4  -1 1033.45 54.4416  12
   3   4   1 1046.18 54.7155   5
  -3   4  -1 1052.40 55.2878  11
   3   4   1 1053.11 54.8593   9
  -4  -4  -1 123.019 7.19145   4
  -4  -4  -1 113.370 10.9640  10
   4  -4   1 123.668 7.31317  14
  -4  -4  -1 118.251 7.26629  13
   4  -4   1 118.476 7.08690   1
   4  -4   1 125.513 8.07377   9
   4  -4   1 124.082 7.89827  12
  -4  -4  -1 124.744 9.54097   7
   4   4   1 128.270 7.14520  13
   4   4   1 143.035 8.49282   9
   4   4   1 127.326 8.29942  12
   4   4   1 128.733 7.52164   5
   4   4   1 122.745 7.92294  11
  -4   4  -1 135.923 9.16609   6
  -4   4  -1 128.883 8.75620   2
  -4   4  -1 136.310 9.22037  11
  -5  -4  -1 31.7219 7.03868  10
   5  -4   1 24.6335 2.43724  14
   5  -4   1 28.0735 2.73240   1
   5  -4   1 33.1678 3.32583  12
  -5  -4  -1 31.3098 2.45787   4
   5  -4   1 27.6815 3.98776   9
  -5  -4  -1 33.7353 5.64751   7
  -5   4  -1 34.3437 5.07647   6
   5   4   1 25.8009 4.03080  12
  -5   4  -1 29.0292 4.65706   2
   5   4   1 27.3058 3.01844   5
   5   4   1 34.4309 4.52980   9
  -5   4  -1 46.7345 4.62240  11
   6  -4   1 -1.5702 3.86307   9
  -6  -4  -1 9.26869 6.74538  10
   6  -4   1 5.83601 3.55432  12
  -6  -4  -1 3.92846 5.21393   7
  -6   4  -1 5.61456 4.88292   6
  -6   4  -1 1.84024 4.42309   2
   6   4   1 0.63560 3.71263  12
  -6   4  -1 3.40440 4.95340  11
   6   4   1 6.62833 2.88826   1
   6   4   1 3.67310 4.23963   9
   6   4   1 1.35997 1.97541   5
   7  -4   1 48.9934 6.58015   9
  -7  -4  -1 52.7053 8.16055   7
  -7  -4  -1 53.5625 10.3868  10
   7  -4   1 42.0892 5.92402  12
  -7   4  -1 47.5106 6.85624   2
   7   4   1 38.0981 5.38611   9
  -7   4  -1 40.6699 7.26966   6
   7   4   1 38.9309 4.97733  12
   7   4   1 74.4515 6.79313   1
  -7   4  -1 43.4553 5.98879  11
   8  -4   1 4.48586 5.96261   9
  -8  -4  -1 6.87576 8.88566  10
  -8  -4  -1 -0.7830 6.77156   7
   8   4   1 -4.0427 5.08699   1
   8   4   1 -9.0627 6.02248   9
   9  -4   1 86.6734 10.3131   9
   9   4   1 90.0344 9.36235   1
   9   4   1 109.777 9.55375   9
   9  -5  -1 31.7665 8.21242   9
   9   5  -1 26.7739 5.59736   1
   9   5  -1 44.5629 8.35721   9
  -8  -5   1 261.829 24.8784  10
  -8  -5   1 282.253 19.7024   7
   8  -5  -1 269.255 18.4464   9
   8   5  -1 245.087 17.1057   9
   7  -5  -1 50.8139 6.64846   9
  -7  -5   1 48.8965 7.65780   7
   7  -5  -1 32.7336 5.61593  12
  -7  -5   1 29.8953 10.4662  10
  -7   5   1 30.8056 7.05074  11
   7   5  -1 35.4010 6.39305   9
  -7   5   1 48.5767 6.70139   6
  -7   5   1 37.0068 6.86483   2
   7   5  -1 40.1752 6.05923   1
   7   5  -1 33.0414 5.67022  12
   6  -5  -1 615.805 34.4029   9
  -6  -5   1 677.791 35.7897   7
  -6  -5   1 584.527 39.0861  10
   6  -5  -1 581.620 34.0849  12
  -6   5   1 640.930 34.8372   6
  -6   5   1 620.945 35.3340  11
  -6   5   1 657.995 35.2087   2
   6   5  -1 620.533 34.3195   1
   6   5  -1 599.856 34.0707   9
   6   5  -1 587.746 33.9048  12
   5  -5  -1 53.5387 4.91395   9
   5  -5  -1 62.1927 3.99005  14
  -5  -5   1 62.7747 6.16031   7
   5  -5  -1 54.0485 4.43666   1
  -5  -5   1 56.8554 4.28192   4
  -5  -5   1 52.5189 8.32763  10
   5  -5  -1 52.2073 4.71018  12
   5   5  -1 57.5502 5.43171   1
   5   5  -1 56.2006 5.28235  12
  -5   5   1 71.4807 6.20285   6
   5   5  -1 58.1330 4.15582   5
   5   5  -1 60.8801 5.61477   9
  -5   5   1 54.6477 5.64671  11
  -5   5   1 54.9319 6.28327   2
   4  -5  -1 978.085 54.9062   1
  -4  -5   1 1018.28 54.9954   4
   4  -5  -1 1100.45 54.9215  14
  -4  -5   1 1087.93 56.4702   7
   4  -5  -1 1021.66 55.3821   9
   4  -5  -1 1041.57 55.3650  12
  -4  -5   1 1011.47 59.0201  10
   4   5  -1 1044.06 55.4286   9
   4   5  -1 1031.20 54.8670   5
  -4   5   1 1060.20 55.7675   6
  -4   5   1 1044.38 55.9897  11
   4   5  -1 1041.66 55.3499  12
   4   5  -1 1032.03 54.6495  13
  -4   5   1 1024.80 55.8564   2
   3  -5  -1 24.6192 1.89817   1
   3  -5  -1 25.6900 2.21344  14
  -3  -5   1 25.1769 3.79964   7
  -3  -5   1 22.0156 2.39687   4
   3  -5  -1 24.5460 2.92650   9
  -3  -5   1 22.8496 5.79314  10
   3  -5  -1 21.5513 2.71882  12
  -3   5   1 25.3079 3.75820  11
   3   5  -1 24.5645 2.60345   9
   3   5  -1 19.6669 2.20523  13
   3   5  -1 24.1238 2.90737  11
  -3   5   1 24.6088 2.32543  12
  -3   5   1 26.1495 3.16451   2
   3   5  -1 27.7976 2.65712  12
   3   5  -1 23.8723 2.55978   5
  -3   5   1 24.9271 3.18624   6
  -2  -5   1 955.533 49.8109   7
   2  -5  -1 927.296 48.9611  14
  -2  -5   1 911.825 49.0820   4
   2  -5  -1 913.624 49.1425   8
   2  -5  -1 873.211 49.6602   3
   2  -5  -1 844.516 49.1857   9
  -2  -5   1 872.695 51.6546  10
  -2  -5   1 917.901 49.0512  14
   2   5  -1 951.774 49.1849   9
  -2   5   1 927.458 49.5521  11
   2   5  -1 954.376 48.8842  13
  -2   5   1 920.742 48.9645  12
  -2   5   1 945.278 49.5380   2
   2   5  -1 936.079 48.9669   5
  -2   5   1 976.420 48.7479   1
   2   5  -1 951.070 49.1459  12
  -2   5   1 955.698 49.4318   6
  -1  -5   1 25.4848 2.32422  14
  -1  -5   1 27.7527 2.37404   8
  -1  -5   1 28.7333 3.08997   7
   1  -5  -1 29.8272 2.32892   8
  -1  -5   1 29.0608 4.91978  10
  -1  -5   1 24.0093 3.11469   3
  -1  -5   1 23.6099 2.35991   4
   1  -5  -1 21.7159 2.93453   3
   1  -5  -1 24.7026 2.47965  11
   1  -5  -1 28.0902 2.23307  14
   1  -5  -1 24.3079 2.22473   4
  -1   5   1 24.3086 2.57969   6
  -1   5   1 24.8352 2.43827  11
   1   5  -1 25.8763 2.21455  12
   0  -5   1 108.227 6.25153   8
   0  -5  -1 107.455 8.74787  10
   0  -5  -1 102.781 6.22364  14
   0  -5  -1 105.129 6.56712   7
   0  -5   1 106.355 6.20465  14
   0  -5   1 107.440 7.00470   3
   0  -5   1 110.491 6.38016   4
   0  -5   1 110.006 8.95099  10
   0  -5  -1 105.224 6.92020   3
   0  -5  -1 94.2844 6.18045   8
   0  -5  -1 110.098 6.28016   4
   0  -5   1 102.377 6.70939   7
   0   5   1 115.094 6.41626  11
  -1  -5  -1 67.5343 4.36890   4
  -1  -5  -1 70.2331 4.82593   8
  -1  -5  -1 69.6174 6.52728  10
  -1  -5  -1 71.4407 5.59990   3
   1  -5   1 66.9751 4.22298  14
   1  -5   1 61.0714 4.99185   3
  -1  -5  -1 70.6209 5.41866   7
   1  -5   1 66.7368 4.58478   8
  -1  -5  -1 74.9986 4.55693  14
   1  -5   1 74.4490 4.44341   4
  -1   5  -1 72.8177 5.07679  11
  -1   5  -1 69.3218 5.20401   6
   1   5   1 73.0145 4.22053  13
   2  -5   1 485.616 26.7182   9
  -2  -5  -1 487.315 26.6853   4
  -2  -5  -1 502.709 27.6094   3
   2  -5   1 456.021 27.0215   3
  -2  -5  -1 471.397 28.9016  10
  -2  -5  -1 526.659 27.5982   7
   2  -5   1 487.698 26.5431  14
   2  -5   1 505.051 26.7405   4
  -2  -5  -1 482.711 26.7068  14
  -2   5  -1 521.999 27.2349   2
  -2   5  -1 509.942 27.2379  11
   2   5   1 496.561 26.7976  12
  -2   5  -1 501.623 26.4536  12
   2   5   1 506.687 26.7226   5
   2   5   1 512.596 26.6136  13
  -2   5  -1 521.033 27.3489   6
  -3  -5  -1 78.0209 6.07120   7
   3  -5   1 81.5400 5.13784  12
   3  -5   1 64.9366 5.23256   3
   3  -5   1 77.6708 5.12554   9
  -3  -5  -1 77.0816 4.63975   4
  -3  -5  -1 70.8756 8.01738  10
   3  -5   1 76.6736 4.72875  14
  -3   5  -1 76.4686 6.11639   2
  -3   5  -1 70.6043 5.87710  11
   3   5   1 65.7568 5.17178   5
   3   5   1 72.4948 5.07851  11
  -3   5  -1 68.5637 4.40624  12
  -3   5  -1 76.4037 6.18746   6
   3   5   1 76.3949 5.48499  12
   3   5   1 65.9580 4.87810  13
   3   5   1 88.7372 5.66922   9
  -4  -5  -1 1165.18 62.1129   4
   4  -5   1 1193.10 62.4881  12
  -4  -5  -1 1250.92 63.8856   7
   4  -5   1 1195.17 62.5599   9
   4  -5   1 1052.23 61.8372   1
   4  -5   1 1253.13 62.1036  14
  -4  -5  -1 1092.96 61.9978  13
  -4  -5  -1 1132.89 65.4697  10
   4   5   1 1184.66 62.2858   5
   4   5   1 1181.22 62.5803  12
  -4   5  -1 1186.36 63.2634  11
  -4   5  -1 1217.31 63.1795   6
   4   5   1 1205.77 62.0428  13
   4   5   1 1144.37 62.6006   9
  -4   5  -1 1189.69 63.0916   2
  -5  -5  -1 40.4571 8.04072  10
   5  -5   1 36.1226 3.21969  14
   5  -5   1 34.5347 4.04570  12
   5  -5   1 40.3486 4.46945   9
  -5  -5  -1 38.6446 6.10162   7
  -5  -5  -1 35.4983 3.08306   4
  -5   5  -1 28.2525 5.03470   6
  -5   5  -1 29.6575 4.26361   2
   5   5   1 37.1621 3.17165   5
  -5   5  -1 20.6555 5.03336  11
   5   5   1 39.4120 4.87003   9
   5   5   1 38.9742 4.47515  12
   5   5   1 39.0797 3.00363  13
  -6  -5  -1 812.773 48.7734  10
   6  -5   1 778.447 44.1706   9
  -6  -5  -1 892.821 46.2360   7
   6  -5   1 782.285 44.0521  12
   6   5   1 780.425 44.1063  12
  -6   5  -1 817.832 45.0267   2
  -6   5  -1 816.035 45.2751  11
  -6   5  -1 872.830 45.3142   6
   6   5   1 779.984 44.2770   9
   6   5   1 799.216 44.3202   1
  -7  -5  -1 23.6300 9.41165  10
   7  -5   1 24.1703 5.17439  12
   7  -5   1 12.5553 5.49947   9
  -7  -5  -1 29.1809 7.43819   7
   7   5   1 16.0267 5.07908  12
  -7   5  -1 20.0111 5.09777  11
  -7   5  -1 34.8984 6.54231   2
   7   5   1 20.3562 5.90534   9
  -7   5  -1 15.6911 6.37938   6
  -8  -5  -1 362.697 22.6399   7
  -8  -5  -1 299.336 25.2952  10
   8  -5   1 285.049 20.4512   9
   8   5   1 301.319 20.4428   9
   8   5   1 292.641 19.7887   1
   9  -5   1 -8.0073 7.01654   9
   9   5   1 5.42183 7.41573   9
   9   5   1 4.45711 4.56263   1
   8  -6  -1 10.1580 6.59460   9
  -8  -6   1 2.28247 7.06010   7
  -8  -6   1 0.14366 10.5049  10
   8   6  -1 5.26620 4.26353   1
  -8   6   1 13.7940 7.08406   2
   8   6  -1 18.2297 6.79484   9
   7  -6  -1 18.4103 5.82273   9
  -7  -6   1 30.0142 10.7723  10
   7  -6  -1 17.9943 5.14456  12
  -7  -6   1 17.6767 6.81526   7
   7   6  -1 12.1709 5.66795   9
  -7   6   1 18.6755 5.86914   6
  -7   6   1 20.8951 6.67486   2
   7   6  -1 16.5285 5.53494   1
  -7   6   1 16.9676 6.72722  11
   6  -6  -1 77.9284 7.19767   9
  -6  -6   1 82.6509 12.1694  10
   6  -6  -1 61.7940 6.56508  12
  -6  -6   1 86.8275 8.88213   7
   6   6  -1 73.4641 6.77413  12
  -6   6   1 82.2704 8.43598  11
  -6   6   1 75.3513 7.54858   6
   6   6  -1 69.8368 6.98046   9
  -6   6   1 70.4605 8.07889   2
   6   6  -1 73.7914 7.12555   1
   5  -6  -1 0.25487 2.02537  14
  -5  -6   1 3.66409 4.50928   7
  -5  -6   1 3.17454 1.99820   4
   5  -6  -1 -1.5013 3.41369   9
   5  -6  -1 4.66117 3.23762  12
  -5  -6   1 -0.5990 6.79322  10
   5   6  -1 2.05092 2.34344  12
  -5   6   1 3.02784 3.14814   2
   5   6  -1 8.43886 3.72821   9
  -5   6   1 -0.0349 3.12059  11
  -5   6   1 5.38085 3.66077   6
   5   6  -1 1.53837 2.44580   1
  -4  -6   1 322.727 19.2722   7
   4  -6  -1 316.354 18.1220   9
  -4  -6   1 299.062 22.3131  10
   4  -6  -1 302.727 16.9688   1
   4  -6  -1 327.789 17.3921  14
  -4  -6   1 310.379 17.5086   4
   4   6  -1 317.558 17.0482  13
  -4   6   1 319.964 18.4055   6
   4   6  -1 321.427 17.9871  12
  -4   6   1 319.246 18.9070  11
   4   6  -1 323.129 17.3727   5
  -4   6   1 313.962 18.7875   2
   4   6  -1 317.310 18.1050   9
  -3  -6   1 114.068 11.6377  10
   3  -6  -1 123.216 6.89078  14
   3  -6  -1 103.429 7.90825   3
  -3  -6   1 106.580 6.84318   4
   3  -6  -1 116.305 7.10683   8
   3  -6  -1 111.140 7.50892   9
  -3  -6   1 112.568 8.63086   7
   3   6  -1 119.869 6.71395  13
   3   6  -1 115.074 7.48944   9
   3   6  -1 115.838 7.06997   5
   3   6  -1 119.075 7.39389  12
  -3   6   1 110.952 8.19875   2
  -3   6   1 107.926 7.71464  11
  -3   6   1 118.534 7.81996   6
  -3   6   1 110.474 6.12347   1
   2  -6  -1 656.651 34.6707  14
  -2  -6   1 645.549 35.8608   3
  -2  -6   1 639.846 34.7269  14
  -2  -6   1 641.210 34.8284   4
  -2  -6   1 609.762 37.7087  10
  -2  -6   1 640.219 35.5675   7
   2  -6  -1 649.914 34.8713   8
   2  -6  -1 582.186 35.4061   3
   2   6  -1 671.479 34.7832  12
   2   6  -1 687.255 34.5716  13
  -2   6   1 652.844 35.3098   2
  -2   6   1 674.638 35.4235  11
  -2   6   1 654.423 34.6274  12
  -2   6   1 664.278 35.1832   6
   2   6  -1 659.355 34.8204   9
   2   6  -1 671.919 34.6413   5
   1  -6  -1 753.969 40.6239   8
  -1  -6   1 767.398 40.7405   8
   1  -6  -1 775.698 40.4878  14
   1  -6  -1 726.288 41.2472   3
   1  -6  -1 770.189 40.6616   4
  -1  -6   1 753.803 40.5974   4
  -1  -6   1 764.004 43.5967  10
  -1  -6   1 774.030 40.5356  14
  -1  -6   1 768.247 41.5131   3
  -1  -6   1 765.724 41.1557   7
  -1   6   1 778.113 40.9099  11
   1   6  -1 770.723 40.4611  12
  -1   6   1 735.285 40.9249   6
   0  -6   1 614.226 34.3851   7
   0  -6   1 649.033 34.0142   4
   0  -6  -1 626.963 33.8612  14
   0  -6  -1 637.502 34.7822   3
   0  -6  -1 626.384 34.3933   7
   0  -6   1 642.123 33.8807  14
   0  -6   1 622.859 36.7595  10
   0  -6  -1 644.406 34.0695   4
   0  -6   1 650.445 34.0522   8
   0  -6   1 624.615 34.6749   3
   0  -6  -1 647.814 36.7099  10
   0  -6  -1 632.639 34.0363   8
   0   6   1 667.860 34.1932  11
   0   6  -1 610.480 34.1601  11
   1  -6   1 549.595 29.8187   4
  -1  -6  -1 535.385 32.4884  10
   1  -6   1 545.906 29.6445  14
  -1  -6  -1 576.546 30.0237   8
  -1  -6  -1 549.736 30.7625   3
   1  -6   1 574.626 29.8476   8
  -1  -6  -1 554.645 29.8161   4
  -1  -6  -1 541.672 29.6877  14
   1  -6   1 557.734 30.3830   3
  -1  -6  -1 548.749 30.4716   7
  -1   6  -1 524.937 30.3347   6
  -1   6  -1 569.687 30.2070  11
   1   6   1 573.832 29.5859  13
   2  -6   1 371.109 22.1682   3
   2  -6   1 399.844 21.5337  14
  -2  -6  -1 401.353 21.6743  14
   2  -6   1 388.521 21.7334   8
  -2  -6  -1 398.093 22.7410   3
  -2  -6  -1 386.280 21.7082   4
  -2  -6  -1 384.026 24.7565  10
  -2  -6  -1 389.861 22.7366   7
   2  -6   1 417.319 21.7463   4
   2   6   1 404.649 21.8068  12
  -2   6  -1 396.666 22.2680   2
  -2   6  -1 408.831 22.3695  11
  -2   6  -1 395.884 21.3676  12
   2   6   1 424.597 21.6006  13
  -2   6  -1 411.670 22.4383   6
   2   6   1 412.101 21.6749   5
   3  -6   1 195.711 11.4644   9
  -3  -6  -1 203.492 11.2849   4
  -3  -6  -1 196.013 15.1607  10
   3  -6   1 201.624 11.1535  14
   3  -6   1 184.718 11.7398   3
  -3  -6  -1 196.691 12.4630   7
  -3   6  -1 194.785 10.9175  12
   3   6   1 193.512 11.3769  12
   3   6   1 197.023 11.1795  13
   3   6   1 204.121 11.5983   5
  -3   6  -1 207.090 12.3617   6
   3   6   1 185.011 11.3502  11
  -3   6  -1 208.814 12.4986  11
   3   6   1 193.936 11.4453   9
  -3   6  -1 199.172 12.2751   2
  -4  -6  -1 143.556 8.79007   4
  -4  -6  -1 154.525 11.3793   7
   4  -6   1 122.854 9.28020   3
   4  -6   1 155.193 9.36731  12
   4  -6   1 144.450 8.72175  14
  -4  -6  -1 149.177 13.8018  10
   4  -6   1 154.511 9.51450   9
   4   6   1 150.928 9.02595   5
   4   6   1 169.530 9.93978   9
  -4   6  -1 155.338 10.5475   6
  -4   6  -1 147.707 10.4739   2
  -4   6  -1 146.848 10.6469  11
   4   6   1 153.059 9.62666  12
   4   6   1 151.192 8.61916  13
   5  -6   1 16.0746 3.08193   3
   5  -6   1 23.5936 2.60810  14
   5  -6   1 15.4796 3.80217   9
   5  -6   1 13.1448 3.45289  12
  -5  -6  -1 20.0764 5.65206   7
  -5  -6  -1 13.5591 7.10187  10
  -5  -6  -1 23.1285 2.64252   4
   5   6   1 22.8318 2.64902   5
  -5   6  -1 21.9405 4.97182   2
  -5   6  -1 16.5006 4.60349   6
   5   6   1 33.3587 4.60939   9
  -5   6  -1 20.6468 4.06090  11
   5   6   1 32.9477 4.20980  12
   6  -6   1 16.2927 3.66081   9
   6  -6   1 14.4994 3.31731  12
  -6  -6  -1 20.8991 8.61565  10
  -6  -6  -1 21.5444 6.71673   7
  -6   6  -1 13.7335 5.62766   2
  -6   6  -1 10.3295 5.57927  11
  -6   6  -1 26.1416 4.59325   6
   6   6   1 27.2827 4.11326   1
   6   6   1 28.1058 4.71890  12
   6   6   1 23.3157 5.07815   9
   7  -6   1 19.5663 5.23391  12
   7  -6   1 19.0041 5.86336   9
  -7  -6  -1 16.9248 9.39103  10
  -7  -6  -1 18.4703 5.74457   7
  -7   6  -1 20.1972 6.80250  11
  -7   6  -1 10.4018 6.38592   2
   7   6   1 23.7512 5.76012   1
  -7   6  -1 18.9291 6.45756   6
   7   6   1 19.0549 6.14696   9
  -8  -6  -1 6.03327 7.85336   7
  -8  -6  -1 1.33468 9.57749  10
   8  -6   1 5.96993 6.44768   9
  -8   6  -1 -2.8026 6.50629   6
  -8   6  -1 5.93662 6.88997   2
   8   6   1 17.2524 6.98050   9
  -8  -7   1 139.972 13.2428   7
   8  -7  -1 110.140 11.1448   9
  -8   7   1 102.484 11.5522   2
   8   7  -1 110.092 10.6686   9
   7  -7  -1 198.843 15.2994   9
  -7  -7   1 206.726 22.3601  10
  -7  -7   1 218.904 16.9521   7
  -7   7   1 212.283 15.2972   6
   7   7  -1 205.339 15.1625   9
  -7   7   1 249.147 16.6725   2
   7   7  -1 187.158 15.0717   1
   6  -7  -1 251.903 16.4277   9
  -6  -7   1 269.688 17.1735   7
  -6  -7   1 255.428 23.0792  10
   6   7  -1 271.756 16.5240   1
  -6   7   1 246.557 16.5079   6
  -6   7   1 245.138 16.5250  11
   6   7  -1 242.089 16.2453   9
  -6   7   1 271.972 17.5918   2
   6   7  -1 239.496 15.7924  12
  -5  -7   1 269.071 21.7943  10
  -5  -7   1 269.006 16.6477   7
   5  -7  -1 219.106 15.6685   3
  -5  -7   1 258.502 14.6590   4
   5  -7  -1 276.433 14.4298  14
   5  -7  -1 260.589 15.8626   9
   5   7  -1 245.529 15.5901   1
  -5   7   1 248.948 16.6562   2
   5   7  -1 267.885 15.4377  12
  -5   7   1 261.093 15.9282   6
   5   7  -1 244.803 15.5677   9
  -5   7   1 249.860 16.7105  11
   4  -7  -1 408.467 22.3112   8
   4  -7  -1 347.270 22.8641   3
  -4  -7   1 391.805 23.7329   7
  -4  -7   1 394.254 22.0230   4
   4  -7  -1 401.913 22.6507   9
   4  -7  -1 414.712 21.8260  14
  -4  -7   1 363.028 27.0624  10
   4   7  -1 432.011 21.9860   5
  -4   7   1 412.501 22.8088   6
   4   7  -1 405.577 22.3787  12
  -4   7   1 422.790 23.4001   2
   4   7  -1 397.781 22.4708   9
  -4   7   1 403.372 23.0671  11
  -3  -7   1 155.936 9.96751   7
   3  -7  -1 125.507 9.19902   3
  -3  -7   1 135.694 13.6619  10
   3  -7  -1 139.506 8.42941  14
   3  -7  -1 137.588 8.96772   8
  -3  -7   1 143.599 8.75744  14
  -3  -7   1 142.995 8.72904   4
   3   7  -1 129.685 8.79015  12
  -3   7   1 141.566 9.37372   6
   3   7  -1 147.330 9.06098   9
  -3   7   1 140.202 9.83663   2
   3   7  -1 147.634 8.53317   5
  -3   7   1 130.947 9.85872  11
   3   7  -1 148.489 8.20289  13
  -2  -7   1 265.839 14.1079  14
  -2  -7   1 261.291 18.6507  10
  -2  -7   1 263.757 14.3071   4
  -2  -7   1 251.608 15.6639   3
   2  -7  -1 253.348 14.0538  14
  -2  -7   1 235.455 15.2039   7
   2  -7  -1 264.543 14.3621   8
  -2  -7   1 243.306 14.4310   8
   2  -7  -1 237.171 15.0699   3
  -2   7   1 247.937 13.9129  12
   2   7  -1 244.438 14.0884   9
  -2   7   1 255.079 14.9577  11
  -2   7   1 248.513 14.8484   2
   2   7  -1 247.069 14.0283  12
  -2   7   1 245.944 14.6615   6
   2   7  -1 259.014 13.7794  13
  -1  -7   1 1.96751 4.74730  10
   1  -7  -1 -0.3521 1.93246   8
   1  -7  -1 1.97575 1.75030  14
  -1  -7   1 1.19135 1.78457  14
   1  -7  -1 -1.7704 2.57987   3
   1  -7  -1 1.18157 1.43863   4
  -1  -7   1 -0.6412 1.52431   8
  -1  -7   1 6.07922 3.17032   3
  -1  -7   1 -0.6950 1.38930   4
  -1  -7   1 3.49709 2.62566   7
  -1   7   1 -0.2739 2.20791   6
   1   7  -1 -1.0391 1.49063  12
  -1   7   1 0.20729 2.24356  11
   0  -7   1 3.71836 4.51635  10
   0  -7  -1 -0.0265 4.20695  10
   0  -7  -1 4.45181 1.91555  14
   0  -7  -1 4.15604 1.50215   4
   0  -7  -1 3.42770 2.42973   7
   0  -7  -1 5.63655 2.07575   8
   0  -7   1 3.92073 2.82314   3
   0  -7   1 2.22990 1.27076  14
   0  -7  -1 3.75123 3.04305   3
   0  -7   1 6.97983 2.00432   7
   0  -7   1 1.05291 1.98596   4
   0  -7   1 4.08974 1.52856   8
   0   7  -1 3.18395 2.20052  11
   0   7   1 4.04277 2.04320  11
   1  -7   1 281.779 16.9891   3
  -1  -7  -1 288.326 16.1186  14
   1  -7   1 286.596 16.1008  14
   1  -7   1 294.097 16.3774   4
  -1  -7  -1 303.387 17.2384   7
  -1  -7  -1 291.986 16.3522   4
  -1  -7  -1 301.035 16.4210   8
  -1  -7  -1 290.397 19.3075  10
   1  -7   1 285.907 16.3397   8
  -1  -7  -1 288.973 17.5516   3
  -1   7  -1 282.626 16.7313  11
   1   7   1 309.747 16.0544  13
  -1   7  -1 286.812 17.0684   6
  -2  -7  -1 79.7669 7.12832   7
   2  -7   1 82.4774 6.28625   3
  -2  -7  -1 76.2426 7.43506   3
  -2  -7  -1 65.6673 8.17018  10
   2  -7   1 66.6891 5.15682   4
  -2  -7  -1 70.2649 5.13157   4
   2  -7   1 77.8406 5.68004   8
  -2  -7  -1 78.3611 5.57725  14
   2  -7   1 73.2160 5.28711  14
  -2   7  -1 80.0937 6.61689   6
  -2   7  -1 80.4938 5.94948  11
  -2   7  -1 77.2054 4.13700   1
   2   7   1 82.3676 4.86114  13
   2   7   1 70.1444 5.15916  12
  -2   7  -1 73.2638 4.73415  12
   2   7   1 81.6416 5.32830   5
  -2   7  -1 78.1739 6.13640   2
   3  -7   1 513.829 27.7111   8
  -3  -7  -1 508.203 31.6843  10
   3  -7   1 537.579 27.4245  14
  -3  -7  -1 502.449 27.5163   4
  -3  -7  -1 504.165 28.7892   7
   3  -7   1 456.870 27.9719   3
  -3   7  -1 494.668 28.4589  11
   3   7   1 509.604 27.6843   9
   3   7   1 516.859 27.6352   5
  -3   7  -1 525.675 28.4448   6
  -3   7  -1 500.549 28.1507   2
   3   7   1 514.513 27.3402  13
   3   7   1 505.776 27.6009  12
  -4  -7  -1 253.846 19.6356  10
   4  -7   1 270.353 14.1409  14
  -4  -7  -1 241.345 14.0085   4
   4  -7   1 205.288 14.7976   3
  -4  -7  -1 284.818 16.7739   7
   4  -7   1 256.471 14.7780   9
   4   7   1 246.341 14.6985  12
   4   7   1 238.532 13.9590  13
   4   7   1 253.081 14.9434   9
  -4   7  -1 264.873 15.7861   2
  -4   7  -1 249.514 15.5043   6
  -4   7  -1 225.123 15.7221  11
   4   7   1 267.303 14.4240   5
   5  -7   1 414.463 22.0153  14
  -5  -7  -1 404.758 22.0741   4
  -5  -7  -1 390.370 27.9813  10
   5  -7   1 395.939 22.9936   9
  -5  -7  -1 405.762 24.2548   7
  -5   7  -1 411.375 23.8866   2
   5   7   1 395.766 22.8769  12
  -5   7  -1 380.576 23.8731  11
   5   7   1 398.172 21.9827   5
   5   7   1 407.262 23.1521   9
  -5   7  -1 395.365 23.6181   6
   6  -7   1 284.035 18.0707  12
  -6  -7  -1 335.287 21.1794   7
   6  -7   1 280.788 18.8253   9
  -6  -7  -1 313.107 24.7059  10
   6   7   1 299.708 18.5837  12
  -6   7  -1 313.972 19.9433   2
   6   7   1 307.027 18.9333   1
  -6   7  -1 298.094 20.0121  11
   6   7   1 312.484 19.1187   9
  -6   7  -1 339.609 19.8102   6
   7  -7   1 146.676 11.6572   9
  -7  -7  -1 152.373 13.8834   7
  -7  -7  -1 150.973 17.3355  10
  -7   7  -1 155.281 12.3402   6
  -7   7  -1 126.062 11.3532   2
   7   7   1 174.063 12.0343   9
   7   7   1 143.630 11.1455   1
  -8  -7  -1 134.987 17.8028  10
   8   7   1 135.780 12.1469   9
  -8   7  -1 147.053 12.5155   6
  -8   7  -1 136.155 12.6101   2
   8  -8  -1 8.23676 6.45648   8
  -8  -8   1 3.19434 8.66087  10
  -8  -8   1 5.65325 5.71304   7
   8   8  -1 4.47715 6.36219   1
   8   8  -1 -1.4301 4.66909   9
  -8   8   1 5.37604 7.73567   2
  -7  -8   1 20.1164 11.6975  10
   7  -8  -1 13.2081 5.90575   8
  -7  -8   1 16.8393 7.71899   7
   7  -8  -1 16.3572 4.86041   9
   7   8  -1 24.1106 6.48049   1
  -7   8   1 18.3411 7.52592   2
  -7   8   1 9.06474 5.68980   6
   7   8  -1 20.6707 6.36325   9
   6  -8  -1 143.463 10.3037   8
  -6  -8   1 150.045 12.1947   7
  -6  -8   1 153.737 18.2917  10
   6   8  -1 159.311 11.5503   9
  -6   8   1 153.858 12.4334   6
  -6   8   1 136.222 11.3943   2
   6   8  -1 142.900 10.8126  12
  -6   8   1 117.740 10.7786  11
   6   8  -1 147.761 10.9353   1
   5  -8  -1 2.41811 4.12329   3
   5  -8  -1 2.93800 2.94409   8
  -5  -8   1 11.1292 2.90143   4
  -5  -8   1 8.07903 5.75836   7
   5  -8  -1 4.73396 4.17925   9
  -5  -8   1 4.67223 8.67222  10
   5  -8  -1 6.54265 2.56794  14
  -5   8   1 6.98034 5.17192   2
   5   8  -1 2.26666 3.51706  12
  -5   8   1 4.23737 3.93762   6
   5   8  -1 9.88562 4.24111   9
  -5   8   1 8.45481 5.14760  11
   5   8  -1 3.58354 4.07891   1
   4  -8  -1 673.428 35.8743   8
  -4  -8   1 643.104 41.3497  10
  -4  -8   1 643.480 35.6262   4
  -4  -8   1 697.455 37.3251   7
   4  -8  -1 679.215 35.4413  14
   4  -8  -1 595.346 36.4646   3
   4  -8  -1 609.998 36.1702   9
  -4   8   1 659.483 36.2729   6
   4   8  -1 681.468 36.0023   9
   4   8  -1 681.422 35.4739   5
  -4   8   1 649.087 36.5673  11
  -4   8   1 691.267 36.8802   2
   4   8  -1 645.857 35.7993  12
   3  -8  -1 244.074 14.3749   8
  -3  -8   1 240.549 13.9286  14
  -3  -8   1 236.966 14.1668   4
   3  -8  -1 223.183 15.0730   3
  -3  -8   1 250.631 15.8070   7
   3  -8  -1 247.869 13.7408  14
  -3  -8   1 223.179 19.4032  10
   3   8  -1 238.476 14.1173  12
  -3   8   1 262.532 15.3083  11
   3   8  -1 241.496 14.2569   9
   3   8  -1 258.060 13.8935   5
  -3   8   1 250.548 14.7444   2
  -3   8   1 256.151 14.7734   6
   3   8  -1 237.090 13.5512  13
  -2  -8   1 1629.41 85.6617   7
   2  -8  -1 1513.70 85.4596   3
  -2  -8   1 1515.69 84.8221   8
  -2  -8   1 1598.83 84.6265   4
   2  -8  -1 1668.22 84.4611  14
  -2  -8   1 1581.10 85.8217   3
   2  -8  -1 1617.68 84.6725   8
  -2  -8   1 1558.81 88.9180  10
  -2  -8   1 1616.63 84.5482  14
  -2   8   1 1570.44 85.0411   2
  -2   8   1 1615.03 84.9654   6
   2   8  -1 1637.87 84.2489  13
   2   8  -1 1619.38 84.4500  12
  -2   8   1 1597.73 85.0630  11
   1  -8  -1 822.778 46.0960   3
  -1  -8   1 855.205 46.2795   3
  -1  -8   1 837.652 45.0724   4
   1  -8  -1 844.774 44.8817  14
  -1  -8   1 814.252 49.0015  10
   1  -8  -1 848.685 45.0645   8
  -1  -8   1 822.495 44.8956  14
   1  -8  -1 841.279 45.1500   4
  -1  -8   1 848.616 45.1800   8
  -1  -8   1 865.181 45.9145   7
  -1   8   1 815.530 45.3589  11
  -1   8   1 838.765 45.5773   6
   1   8  -1 862.259 44.7755  12
   0  -8  -1 2368.27 126.450   4
   0  -8   1 2416.61 126.289  14
   0  -8  -1 2391.43 127.491   3
   0  -8   1 2376.45 126.454   4
   0  -8   1 2413.77 126.472   8
   0  -8   1 2391.88 130.151  10
   0  -8  -1 2334.33 129.988  10
   0  -8  -1 2452.13 126.340  14
   0  -8  -1 2419.15 126.485   8
   0  -8   1 2394.89 127.359   3
   0  -8  -1 2258.23 126.884   7
   0  -8   1 2391.38 126.993   7
   0   8   1 2479.86 126.640  11
   0   8  -1 2461.67 126.733  11
  -1  -8  -1 1486.20 78.6016  14
   1  -8   1 1538.21 78.7950   4
   1  -8   1 1437.05 79.4517   3
   1  -8   1 1491.26 78.4982  14
  -1  -8  -1 1471.29 78.8126   8
  -1  -8  -1 1529.71 79.5785   7
  -1  -8  -1 1462.31 79.8573   3
   1  -8   1 1465.86 78.6629   8
  -1  -8  -1 1465.79 78.6977   4
  -1  -8  -1 1461.64 82.3085  10
  -1   8  -1 1444.74 79.4469   6
   1   8   1 1525.72 78.4288  13
  -1   8  -1 1501.64 79.1117  11
  -2  -8  -1 1602.85 84.2023   4
  -2  -8  -1 1596.73 85.5882   3
   2  -8   1 1514.11 84.2091   8
   2  -8   1 1602.50 83.9989  14
  -2  -8  -1 1552.93 88.1124  10
  -2  -8  -1 1560.89 85.1703   7
   2  -8   1 1603.26 84.2745   4
   2  -8   1 1522.65 84.8422   3
  -2  -8  -1 1572.54 84.1357  14
   2   8   1 1635.83 84.0072   5
  -2   8  -1 1562.19 84.8185   6
  -2   8  -1 1620.86 84.7643  11
  -2   8  -1 1565.02 84.6597   2
   2   8   1 1668.74 84.1564  12
  -2   8  -1 1568.60 83.6929  12
   2   8   1 1638.47 83.9165  13
  -2   8  -1 1608.86 83.3482   1
  -2   8  -1 1583.60 83.2650   1
  -3  -8  -1 797.875 49.0675  10
   3  -8   1 783.376 45.7052   3
  -3  -8  -1 859.488 45.1948   4
   3  -8   1 873.523 45.3923   8
  -3  -8  -1 879.865 46.6485   7
   3  -8   1 841.663 44.9346  14
  -3   8  -1 833.074 45.9231   6
   3   8   1 872.555 45.1822   5
   3   8   1 823.721 45.2024  12
   3   8   1 834.027 45.3071   9
  -3   8  -1 840.222 45.9488   2
  -3   8  -1 816.494 45.8840  11
   3   8   1 875.074 44.9255  13
   4  -8   1 332.562 20.3747   9
   4  -8   1 369.784 19.8009  14
   4  -8   1 368.566 20.3413   8
  -4  -8  -1 376.319 19.9583   4
  -4  -8  -1 344.570 25.5938  10
   4  -8   1 324.039 20.4743   3
  -4  -8  -1 357.827 21.6730   7
  -4   8  -1 347.281 20.9487   6
   4   8   1 329.746 19.9433   5
  -4   8  -1 384.395 21.6021  11
  -4   8  -1 369.584 21.3973   2
   4   8   1 355.768 20.2412  12
   4   8   1 350.270 19.6986  13
   4   8   1 383.282 20.5198   9
  -5  -8  -1 128.602 12.0644   7
   5  -8   1 124.283 8.84255   8
   5  -8   1 87.9312 9.30291   3
  -5  -8  -1 121.427 14.4456  10
  -5  -8  -1 113.994 8.04481   4
   5  -8   1 133.712 8.33984  14
   5  -8   1 130.924 9.50416   9
  -5   8  -1 116.373 9.57277   6
   5   8   1 139.662 9.88018   9
   5   8   1 114.265 9.22399  12
  -5   8  -1 147.779 10.7138  11
  -5   8  -1 119.381 10.0823   2
  -6  -8  -1 22.5589 10.2870  10
   6  -8   1 16.1652 5.09750   9
  -6  -8  -1 21.7959 7.55018   7
   6   8   1 18.2910 4.74891  12
   6   8   1 17.7488 5.46217   9
  -6   8  -1 17.4494 6.37905  11
  -6   8  -1 22.9129 5.65613   6
   6   8   1 20.7059 5.62163   1
  -6   8  -1 20.2486 5.05257   2
   7  -8   1 3.31659 5.89853   9
  -7  -8  -1 2.46732 7.50505   7
  -7  -8  -1 -7.6444 9.52456  10
  -7   8  -1 6.35424 6.09914   6
   7   8   1 1.46566 5.91774   9
  -7   8  -1 -14.844 6.33930   2
   7   8   1 0.15067 4.13054   1
  -8  -8  -1 2.18462 8.47648   7
  -8  -8  -1 2.11692 10.9903  10
   8  -8   1 2.35024 6.83212   8
   8   8   1 -1.6351 6.46857   1
  -8   8  -1 11.8570 7.80885   2
  -8   8  -1 -5.6670 6.46027   6
   8   8   1 -0.7867 6.75137   9
   8  -9  -1 115.894 10.5685   8
  -8  -9   1 108.319 18.4483  10
  -8  -9   1 110.878 12.9290   7
  -8   9   1 105.904 12.1778   2
   8   9  -1 103.210 10.8249   9
   8   9  -1 110.568 9.86808   1
   7  -9  -1 134.390 11.7041   9
   7  -9  -1 123.863 10.7291   8
  -7  -9   1 119.769 12.8012   7
  -7  -9   1 103.104 17.5630  10
  -7   9   1 150.800 12.9585   2
   7   9  -1 121.899 10.8083   1
   7   9  -1 122.940 10.6409   9
  -7   9   1 123.991 12.3077   6
  -6  -9   1 330.635 21.8681   7
  -6  -9   1 314.354 28.1574  10
   6  -9  -1 301.625 20.0936   9
   6  -9  -1 348.471 19.7186   8
  -6   9   1 327.324 21.2126   2
   6   9  -1 288.538 18.5279  12
  -6   9   1 317.494 20.4277   6
   6   9  -1 338.389 19.7959   9
   6   9  -1 296.987 19.8876   1
  -6   9   1 297.303 20.0157  11
   5  -9  -1 188.046 11.3616   8
  -5  -9   1 180.758 14.2349   7
   5  -9  -1 173.349 10.3676  14
  -5  -9   1 154.934 18.4550  10
   5  -9  -1 166.162 12.7362   3
  -5  -9   1 159.879 10.7753   4
   5   9  -1 152.467 11.0097   1
  -5   9   1 164.853 11.8560   6
   5   9  -1 175.015 11.9167   9
  -5   9   1 154.626 12.0186   2
  -5   9   1 151.165 12.5650  11
   5   9  -1 164.220 11.3318  12
  -4  -9   1 530.723 29.9108   7
   4  -9  -1 520.307 27.9577   8
   4  -9  -1 450.175 28.6606   3
  -4  -9   1 504.164 34.5830  10
  -4  -9   1 508.068 27.7860   4
   4  -9  -1 522.142 27.5554  14
  -4   9   1 517.360 28.3529   6
   4   9  -1 505.125 27.5146   5
   4   9  -1 480.988 27.9999   9
   4   9  -1 487.118 27.7991  12
  -4   9   1 480.759 28.6080  11
  -4   9   1 522.960 28.7346   2
  -3  -9   1 62.7970 7.32683   7
  -3  -9   1 73.8088 11.4750  10
  -3  -9   1 53.1279 4.91429   4
   3  -9  -1 69.8141 5.24980  14
   3  -9  -1 62.9398 6.55964   3
  -3  -9   1 69.2932 5.16785  14
   3  -9  -1 62.5848 5.65362   8
   3   9  -1 57.3517 4.76547  12
  -3   9   1 61.1219 5.83347   6
   3   9  -1 61.6693 5.06123   9
   3   9  -1 68.4451 5.15155   5
  -3   9   1 67.9343 6.08460  11
   3   9  -1 57.7008 4.60079  13
  -3   9   1 60.0572 6.34566   2
  -2  -9   1 371.073 21.3073   7
   2  -9  -1 337.800 19.6989  14
   2  -9  -1 351.785 20.8727   3
  -2  -9   1 344.987 20.4032   8
  -2  -9   1 359.780 20.0129   4
  -2  -9   1 348.001 21.3085   3
   2  -9  -1 362.804 20.0543   8
  -2  -9   1 352.041 24.6167  10
  -2  -9   1 342.921 19.8564  14
  -2   9   1 349.236 20.3723   6
   2   9  -1 367.281 19.3379  13
  -2   9   1 353.531 20.5808   2
   2   9  -1 352.267 19.6342  12
  -2   9   1 351.645 20.3414  11
  -1  -9   1 1.05906 2.74367   4
   1  -9  -1 2.02671 2.13816   4
  -1  -9   1 -1.0732 2.49633  14
  -1  -9   1 5.24150 2.75744   7
  -1  -9   1 3.89888 6.45941  10
   1  -9  -1 1.15158 2.82483   8
   1  -9  -1 8.19749 3.85641   3
   1  -9  -1 1.29683 2.39035  14
  -1  -9   1 4.52311 2.96855   3
  -1  -9   1 8.57963 3.18674   8
   1   9  -1 3.25213 2.05288  12
  -1   9   1 1.44053 2.92665   6
  -1   9   1 2.97706 2.24084  11
  -1   9   1 0.98690 3.06712   2
   0  -9  -1 19.3283 3.55694   8
   0  -9   1 31.9063 3.96181   7
   0  -9  -1 22.9924 3.48877   4
   0  -9  -1 23.3306 7.42540  10
   0  -9  -1 20.5649 4.20380   7
   0  -9   1 21.5569 3.65277   4
   0  -9  -1 21.7068 4.77512   3
   0  -9   1 27.5348 3.11304   8
   0  -9  -1 20.4092 3.19136  14
   0  -9   1 15.1127 2.97454  14
   0  -9   1 13.2428 6.81059  10
   0  -9   1 25.9167 4.72312   3
   0   9   1 22.2271 2.97485  11
   0   9  -1 24.9059 4.03897   6
   0   9  -1 25.6404 3.84108  11
  -1  -9  -1 100.198 11.3035  10
  -1  -9  -1 110.410 9.87280   3
   1  -9   1 108.391 7.23709   8
   1  -9   1 102.095 7.27984  14
  -1  -9  -1 115.367 7.61496   8
  -1  -9  -1 107.960 7.56582  14
  -1  -9  -1 108.824 7.77302   4
   1  -9   1 106.153 7.89158   4
   1  -9   1 107.295 8.86695   3
  -1  -9  -1 100.841 8.94041   7
  -1   9  -1 116.902 7.82200  11
   1   9   1 113.126 7.59754  11
  -1   9  -1 118.690 9.08739   6
   1   9   1 110.472 7.08082  13
  -2  -9  -1 292.818 17.6229   7
   2  -9   1 262.059 16.7630   3
  -2  -9  -1 266.636 17.2711   3
  -2  -9  -1 258.831 15.5907  14
   2  -9   1 273.831 16.0278   8
   2  -9   1 268.184 15.7963   4
   2  -9   1 260.154 15.6246  14
  -2  -9  -1 273.495 21.1235  10
  -2  -9  -1 273.556 15.9253   4
  -2   9  -1 282.580 16.9025   6
   2   9   1 280.947 15.3077  13
   2   9   1 303.325 15.6760   5
  -2   9  -1 271.438 14.5647   1
  -2   9  -1 282.484 16.4098  11
   2   9   1 266.680 15.6940  12
  -2   9  -1 279.608 16.6132   2
  -3  -9  -1 270.447 16.1681   4
   3  -9   1 276.244 16.1688   8
  -3  -9  -1 244.512 21.5291  10
  -3  -9  -1 300.270 18.3966   7
   3  -9   1 275.166 15.7224  14
   3  -9   1 275.065 16.9742   3
  -3   9  -1 278.664 17.4100  11
  -3   9  -1 259.538 17.1336   2
   3   9   1 290.371 15.9575  12
  -3   9  -1 292.351 17.7238   6
   3   9   1 279.658 16.0387   9
   3   9   1 275.728 15.6327  13
   3   9   1 298.070 16.0699   5
   4  -9   1 515.766 32.9692   3
  -4  -9  -1 581.317 32.2958   4
  -4  -9  -1 594.928 38.3355  10
   4  -9   1 598.812 32.7072   8
   4  -9   1 602.702 32.1384  14
  -4  -9  -1 631.501 34.8983   7
   4   9   1 615.116 32.4032   5
  -4   9  -1 597.195 33.3684  11
   4   9   1 574.373 32.4596  12
   4   9   1 583.402 32.1357  13
  -4   9  -1 588.520 33.5661   2
  -4   9  -1 576.427 33.2004   6
   4   9   1 633.814 32.7890   9
   5  -9   1 189.257 11.9007   8
  -5  -9  -1 186.712 11.2220   4
  -5  -9  -1 161.741 19.3747  10
  -5  -9  -1 173.736 15.1322   7
   5  -9   1 182.908 11.0200  14
   5   9   1 156.994 11.2666  12
   5   9   1 184.057 11.7676   9
  -5   9  -1 172.831 13.8113   2
  -5   9  -1 166.205 13.7563  11
  -5   9  -1 177.166 12.8936   6
  -6  -9  -1 335.534 23.1718   7
  -6  -9  -1 362.588 28.3428  10
   6  -9   1 314.929 20.4880   9
   6  -9   1 336.157 19.9814   8
   6   9   1 324.762 20.3444   9
   6   9   1 283.381 19.2283  12
  -6   9  -1 318.657 21.6598  11
   6   9   1 348.775 19.9160   1
  -6   9  -1 332.663 21.6965   2
  -6   9  -1 348.333 20.9883   6
  -7  -9  -1 78.5100 12.8242  10
  -7  -9  -1 86.9116 11.9458   7
   7  -9   1 86.8555 9.32079   8
   7   9   1 74.8106 7.78695   1
   7   9   1 76.1939 7.64330   9
  -7   9  -1 61.5924 9.66133   2
  -7   9  -1 70.1355 8.88215   6
  -8  -9  -1 173.598 15.8998   7
   8  -9   1 147.628 12.5076   8
   8   9   1 130.904 10.8406   1
   8   9   1 102.566 10.3704   9
  -8   9  -1 135.360 13.5966   2
   7 -10  -1 9.24224 6.33011   8
  -7 -10   1 12.8409 9.92112  10
  -7 -10   1 0.41552 8.02022   7
   7  10  -1 -0.2765 6.12486   9
  -7  10   1 13.2174 8.11988   2
  -6 -10   1 98.3431 11.3076   7
  -6 -10   1 113.326 17.7435  10
   6 -10  -1 115.372 9.44266   8
  -6  10   1 84.7523 8.74946   6
   6  10  -1 98.8316 9.10849   9
  -6  10   1 94.7417 10.7537   2
   5 -10  -1 -6.4060 4.48295   8
  -5 -10   1 -0.3980 6.40683   7
  -5 -10   1 -4.3346 9.89603  10
   5 -10  -1 0.08941 3.93916   3
  -5 -10   1 0.21350 3.44507   4
   5 -10  -1 2.64247 3.23043  14
   5  10  -1 0.94080 4.44636   9
  -5  10   1 -0.8724 5.95625   2
   5  10  -1 1.00769 4.74430   1
  -5  10   1 -2.0425 4.12499   6
  -5  10   1 1.78395 4.05149  11
   5  10  -1 2.13328 4.04485  12
   4 -10  -1 356.206 20.3982  14
   4 -10  -1 365.522 21.2604   8
   4 -10  -1 328.639 21.7873   3
  -4 -10   1 362.608 20.7906   4
  -4 -10   1 372.821 23.2533   7
  -4 -10   1 394.981 29.1681  10
   4  10  -1 377.803 21.0436   9
  -4  10   1 360.753 22.2110   2
  -4  10   1 372.931 22.2204  11
   4  10  -1 371.061 20.7251  12
  -4  10   1 330.784 21.0589   6
  -3 -10   1 14.2915 5.68961   7
   3 -10  -1 10.4794 4.42064   3
   3 -10  -1 21.3789 4.14885   8
  -3 -10   1 9.43139 2.72722  14
   3 -10  -1 11.4833 2.56687  14
  -3 -10   1 10.5627 3.61850   4
  -3 -10   1 13.4693 9.14418  10
   3  10  -1 7.75925 3.12229  12
  -3  10   1 7.36248 4.49873   2
   3  10  -1 8.14081 3.46528   9
   3  10  -1 13.5827 2.40989  13
  -3  10   1 4.89305 3.33469  11
   3  10  -1 6.69887 2.57921   5
  -3  10   1 13.8538 3.77543   6
  -2 -10   1 623.457 35.6532   4
   2 -10  -1 651.396 35.7410   8
   2 -10  -1 674.150 35.5872  14
  -2 -10   1 642.428 37.2932   3
  -2 -10   1 671.764 42.0093  10
  -2 -10   1 658.775 37.2001   7
   2 -10  -1 627.120 37.0127   3
  -2 -10   1 658.947 35.7233  14
  -2 -10   1 653.567 36.2725   8
   2  10  -1 667.918 35.2553  13
  -2  10   1 709.349 36.3886   6
   2  10  -1 645.455 35.3938  12
  -2  10   1 629.887 36.1024   2
  -2  10   1 658.930 36.2063  11
  -1 -10   1 148.381 9.71947   8
  -1 -10   1 156.267 11.8932   3
   1 -10  -1 138.224 10.1799   4
   1 -10  -1 141.972 11.5173   3
   1 -10  -1 149.884 9.97748   8
   1 -10  -1 152.557 9.29692  14
  -1 -10   1 139.678 16.0680  10
  -1 -10   1 145.156 9.54491   4
  -1 -10   1 145.096 11.2512   7
  -1 -10   1 157.556 9.86039  14
   1  10  -1 145.985 9.98913  11
  -1  10   1 145.195 10.2662   2
   1  10  -1 151.793 9.15492  12
  -1  10   1 152.818 10.8135   6
  -1  10   1 149.720 10.3897  11
   0 -10   1 507.920 34.8164  10
   0 -10  -1 536.266 30.1473   7
   0 -10   1 543.449 29.2768  14
   0 -10   1 542.825 29.4454   4
   0 -10  -1 551.938 35.1577  10
   0 -10  -1 536.132 29.3355  14
   0 -10   1 534.036 30.8833   3
   0 -10   1 519.430 29.3620   8
   0 -10  -1 537.561 29.5849   8
   0 -10  -1 506.833 30.5793   3
   0 -10  -1 520.283 29.5684   4
   0  10   1 538.126 29.8840   6
   0  10  -1 558.274 30.2776   6
   0  10   1 532.587 29.4797  11
   0  10  -1 536.744 29.6621  11
  -1 -10  -1 328.818 20.7003   3
  -1 -10  -1 317.498 18.4330   4
  -1 -10  -1 334.638 20.0059   7
   1 -10   1 322.726 18.5431   4
   1 -10   1 310.599 18.1532  14
  -1 -10  -1 325.819 19.0438   8
   1 -10   1 314.965 19.7847   3
  -1 -10  -1 329.974 18.5487  14
  -1 -10  -1 310.127 24.3135  10
   1 -10   1 310.497 18.4063   8
   1  10   1 331.523 18.7223  11
   1  10   1 335.766 18.1855  13
  -1  10  -1 343.453 19.8916   6
  -1  10  -1 314.868 19.1621  11
  -2 -10  -1 275.110 16.2967   4
  -2 -10  -1 280.624 18.8413   3
  -2 -10  -1 293.074 17.2038   8
  -2 -10  -1 268.485 16.2124  14
   2 -10   1 265.930 16.6664   8
   2 -10   1 279.832 16.3189  14
   2 -10   1 299.860 16.8513   4
  -2 -10  -1 273.348 22.5959  10
  -2 -10  -1 275.883 18.3044   7
   2 -10   1 262.704 17.5229   3
   2  10   1 280.784 16.0172  12
  -2  10  -1 283.564 17.6538   6
   2  10   1 287.179 15.9842  13
  -2  10  -1 299.163 17.5223  11
  -2  10  -1 283.431 17.3379   2
   2  10   1 304.281 16.2132   5
   3 -10   1 253.907 15.4466   8
   3 -10   1 217.850 15.7100   3
   3 -10   1 250.100 14.4228  14
  -3 -10  -1 236.136 14.9563   4
  -3 -10  -1 234.262 21.3946  10
  -3 -10  -1 271.913 17.5077   7
  -3  10  -1 233.367 15.4474   2
  -3  10  -1 269.084 16.1109   6
   3  10   1 259.085 14.3196  13
   3  10   1 264.200 14.7022   5
   3  10   1 247.661 14.4998  12
  -3  10  -1 269.059 16.4914  11
   3  10   1 244.951 14.6331   9
  -4 -10  -1 128.650 11.0315   7
   4 -10   1 125.687 10.1207   8
   4 -10   1 129.975 8.86653  14
  -4 -10  -1 122.787 9.14941   4
   4 -10   1 128.380 9.90861   3
  -4 -10  -1 111.835 15.5980  10
  -4  10  -1 135.185 10.4719   6
   4  10   1 113.108 8.51620  12
  -4  10  -1 122.132 10.4457  11
   4  10   1 130.939 9.17068   5
   4  10   1 123.990 8.95394   9
  -4  10  -1 146.207 11.5564   2
  -5 -10  -1 70.3429 8.58212   7
  -5 -10  -1 55.2000 13.1799  10
   5 -10   1 73.7010 6.08641  14
  -5 -10  -1 77.6703 6.40349   4
   5 -10   1 83.4257 7.92463   8
  -5  10  -1 66.0409 8.83243   2
  -5  10  -1 77.0590 8.41441   6
  -5  10  -1 64.7287 7.38163  11
   5  10   1 75.9953 6.90810  12
   5  10   1 60.1046 7.18473   9
   6 -10   1 25.8211 6.74263   8
  -6 -10  -1 34.6100 9.02567   7
  -6 -10  -1 26.5058 12.2451  10
   6  10   1 31.2991 6.30993   9
  -6  10  -1 21.3944 7.69310   2
   6  10   1 35.3634 6.65761   1
  -6  10  -1 33.5209 6.63759   6
  -7 -10  -1 9.42771 11.9400  10
  -7 -10  -1 14.3615 8.82636   7
   7 -10   1 -4.2090 6.68726   8
   7  10   1 -1.6312 6.50397   1
  -7  10  -1 -5.3712 7.43483   2
   7  10   1 8.62431 6.51820   9
  -7 -11   1 166.874 23.0121  10
   7 -11  -1 197.202 14.9502   8
  -7 -11   1 203.499 17.4591   7
  -7  11   1 186.887 15.9704   2
   7  11  -1 161.128 13.4877   9
  -6 -11   1 43.2629 7.96588   7
   6 -11  -1 57.7415 7.62024   8
  -6 -11   1 40.5100 11.6260  10
  -6  11   1 38.2331 8.85344   2
   6  11  -1 53.9486 7.34018   9
   5 -11  -1 267.643 15.8019  14
   5 -11  -1 261.092 16.3360   8
  -5 -11   1 261.941 16.1615   4
  -5 -11   1 298.619 20.1422   7
  -5 -11   1 261.483 26.5979  10
   5  11  -1 229.148 16.1229  12
   5  11  -1 289.388 17.2944   1
  -5  11   1 245.569 18.1419  11
  -5  11   1 255.260 16.6510   6
  -5  11   1 251.324 18.8155   2
   5  11  -1 253.069 16.7367   9
  -4 -11   1 91.3260 10.1733   7
   4 -11  -1 64.4331 7.74187   3
  -4 -11   1 77.8632 6.92224   4
   4 -11  -1 84.3208 6.99699   8
  -4 -11   1 66.1324 14.2220  10
   4 -11  -1 82.0986 6.64574  14
  -4  11   1 79.1676 8.53395  11
  -4  11   1 78.6434 7.21847   6
   4  11  -1 77.6423 7.08532   9
   4  11  -1 74.2639 6.52478  12
  -4  11   1 76.4134 8.46767   2
   4  11  -1 75.7879 7.20802   1
  -3 -11   1 216.069 13.4384   4
  -3 -11   1 208.997 13.3774  14
  -3 -11   1 204.321 15.7238   7
   3 -11  -1 202.667 14.7814   3
  -3 -11   1 205.624 19.3896  10
   3 -11  -1 207.025 12.9927   8
   3 -11  -1 203.266 12.9305  14
   3  11  -1 212.005 12.1899  13
   3  11  -1 208.308 12.7386  12
   3  11  -1 215.107 12.5670   5
   3  11  -1 204.612 13.0132   9
  -3  11   1 209.388 13.5890   6
  -3  11   1 195.530 13.5788   2
  -3  11   1 204.862 13.7226  11
  -2 -11   1 54.6965 11.9415  10
  -2 -11   1 59.6308 5.33210  14
   2 -11  -1 59.0977 6.71903   3
   2 -11  -1 66.8848 5.76295   8
  -2 -11   1 63.3617 6.83480   8
  -2 -11   1 68.4001 8.49942   3
  -2 -11   1 67.1974 6.30245   4
   2 -11  -1 60.1464 5.28993  14
  -2 -11   1 74.8150 8.15936   7
  -2  11   1 63.4333 6.47652   6
  -2  11   1 65.2753 6.92703   2
  -2  11   1 58.2713 6.54523  11
   2  11  -1 64.5848 5.06806  13
   2  11  -1 59.6121 5.24576  12
   2  11  -1 59.3274 5.41900   9
   1 -11  -1 19.3419 3.92260  14
   1 -11  -1 10.4949 2.88256   8
   1 -11  -1 10.2485 3.93629   4
  -1 -11   1 9.02041 3.09084   8
  -1 -11   1 11.6450 5.52033   3
  -1 -11   1 11.5964 3.88934   7
   1 -11  -1 9.11790 4.99233   3
  -1 -11   1 12.5553 9.16834  10
  -1 -11   1 13.3178 3.87729  14
  -1 -11   1 7.78596 3.82649   4
   1  11  -1 16.4479 2.81356  12
   1  11  -1 5.95020 3.60346  11
  -1  11   1 11.7716 3.14489   2
  -1  11   1 15.0245 4.03678  11
  -1  11   1 16.3992 5.04672   6
   0 -11  -1 12.7200 3.62281  14
   0 -11   1 22.4268 4.40814   8
   0 -11  -1 12.6214 4.91565   7
   0 -11   1 14.1292 5.37626   3
   0 -11  -1 10.6611 4.00319   4
   0 -11   1 9.57646 3.83646   4
   0 -11   1 8.30622 3.43414  14
   0 -11   1 5.73325 8.16861  10
   0 -11  -1 9.82633 3.86861   8
   0 -11  -1 7.96395 5.18418   3
   0  11  -1 2.26018 3.61824  11
   0  11  -1 11.8299 4.62442   6
   0  11   1 13.4136 4.26629   6
   0  11   1 10.7104 3.69347  11
   1 -11   1 123.797 9.49824   8
  -1 -11  -1 122.161 11.0747   7
  -1 -11  -1 122.407 12.0230   3
   1 -11   1 134.765 9.07267   4
   1 -11   1 127.260 10.8820   3
   1 -11   1 129.146 9.12738  14
  -1 -11  -1 130.673 8.82051   4
  -1 -11  -1 120.821 15.5060  10
  -1 -11  -1 133.299 10.1106   8
  -1 -11  -1 122.976 8.53915  14
  -1  11  -1 132.911 10.0103  11
   1  11   1 133.830 8.61921  12
   1  11   1 127.106 9.17492  11
  -1  11  -1 114.722 10.1420   6
   1  11   1 131.664 8.15725  13
  -2 -11  -1 -2.5983 8.33156  10
  -2 -11  -1 1.70877 4.25082   8
   2 -11   1 1.28411 3.28960  14
   2 -11   1 4.80930 3.94589   4
  -2 -11  -1 3.60555 3.67316  14
   2 -11   1 -0.3786 2.68029   8
  -2 -11  -1 0.49477 5.74157   3
  -2 -11  -1 1.22379 3.67764   4
  -2 -11  -1 -2.8055 5.15951   7
   2 -11   1 -1.3283 4.12266   3
   2  11   1 -2.4002 2.84721  12
   2  11   1 -0.2852 3.01321  11
   2  11   1 3.53135 2.85782   5
  -2  11  -1 4.67939 4.22544  11
  -2  11  -1 -1.8701 4.26190   2
  -2  11  -1 0.76572 4.26640   6
   2  11   1 0.34892 2.51282  13
  -3 -11  -1 241.319 23.4286  10
   3 -11   1 266.561 15.9007   8
   3 -11   1 250.883 16.3424   3
  -3 -11  -1 244.113 15.8603   4
   3 -11   1 260.573 15.6210  14
  -3 -11  -1 287.673 18.7881   7
   3  11   1 251.203 15.1915  12
  -3  11  -1 262.727 17.1570   2
  -3  11  -1 256.109 17.2694  11
   3  11   1 265.275 15.0950  13
   3  11   1 278.638 15.4843   5
  -3  11  -1 286.480 17.0601   6
   3  11   1 252.348 15.3726   9
  -4 -11  -1 16.0613 8.30662  10
   4 -11   1 20.2931 4.21014  14
   4 -11   1 15.6715 4.65798   3
  -4 -11  -1 23.1003 3.56931   4
  -4 -11  -1 13.6813 5.53761   7
   4 -11   1 16.1064 5.24355   8
   4  11   1 18.5809 3.43920  12
   4  11   1 19.0673 3.86806   9
  -4  11  -1 18.9531 5.28267   6
  -4  11  -1 30.7353 6.32381  11
  -4  11  -1 35.8549 6.70997   2
  -5 -11  -1 293.111 17.4400   4
  -5 -11  -1 301.574 19.8525   7
  -5 -11  -1 280.257 24.7560  10
   5 -11   1 294.260 17.1941  14
   5 -11   1 292.215 18.7630   8
   5  11   1 280.197 17.6986  12
   5  11   1 297.234 18.2079   9
  -5  11  -1 282.168 18.8139  11
  -5  11  -1 267.323 20.0268   2
  -5  11  -1 280.930 18.5965   6
   6 -11   1 61.9814 8.45172   8
  -6 -11  -1 63.0226 8.89120   7
  -6 -11  -1 55.6627 14.6545  10
   6  11   1 61.9028 8.10459   1
  -6  11  -1 54.5187 9.57236   2
  -6  11  -1 59.6500 8.11831   6
   6  11   1 67.9721 7.85206   9
  -7 -11  -1 134.854 14.9970   7
   7 -11   1 147.850 12.4843   8
  -7  11  -1 130.215 13.3745   2
   7  11   1 128.657 11.7141   9
  -7 -12   1 9.01971 14.1246  10
  -7 -12   1 8.13561 9.52603   7
   7 -12  -1 7.48829 7.21807   8
   7  12  -1 2.10372 4.91542   1
   7  12  -1 10.6685 4.82245   9
  -7  12   1 1.40003 6.32627   2
   6 -12  -1 96.2756 9.72839   8
  -6 -12   1 79.6753 10.2353   7
  -6 -12   1 81.3822 18.4105  10
   6  12  -1 96.1377 9.20948   9
  -6  12   1 90.1011 11.1596   2
  -5 -12   1 -1.6523 7.70780   7
   5 -12  -1 2.56374 4.09755  14
  -5 -12   1 7.87700 4.59399   4
  -5 -12   1 1.35446 12.3928  10
   5 -12  -1 -0.3976 5.55972   8
   5  12  -1 2.56661 5.50345   1
  -5  12   1 2.62220 6.94076   2
   5  12  -1 7.55727 5.16484   9
   4 -12  -1 461.946 28.8858   3
   4 -12  -1 505.759 27.4541  14
   4 -12  -1 505.670 28.3029   8
  -4 -12   1 509.006 37.6914  10
  -4 -12   1 473.470 27.7033   4
  -4 -12   1 462.035 30.2696   7
   4  12  -1 477.693 27.7720   1
   4  12  -1 499.252 27.6415   9
  -4  12   1 459.888 29.0552  11
   4  12  -1 486.208 27.2930  12
  -4  12   1 491.801 29.2457   2
  -3 -12   1 53.3499 5.50771   4
  -3 -12   1 76.2356 14.4676  10
   3 -12  -1 52.8286 6.60962   8
   3 -12  -1 48.4259 7.14601   3
   3 -12  -1 56.2717 5.96981  14
  -3 -12   1 60.1486 5.58563  14
  -3 -12   1 52.2729 8.45085   7
  -3  12   1 51.7027 7.40166   2
  -3  12   1 58.8177 6.33886  11
   3  12  -1 50.9307 5.00869   9
   3  12  -1 52.9765 5.00638   5
   3  12  -1 51.0912 4.70968  12
  -3  12   1 53.7730 6.32090   6
  -2 -12   1 1234.97 66.7299  14
   2 -12  -1 1167.72 68.3302   3
   2 -12  -1 1197.98 66.8440   8
  -2 -12   1 1186.67 66.9819   4
  -2 -12   1 1232.38 68.2179   7
  -2 -12   1 1224.54 68.6707   3
  -2 -12   1 1175.86 74.1259  10
  -2 -12   1 1261.07 67.4669   8
   2 -12  -1 1278.29 66.7965  14
   2  12  -1 1334.83 66.4002  13
  -2  12   1 1231.71 67.2891   2
   2  12  -1 1296.22 67.0124  11
  -2  12   1 1312.64 67.4774   6
   2  12  -1 1263.40 66.3855  12
   2  12  -1 1286.46 66.5290   9
  -2  12   1 1189.92 67.4251  11
   1 -12  -1 220.635 16.2089   3
  -1 -12   1 218.874 16.5086   3
   1 -12  -1 220.964 14.0181  14
   1 -12  -1 228.632 14.4244   8
  -1 -12   1 205.463 14.6891   8
  -1 -12   1 228.612 14.1344  14
  -1 -12   1 208.903 16.0558   7
  -1 -12   1 215.228 20.4232  10
  -1 -12   1 212.467 13.7690   4
   1  12  -1 244.755 14.5309  11
   1  12  -1 248.120 13.5064  13
  -1  12   1 209.977 14.5522  11
   1  12  -1 223.559 13.1022  12
  -1  12   1 201.838 13.8678   2
  -1  12   1 227.751 15.7341   6
   0 -12   1 1708.11 91.4430   4
   0 -12   1 1641.80 91.0142  14
   0 -12  -1 1661.15 91.1200  14
   0 -12  -1 1699.28 91.4106   8
   0 -12   1 1663.70 92.8090   3
   0 -12   1 1640.67 91.3700   8
   0 -12  -1 1673.25 91.3338   4
   0 -12  -1 1691.65 93.1137   3
   0  12  -1 1693.87 91.5106  11
   0  12   1 1816.57 92.0994   6
   0  12  -1 1881.85 92.4412   6
   0  12   1 1782.86 91.5296  11
   1 -12   1 298.967 18.2229   4
   1 -12   1 303.402 17.7953  14
   1 -12   1 291.654 19.9646   3
   1 -12   1 306.112 18.5771   8
  -1 -12  -1 302.402 21.1115   3
  -1 -12  -1 325.969 19.1318   8
  -1 -12  -1 275.558 24.0621  10
  -1 -12  -1 288.587 18.3101  14
  -1 -12  -1 322.761 18.7560   4
  -1 -12  -1 297.707 19.3529   7
   1  12   1 343.045 17.9013  13
   1  12   1 307.672 17.6727  12
  -1  12  -1 299.318 18.9905  11
   1  12   1 320.038 18.3982  11
  -1  12  -1 316.632 19.8427   6
  -2 -12  -1 1048.58 59.9293   8
  -2 -12  -1 1064.50 59.3283  14
  -2 -12  -1 1133.25 61.4854   7
  -2 -12  -1 1064.21 59.5819   4
  -2 -12  -1 1109.26 61.9611   3
  -2 -12  -1 1053.67 66.4301  10
   2 -12   1 1052.49 59.1483  14
   2 -12   1 1092.11 59.5309   8
   2 -12   1 1068.56 60.6745   3
   2  12   1 1157.47 59.1991   5
  -2  12  -1 1074.80 60.2036  11
   2  12   1 1068.54 59.0351  12
  -2  12  -1 1191.61 60.6159   6
  -2  12  -1 1078.75 60.1294   2
   2  12   1 1199.88 59.6397  11
   2  12   1 1167.49 59.0570  13
  -3 -12  -1 176.413 12.6916   4
   3 -12   1 179.638 13.6970   3
   3 -12   1 192.184 13.3743   8
  -3 -12  -1 185.350 20.6851  10
   3 -12   1 191.163 12.5130  14
  -3 -12  -1 195.420 14.4046   7
   3  12   1 186.431 12.3870   9
  -3  12  -1 205.156 13.7734   6
   3  12   1 182.783 11.8762   5
  -3  12  -1 192.463 14.1858   2
  -3  12  -1 165.553 12.8843  11
   3  12   1 176.396 11.9658  12
   3  12   1 188.364 11.4351  13
   4 -12   1 333.069 18.9181  14
  -4 -12  -1 319.557 19.1693   4
  -4 -12  -1 322.386 21.4017   7
  -4 -12  -1 332.783 28.9640  10
   4 -12   1 305.187 19.9655   8
   4  12   1 324.817 18.6952   9
  -4  12  -1 291.644 20.7285  11
   4  12   1 292.742 18.2790  12
  -4  12  -1 318.312 21.0934   2
  -5 -12  -1 57.9500 15.2073  10
   5 -12   1 55.9534 6.07390  14
  -5 -12  -1 59.2139 6.43511   4
   5 -12   1 42.6938 7.60098   8
  -5 -12  -1 62.9956 9.04491   7
   5  12   1 59.9588 6.48331   1
  -5  12  -1 47.1581 7.79974   6
  -5  12  -1 47.7279 9.08306   2
   5  12   1 49.4612 7.05714   9
   6 -12   1 34.6783 7.78171   8
  -6 -12  -1 30.9813 10.3014   7
  -6 -12  -1 33.1517 14.2910  10
   6  12   1 26.4923 6.73212   9
  -6  12  -1 42.8021 9.47662   2
  -7 -12  -1 0.29357 9.78458   7
   7 -12   1 8.57663 7.57748   8
  -7 -12  -1 3.96783 13.4409  10
   7  12   1 2.03749 6.62205   9
   7  12   1 11.3321 5.33261   1
  -7  12  -1 -3.4422 8.45964   2
  -6 -13   1 48.7154 13.9249  10
  -6 -13   1 65.7524 11.6664   7
   6 -13  -1 63.0090 9.16178   8
  -6  13   1 76.2797 10.8118   2
   6  13  -1 72.2392 8.31569   9
  -5 -13   1 167.528 22.4812  10
   5 -13  -1 155.480 12.6472   8
  -5 -13   1 161.321 15.4231   7
  -5 -13   1 151.361 12.2822   4
   5 -13  -1 139.241 11.5380  14
  -5  13   1 172.328 14.6065   2
   5  13  -1 188.181 13.6333   1
   5  13  -1 166.779 12.6203   9
  -4 -13   1 176.332 16.0004   7
   4 -13  -1 146.512 11.7965   8
  -4 -13   1 149.406 19.0333  10
  -4 -13   1 141.748 11.6930   4
   4 -13  -1 149.739 11.2746  14
  -4  13   1 133.363 11.6823   2
   4  13  -1 160.194 11.3544   1
   4  13  -1 138.640 10.7881   9
   4  13  -1 164.371 10.8847  12
  -3 -13   1 89.6082 8.50290   4
  -3 -13   1 107.136 10.2339   7
   3 -13  -1 97.6901 8.83982   8
   3 -13  -1 92.5115 8.04533  14
   3 -13  -1 83.4908 9.57390   3
  -3 -13   1 88.3384 17.2264  10
  -3  13   1 83.1429 9.06787  11
   3  13  -1 94.6571 7.50204   1
  -3  13   1 93.2390 9.47588   2
   3  13  -1 105.850 7.91193   9
   3  13  -1 83.2067 7.24196  12
   2 -13  -1 193.527 12.6560   8
  -2 -13   1 183.366 21.9965  10
  -2 -13   1 191.867 14.2900   8
  -2 -13   1 197.706 15.8776   7
   2 -13  -1 190.740 12.9962  14
   2 -13  -1 171.689 15.0787   3
  -2 -13   1 196.979 13.3454  14
  -2 -13   1 184.077 13.5113   4
   2  13  -1 189.637 11.6125  13
   2  13  -1 181.667 11.9094  12
   2  13  -1 189.270 12.2450   9
   2  13  -1 202.736 13.2549  11
  -2  13   1 184.131 13.9889  11
  -2  13   1 211.197 14.5374   6
  -2  13   1 205.418 14.3946   2
   1 -13  -1 21.8201 5.29815   3
   1 -13  -1 23.4024 4.92421  14
  -1 -13   1 22.7178 5.46164   4
  -1 -13   1 18.7861 5.50526   3
  -1 -13   1 16.9617 5.75771   8
  -1 -13   1 20.5327 4.94401  14
  -1 -13   1 13.7115 11.4144  10
  -1 -13   1 20.5223 6.80404   7
   1 -13  -1 10.7207 3.72834   8
  -1  13   1 16.5082 3.92080  11
   1  13  -1 20.8590 4.88973  11
   1  13  -1 27.4560 5.69596   6
   1  13  -1 13.3874 3.32843  12
   1  13  -1 24.6100 4.04325  13
  -1  13   1 19.5656 4.24061   2
  -1  13   1 13.4493 5.22805   6
   0 -13  -1 78.5740 7.02146  14
   0 -13  -1 68.3148 6.76026   8
   0 -13  -1 63.9587 6.48407   4
   0 -13   1 76.7164 7.01545   4
   0 -13   1 77.0724 6.84129   8
   0 -13  -1 62.7021 8.20910   3
   0 -13   1 70.3392 7.07340  14
   0 -13   1 77.6088 9.35981   3
   0  13  -1 65.6814 8.09563   6
   0  13  -1 63.3806 5.17170   1
   0  13   1 82.2490 6.23752  13
   0  13   1 64.3458 7.75142   6
   0  13   1 70.0283 7.23254   2
   0  13  -1 73.4630 5.63695  12
   0  13  -1 61.4035 7.03866  11
   0  13   1 81.6123 6.64735  11
  -1 -13  -1 14.6454 7.27669   3
  -1 -13  -1 10.4346 11.4768  10
   1 -13   1 7.87939 4.91731   8
  -1 -13  -1 14.1914 6.51764   7
   1 -13   1 9.16488 4.48085   3
   1 -13   1 14.1799 4.69811  14
  -1 -13  -1 17.7298 4.99746  14
   1 -13   1 11.5211 5.09094   4
  -1 -13  -1 12.5505 5.18155   4
  -1 -13  -1 12.1467 4.20253   8
   1  13   1 16.2122 3.64862  12
  -1  13  -1 11.7178 4.90955  11
   1  13   1 15.7150 3.43894  11
  -1  13  -1 12.4269 5.59335   6
  -1  13  -1 14.4839 4.08478   2
   1  13   1 20.1103 3.90567  13
  -2 -13  -1 6.52487 11.4071  10
   2 -13   1 5.73843 3.63232   8
  -2 -13  -1 7.85573 5.12587   4
  -2 -13  -1 15.5598 7.78410   3
   2 -13   1 6.57187 5.43421   3
   2 -13   1 1.97850 4.54519  14
  -2 -13  -1 5.30409 4.82197  14
  -2 -13  -1 9.86472 6.90106   7
   2  13   1 8.72797 3.72933   5
  -2  13  -1 20.6206 6.75851   6
   2  13   1 3.57141 3.88500  11
   2  13   1 7.58218 3.38432  13
   2  13   1 4.97917 3.51499  12
  -2  13  -1 14.4513 5.80475   2
  -2  13  -1 4.22254 3.85013  11
  -3 -13  -1 173.046 14.1740   7
   3 -13   1 168.924 13.3682   3
   3 -13   1 178.184 12.1510  14
  -3 -13  -1 168.643 20.8865  10
  -3 -13  -1 152.772 12.3954   4
   3 -13   1 155.606 12.9675   8
  -3  13  -1 199.840 14.3369   6
  -3  13  -1 172.387 13.9470   2
   3  13   1 167.269 11.3040   5
   3  13   1 159.231 10.6714  12
  -3  13  -1 148.245 12.7342  11
   3  13   1 164.502 10.9852   9
  -4 -13  -1 96.6478 17.3248  10
   4 -13   1 104.340 8.53365  14
   4 -13   1 96.3252 8.55483   8
  -4 -13  -1 102.413 8.80794   4
  -4 -13  -1 90.7449 10.4769   7
  -4  13  -1 85.6689 9.23149   2
   4  13   1 92.9353 8.01160  12
   4  13   1 109.479 8.71089   9
  -5 -13  -1 159.522 12.1629   4
   5 -13   1 190.441 15.2337   8
  -5 -13  -1 177.188 22.5738  10
   5 -13   1 182.913 13.0606  14
  -5 -13  -1 186.160 15.9244   7
   5  13   1 201.145 14.1196   9
   5  13   1 197.930 14.7782   1
  -5  13  -1 212.530 16.0062   2
  -6 -13  -1 89.3011 13.2982   7
   6 -13   1 87.5804 9.14323   8
  -6 -13  -1 81.3059 17.8802  10
  -6  13  -1 83.3405 12.0474   2
   6  13   1 106.705 9.25914   1
   6  13   1 103.544 9.53680   9
   6 -14  -1 42.4587 8.71917   8
  -6 -14   1 55.7641 11.8230   7
  -6 -14   1 47.9326 18.2734  10
   6  14  -1 45.0251 7.62358   9
   6  14  -1 45.8620 6.72922   1
  -6  14   1 43.8240 10.2894   2
  -5 -14   1 -1.9477 14.6608  10
  -5 -14   1 -2.1381 5.30725   4
  -5 -14   1 2.70086 6.60494   7
   5 -14  -1 0.63874 4.71658   8
  -5  14   1 -0.9179 7.88016   2
   5  14  -1 -2.8575 3.75391   9
   5  14  -1 -1.5386 5.98501   1
   4 -14  -1 216.570 14.5262  14
  -4 -14   1 195.733 16.7641   7
   4 -14  -1 197.829 15.6733   8
  -4 -14   1 234.771 26.2996  10
  -4 -14   1 220.966 15.2186   4
   4  14  -1 196.648 14.8761   1
   4  14  -1 202.776 14.3651   9
  -4  14   1 223.325 16.4786   2
  -3 -14   1 3.57910 13.4137  10
  -3 -14   1 -1.0545 5.40860   4
   3 -14  -1 6.51900 5.07072  14
   3 -14  -1 -1.1044 5.96283   3
  -3 -14   1 2.79110 5.49942   7
   3 -14  -1 -2.2233 5.54682   8
   3  14  -1 1.96287 4.42851   1
   3  14  -1 6.68378 4.36920   9
  -3  14   1 1.08280 6.34234   2
   3  14  -1 -3.6982 3.50294  12
   2 -14  -1 306.010 22.6737   3
  -2 -14   1 329.592 21.2698   4
  -2 -14   1 332.024 21.0353  14
  -2 -14   1 334.797 23.5101   7
   2 -14  -1 337.797 20.1786  14
  -2 -14   1 348.700 21.9654   8
   2 -14  -1 347.042 21.3449   8
  -2 -14   1 322.488 31.4618  10
   2  14  -1 372.037 20.0150  13
  -2  14   1 323.897 20.8285  11
  -2  14   1 351.236 21.8450   2
   2  14  -1 339.407 19.9322   1
   2  14  -1 378.507 21.1589  11
   2  14  -1 345.511 19.8958   9
  -1 -14   1 54.6683 15.5826  10
  -1 -14   1 37.3727 5.22929  14
  -1 -14   1 42.4732 7.54254   3
   1 -14  -1 54.9998 7.31573   8
   1 -14  -1 40.7629 5.43261  14
  -1 -14   1 46.8544 5.91457   4
   1 -14  -1 42.8227 8.45945   3
  -1 -14   1 49.0243 7.44651   8
  -1  14   1 52.6958 7.30074   6
  -1  14   1 41.5257 6.46246  11
   1  14  -1 45.5191 7.13547   6
  -1  14   1 41.4898 5.68976   2
   1  14  -1 45.9196 4.64837  12
   1  14  -1 48.0239 5.45156  11
   1  14  -1 48.3732 4.86875   1
   1  14  -1 42.8428 4.68402  13
   0 -14  -1 327.472 23.1191   3
   0 -14   1 316.490 20.1676  14
   0 -14   1 329.477 20.7139   4
   0 -14  -1 342.413 20.2050   8
   0 -14   1 311.069 21.5357   3
   0 -14  -1 318.657 20.1836  14
   0 -14   1 326.521 20.8627   8
   0  14   1 354.693 20.5585   2
   0  14   1 348.581 19.8045  13
   0  14   1 330.087 21.2220   6
   0  14  -1 319.884 19.9280  11
   0  14   1 324.965 20.2876  11
   0  14  -1 340.404 21.7224   6
   1 -14   1 107.290 8.90216  14
  -1 -14  -1 136.764 12.5110   7
  -1 -14  -1 119.989 9.90859   4
  -1 -14  -1 103.017 12.1370   3
   1 -14   1 126.807 10.3130   4
   1 -14   1 113.326 11.6001   3
  -1 -14  -1 107.712 9.36893   8
  -1 -14  -1 108.016 9.67548  14
   1 -14   1 111.939 9.06387   8
  -1  14  -1 125.375 10.3830   2
   1  14   1 117.498 9.46326   2
   1  14   1 102.725 9.73795   6
   1  14   1 109.295 9.14232  11
   1  14   1 106.680 8.51497  12
  -1  14  -1 105.440 9.79203  11
  -1  14  -1 119.105 11.8176   6
   1  14   1 125.471 9.07537  13
   2 -14   1 217.499 14.3684  14
  -2 -14  -1 227.098 14.8203   4
   2 -14   1 223.105 14.8981   8
  -2 -14  -1 194.654 23.5500  10
  -2 -14  -1 222.052 17.5320   3
  -2 -14  -1 240.684 18.3869   7
   2 -14   1 204.928 16.9939   3
  -2  14  -1 200.962 15.0636  11
   2  14   1 249.097 14.3065  13
   2  14   1 250.214 14.7074   5
   2  14   1 262.124 15.1385  11
   2  14   1 217.285 14.0901  12
  -2  14  -1 218.454 16.4731   2
   3 -14   1 106.585 9.15498  14
   3 -14   1 83.7997 9.68535   3
  -3 -14  -1 91.6135 11.9290   7
  -3 -14  -1 107.130 18.9901  10
  -3 -14  -1 104.599 8.56223   4
   3 -14   1 100.691 9.80305   8
  -3  14  -1 103.658 10.3758   2
   3  14   1 109.248 8.14101  12
   3  14   1 112.946 8.72942   9
  -4 -14  -1 80.1348 8.21056   4
  -4 -14  -1 75.8362 10.3245   7
   4 -14   1 81.1100 9.12819   8
   4 -14   1 77.8961 8.14590  14
  -4 -14  -1 84.9960 17.9598  10
   4  14   1 76.8722 7.00508   9
   4  14   1 88.4283 8.57987   1
  -4  14  -1 67.4488 10.2199   2
   5 -14   1 56.9363 8.73485   8
  -5 -14  -1 41.7533 16.2498  10
   5 -14   1 41.7595 6.64716  14
  -5 -14  -1 39.0422 8.72389   7
  -5  14  -1 33.9237 7.43593   2
   5  14   1 61.4078 6.25543   9
  -6 -14  -1 12.5457 10.3322   7
   6 -14   1 9.18007 7.98338   8
  -6 -14  -1 1.91411 10.2391  10
   6  14   1 14.6929 5.50483   1
   6  14   1 -0.4924 6.08966   9
  -6  14  -1 20.0424 9.51623   2
  -5 -15   1 125.976 13.2963   7
   5 -15  -1 138.925 11.2335   8
  -5 -15   1 128.731 23.4657  10
  -5 -15   1 124.705 11.1470   4
   5  15  -1 146.620 11.5965   1
  -5  15   1 118.625 13.3116   2
   5  15  -1 131.006 10.9021   9
  -4 -15   1 9.44206 6.24634   4
   4 -15  -1 8.87724 5.71259  14
   4 -15  -1 12.0987 5.10720   8
  -4 -15   1 -7.3415 6.08568   7
  -4 -15   1 -8.2371 14.8194  10
   4  15  -1 -4.0627 5.55602   1
  -4  15   1 1.99791 5.36042   2
   4  15  -1 2.86726 5.09578   9
   3 -15  -1 106.842 11.4392   3
  -3 -15   1 110.614 13.3051   7
  -3 -15   1 101.058 20.4270  10
   3 -15  -1 121.541 10.0973  14
  -3 -15   1 104.369 10.2836   4
   3 -15  -1 112.340 10.5576   8
   3  15  -1 112.502 9.40587   1
   3  15  -1 126.167 9.26686  12
   3  15  -1 110.848 9.00825   9
  -3  15   1 106.575 11.0911   2
  -2 -15   1 22.3884 7.39142   8
  -2 -15   1 16.3370 6.40906   7
   2 -15  -1 36.5816 6.91201   8
  -2 -15   1 14.0293 6.53013   4
  -2 -15   1 17.3185 6.29055  14
   2 -15  -1 15.4697 7.52594   3
  -2 -15   1 23.1132 15.2209  10
   2 -15  -1 26.5813 6.17631  14
   2  15  -1 19.7122 3.69738   1
   2  15  -1 21.6518 4.65702   9
   2  15  -1 13.8931 5.34063  11
   2  15  -1 23.4686 5.02344   5
  -2  15   1 18.1698 6.97455   2
   1 -15  -1 9.65450 7.82561   3
  -1 -15   1 18.8769 6.98906   8
   1 -15  -1 22.1317 4.99373   8
  -1 -15   1 15.9491 6.23868  14
  -1 -15   1 15.6517 6.57447   4
   1 -15  -1 17.7600 6.01833  14
  -1 -15   1 17.1248 6.36282   3
   1  15  -1 14.3298 4.50356  13
  -1  15   1 12.5288 5.58097  11
   1  15  -1 8.93797 3.89938  11
  -1  15   1 17.3319 6.24750   2
   1  15  -1 16.2743 6.55085   6
   0 -15   1 45.1399 6.04284  14
   0 -15  -1 52.0676 8.12698   8
   0 -15   1 64.3317 8.49133   8
   0 -15  -1 52.1906 7.19047  14
   0 -15   1 43.7558 9.35898   3
   0 -15  -1 54.8339 8.45530   3
   0  15   1 56.8066 7.34550   2
   0  15  -1 48.9675 7.56281   2
   0  15   1 43.8636 6.70850  11
   0  15  -1 55.8141 5.65461  13
   0  15   1 52.2871 6.50280  13
   0  15  -1 58.2118 9.04023   6
   0  15  -1 50.4701 7.17323  11
  -1 -15  -1 29.9361 6.60547  14
   1 -15   1 39.0113 6.98370   3
  -1 -15  -1 26.0902 9.17252   3
   1 -15   1 35.6299 7.06637   8
  -1 -15  -1 31.6605 5.78828   8
   1 -15   1 29.3300 6.49745  14
  -1  15  -1 23.9848 5.07859  11
   1  15   1 33.4552 6.21349   2
   1  15   1 37.2518 5.30400  13
   1  15   1 30.0781 4.65616  12
  -1  15  -1 27.6583 7.21585   6
   1  15   1 29.1637 5.72269  11
   1  15   1 34.0953 6.66337   6
  -1  15  -1 32.0224 7.11261   2
   2 -15   1 35.3576 5.83714   8
  -2 -15  -1 25.7021 6.68803   4
   2 -15   1 25.3244 6.44041  14
  -2 -15  -1 29.1625 7.22318   7
   2 -15   1 18.9935 7.30005   3
  -2 -15  -1 25.4048 11.4631  10
  -2 -15  -1 38.3664 8.26891   3
   2  15   1 32.3598 5.52817   5
  -2  15  -1 23.0588 7.22124   2
   2  15   1 30.3849 4.77801  12
   2  15   1 30.1602 5.52772   9
   2  15   1 27.9402 5.91052   2
   3 -15   1 91.1743 10.0417   8
   3 -15   1 83.2648 10.3138   3
   3 -15   1 109.501 9.69543  14
  -3 -15  -1 95.8717 12.8721   7
  -3 -15  -1 99.6817 19.4760  10
  -3 -15  -1 104.605 9.75343   4
   3  15   1 113.053 9.07948   1
  -3  15  -1 85.1662 9.16188   2
   3  15   1 105.278 8.79079   9
  -4 -15  -1 11.6361 11.1503  10
  -4 -15  -1 10.1820 7.01652   7
   4 -15   1 5.38519 6.95466   8
   4 -15   1 2.49486 5.74697  14
   4  15   1 8.68268 5.66354   9
   4  15   1 3.77742 4.24456   1
  -4  15  -1 9.01169 7.83572   2
   5 -15   1 142.366 12.8058   8
  -5 -15  -1 126.429 22.3055  10
  -5 -15  -1 130.119 14.1126   7
   5  15   1 139.882 11.5498   9
  -5  15  -1 120.023 13.8053   2
   5  15   1 148.580 12.1090   1
   4 -16  -1 221.419 15.8156  14
  -4 -16   1 212.216 19.1146   7
   4 -16  -1 184.917 15.1297   8
  -4 -16   1 207.563 16.2732   4
  -4 -16   1 262.556 31.0798  10
   4  16  -1 212.540 14.9451   9
  -4  16   1 207.556 16.9839   2
   4  16  -1 200.530 14.2342   1
   3 -16  -1 2.34063 7.38565   3
   3 -16  -1 -0.8434 7.00046   8
  -3 -16   1 10.0066 6.76043   4
   3 -16  -1 9.47561 6.38956  14
  -3 -16   1 -0.7015 15.8430  10
  -3 -16   1 -5.0508 9.32891   7
   3  16  -1 2.05932 3.55606   1
   3  16  -1 0.94553 4.69193   9
  -3  16   1 5.32196 5.31812   2
  -2 -16   1 597.568 47.0750  10
   2 -16  -1 551.603 33.0067  14
   2 -16  -1 559.429 32.8620   8
  -2 -16   1 541.016 32.5439  14
   2 -16  -1 532.879 35.5254   3
  -2 -16   1 556.284 33.5899   4
   2  16  -1 578.199 31.9239   1
   2  16  -1 605.740 34.0295   6
  -2  16   1 600.957 34.0711   2
  -1 -16   1 20.9521 7.73473   8
   1 -16  -1 14.1295 7.05318   8
   1 -16  -1 19.9591 6.65308  14
  -1 -16   1 11.0769 8.84230   3
  -1 -16   1 18.9705 6.82709  14
  -1 -16   1 13.2264 5.10527   4
   1 -16  -1 11.7711 6.50233   3
   1  16  -1 15.3421 5.07955  13
  -1  16   1 7.55892 6.74112   2
   1  16  -1 6.59928 6.95927   6
   1  16  -1 7.43301 6.30669   2
   1  16  -1 10.2227 5.62746  11
   0 -16  -1 734.477 45.2611   3
   0 -16   1 757.558 45.0085   3
   0 -16  -1 707.096 41.6927  14
   0 -16   1 727.199 42.2739  14
   0 -16  -1 789.831 43.1683   8
   0 -16   1 749.308 42.3743   8
   0  16  -1 802.443 42.8958   2
   0  16   1 794.643 42.6634   2
   0  16   1 682.613 42.1676  11
  -1 -16  -1 29.1306 7.98523   8
   1 -16   1 36.5447 6.10881   8
  -1 -16  -1 21.6131 7.67347   3
   1 -16   1 22.9415 5.25966  14
   1 -16   1 27.5814 8.68299   3
   1  16   1 25.1682 6.48023   2
  -1  16  -1 19.4298 7.39106   2
   1  16   1 21.6200 4.27440  13
   2 -16   1 488.994 28.2649  14
  -2 -16  -1 473.672 31.5651   7
   2 -16   1 431.480 29.9424   3
   2 -16   1 472.395 28.8095   8
  -2  16  -1 490.923 29.4022   2
   3 -16   1 36.0772 5.78421  14
  -3 -16  -1 24.4224 16.6574  10
  -3 -16  -1 28.9855 10.8035   7
   3 -16   1 20.8260 7.66413   8
  -3  16  -1 21.4703 6.13554   2
   3  16   1 20.2537 5.82358   1
   3  16   1 34.0348 6.10302   9
   4 -16   1 177.375 13.9776   8
  -4 -16  -1 143.305 21.1194  10
  -4 -16  -1 152.612 15.1525   7
  -4  16  -1 134.196 13.9399   2
   4  16   1 155.384 11.9779   9
   3 -17  -1 65.3521 8.45482   8
   3 -17  -1 81.7550 8.27365  14
  -3 -17   1 77.2916 21.6814  10
   3  17  -1 89.5814 8.45601   1
  -3  17   1 74.9660 9.10658   2
   2 -17  -1 37.6399 7.77624  14
   2 -17  -1 40.4947 8.50534   8
   2 -17  -1 43.6868 9.92903   3
  -2  17   1 41.9434 8.90842   2
   1 -17  -1 11.7664 7.04178  14
  -1 -17   1 14.9409 8.32504   8
   1 -17  -1 14.1589 5.76985   8
   1 -17  -1 19.8820 9.44980   3
  -1  17   1 7.70624 7.22176   2
   1  17  -1 15.3504 7.15087   2
   0 -17  -1 4.72198 9.31128   3
   0 -17   1 9.31116 6.69403   3
   0 -17   1 13.4515 8.24075   8
   0 -17  -1 17.9803 7.22794  14
   0 -17  -1 39.1260 8.72798   8
   0  17  -1 13.6042 7.33647   2
   0  17   1 7.90806 6.98542   2
  -1 -17  -1 13.1863 10.3077   3
   1 -17   1 4.77084 8.19645   3
  -1 -17  -1 3.85919 7.82910   8
   1 -17   1 7.03663 7.73411   8
   1  17   1 15.0162 6.58495   2
  -1  17  -1 8.07881 7.42092   2
   2 -17   1 11.5366 7.64076   8
   2 -17   1 0.97967 7.83646   3
  -2  17  -1 1.62347 7.60352   2
   3 -17   1 59.5762 10.1633   8
  -3 -17  -1 87.0589 17.9195  10
  -3 -17  -1 75.5461 13.4884   7
   3  17   1 86.9481 8.55273   1
  -3  17  -1 77.9778 9.16170   2
   3  17   1 69.6950 11.7395   9
  -1 -18   1 7.59685 5.80591  14
  -1 -18   1 4.88350 8.60371   8
   1 -18  -1 8.80489 7.43014  14
   1 -18  -1 8.04041 8.31796   8
   1 -18  -1 6.58163 9.34701   3
  -1  18   1 5.40498 7.81254   2
   1  18  -1 -3.6767 7.05107   2
   0 -18   1 135.256 12.6089  14
   0 -18  -1 119.434 15.7649   3
   0 -18   1 139.923 13.7156   8
   0 -18  -1 132.671 12.0348   8
   0  18   1 141.046 12.7644   2
   0  18  -1 159.330 13.3575   2
   1 -18   1 12.1178 9.48638   3
  -1 -18  -1 12.8510 6.34960   8
   1 -18   1 12.0483 5.80640  14
   1 -18   1 22.9738 8.91370   8
  -1  18  -1 16.7981 8.28359   2
   9   0  -2 13.7747 7.01956   9
   8   0  -2 30.8516 5.39888   1
  -8   0   2 56.5178 7.99052  11
   8   0  -2 46.0778 5.85881   9
   7   0  -2 -5.2318 4.42533   9
  -7   0   2 -3.0006 4.95603  11
   7   0  -2 0.84869 3.51020   1
   7   0  -2 -6.6611 3.89979  12
  -7   0   2 -0.9955 4.43345   2
  -7   0   2 5.28392 4.05409   7
  -6   0   2 451.486 26.0153   2
   6   0  -2 428.727 25.0608   1
   6   0  -2 465.881 25.6482   9
   6   0  -2 432.167 25.3490  12
  -6   0   2 470.696 26.5330  11
  -6   0   2 473.604 25.9420   7
  -5   0   2 -0.5073 2.43963   7
  -5   0   2 1.33107 1.30246  13
   5   0  -2 -0.0396 2.22889   1
  -5   0   2 -3.5669 3.33030  11
   5   0  -2 0.76656 2.95461   9
  -5   0   2 0.22705 3.14549   2
   5   0  -2 -4.2393 2.55045  12
  -4   0   2 1635.62 89.7036  13
  -4   0   2 1683.78 90.6374  11
   4   0  -2 1717.43 90.1807   9
   4   0  -2 1906.85 89.3808  14
   4   0  -2 1679.17 90.0756  12
   4   0  -2 1655.11 89.9679   1
  -4   0   2 1644.49 90.4484   2
   3   0  -2 -1.8057 1.42870  12
   3   0  -2 0.86841 1.20501   1
  -3   0   2 0.70632 0.64321  13
  -3   0   2 0.25131 0.91229  12
   3   0  -2 2.78499 1.68885   9
   3   0  -2 -0.7191 1.19773  11
  -3   0   2 0.24008 2.10025  11
   3   0  -2 1.02471 0.26047  14
  -3   0   2 1.93362 1.89933   2
  -2   0   2 3184.92 173.230  11
   2   0  -2 3329.78 173.515  12
   2   0  -2 3340.85 172.937   1
  -2   0   2 3508.73 172.995  12
   2   0  -2 3453.23 173.017   9
  -2   0   2 2959.66 173.131   2
   2   0  -2 3305.67 173.232  11
   1   0  -2 1.72325 0.39798   1
   1   0  -2 0.81994 0.38272   9
   1   0  -2 1.50976 0.78283  11
  -1   0   2 0.09815 0.46596  12
  -1   0   2 0.38946 0.74618  11
   1   0  -2 -0.0377 0.33243  12
  -1   0   2 0.01105 0.54480   2
  -1   0   2 0.98542 0.31263   7
   0   0  -2 2226.17 117.845  13
   0   0  -2 2152.76 117.772   5
   0   0   2 2093.42 118.105   2
   0   0   2 2399.91 118.214   6
   0   0  -2 2341.12 118.130   1
   1   0   2 0.76216 0.39668   3
  -1   0  -2 0.14441 0.32167  12
   1   0   2 0.86807 0.51336   9
   1   0   2 0.32068 0.42342  11
  -1   0  -2 1.22685 0.86474   6
  -1   0  -2 -0.3246 0.44002  11
   1   0   2 -0.1622 0.52983  13
   1   0   2 0.80370 0.48214   5
  -1   0  -2 0.15194 0.36780  13
   1   0   2 0.64019 0.48299  12
   2   0   2 2805.42 148.434   9
   2   0   2 2864.33 148.424  12
   2   0   2 3020.40 148.498  11
   2   0   2 2801.94 148.422   5
  -2   0  -2 2796.61 148.712   6
  -2   0  -2 2824.20 148.530  11
  -2   0  -2 2783.19 148.790   2
  -2   0  -2 2858.37 148.395  12
  -2   0  -2 2679.79 148.373  13
   2   0   2 2850.41 149.244  13
   3   0   2 -0.0227 1.44193  12
  -3   0  -2 -1.0007 1.73177  11
  -3   0  -2 1.52772 2.17541   6
   3   0   2 1.86854 1.29588  11
   3   0   2 -0.2286 0.83437   5
  -3   0  -2 0.03453 1.04096  13
  -3   0  -2 0.23466 0.86083  12
  -3   0  -2 0.13296 1.27922   2
   3   0   2 2.51042 1.57537   9
  -4   0  -2 1772.50 89.6114  11
   4   0   2 1695.99 89.1598  12
  -4   0  -2 1593.40 88.9536  13
   4   0   2 1681.45 89.0026   5
  -4   0  -2 1688.01 89.2595   2
   4   0   2 1653.59 89.1868   9
  -4   0  -2 1737.41 89.7940   6
   5   0   2 3.42923 2.16994   5
   5   0   2 0.73470 2.70877  12
  -5   0  -2 4.24657 2.64295   2
  -5   0  -2 5.02700 3.69769   6
   5   0   2 4.47285 3.02797   9
  -5   0  -2 -3.9512 3.22058  11
   5   0   2 0.07082 2.15629   1
   6   0   2 242.697 14.8353   1
  -6   0  -2 263.148 16.1718  11
  -6   0  -2 260.906 15.4372   2
   6   0   2 258.116 15.6139   9
   6   0   2 244.087 15.2240  12
   7   0   2 3.52371 3.03667  12
  -7   0  -2 0.64057 4.95933  11
  -7   0  -2 -1.0714 3.46930   7
   7   0   2 0.95809 3.37297   1
   7   0   2 -0.4930 3.30678   9
   8   0   2 5.59219 4.21032   9
   9   0   2 -0.0502 4.91462   9
   9  -1  -2 113.750 11.0627   9
   9   1  -2 110.134 10.9288   9
   8  -1  -2 1.40500 3.88971   9
   8   1  -2 4.40567 4.47109   1
   8   1  -2 6.43167 4.20680   9
  -8   1   2 -0.7989 6.21218  11
  -7  -1   2 238.730 14.9942   7
   7  -1  -2 220.206 13.5636   1
  -7  -1   2 236.111 15.8909  11
   7  -1  -2 209.811 13.5231  12
   7  -1  -2 218.832 13.9156   9
   7   1  -2 207.175 13.2859   1
   7   1  -2 205.855 14.1070  12
   7   1  -2 203.884 14.6874   9
  -7   1   2 222.804 15.1287   2
  -7   1   2 236.871 15.8509  11
  -6  -1   2 36.1026 5.01667   2
   6  -1  -2 32.7187 3.81001   1
   6  -1  -2 28.8412 4.74896   9
  -6  -1   2 35.5132 5.02706   7
  -6  -1   2 32.2295 5.62961  11
   6  -1  -2 31.7362 4.43402  12
  -6   1   2 25.9326 5.30875  11
   6   1  -2 34.2262 4.06926   9
   6   1  -2 28.0530 4.10286   1
   6   1  -2 30.5301 3.67348  12
  -6   1   2 31.5674 4.87073   7
  -6   1   2 32.7826 5.10646   2
  -5  -1   2 341.142 19.6126   4
   5  -1  -2 367.735 20.6072  12
   5  -1  -2 378.254 20.2894   1
   5  -1  -2 366.151 20.6868   9
  -5  -1   2 373.853 21.1866   2
  -5  -1   2 387.434 21.5702  11
  -5  -1   2 389.645 21.1150   7
   5   1  -2 389.555 20.7791   9
  -5   1   2 360.781 21.1280   2
  -5   1   2 345.923 19.8801  13
  -5   1   2 385.959 21.5778  11
   5   1  -2 365.892 20.4557   1
   5   1  -2 361.279 20.5799  12
   4  -1  -2 59.4909 4.26821   1
  -4  -1   2 52.9192 3.67070  13
  -4  -1   2 77.2490 5.68436  11
   4  -1  -2 52.7707 4.18931  12
   4  -1  -2 60.0477 3.19576  14
  -4  -1   2 61.6249 5.22718   2
   4  -1  -2 62.2380 4.64907   9
  -4  -1   2 57.0247 4.99438   7
  -4   1   2 64.5642 5.41690  11
  -4   1   2 53.4985 3.73727  13
   4   1  -2 61.0960 4.52767   1
   4   1  -2 56.0194 3.21074  14
   4   1  -2 60.4143 4.30174  12
   4   1  -2 60.3136 4.65977   9
  -4   1   2 60.4827 4.96026   6
  -4   1   2 66.6766 5.19535   2
  -3  -1   2 415.901 22.0684  12
   3  -1  -2 409.962 21.9019   1
   3  -1  -2 415.846 21.5063  14
  -3  -1   2 410.036 22.4578   2
  -3  -1   2 414.012 22.3474   7
   3  -1  -2 417.827 22.0124  12
  -3  -1   2 424.386 22.6254  11
   3  -1  -2 407.504 22.4481  11
  -3  -1   2 405.591 21.6900  13
   3  -1  -2 412.632 22.0521   9
  -3   1   2 414.744 21.9989  12
  -3   1   2 389.176 22.2447   6
   3   1  -2 385.850 21.5153  14
   3   1  -2 403.323 21.6844   5
   3   1  -2 427.777 22.0580  12
  -3   1   2 398.667 22.4849  11
   3   1  -2 418.302 22.0690   9
   3   1  -2 415.531 22.0264   1
   3   1  -2 408.268 22.3327  11
  -3   1   2 392.801 22.3331   2
   2  -1  -2 34.3926 2.55376   9
   2  -1  -2 34.5208 2.55543  12
  -2  -1   2 36.5982 2.67698   7
  -2  -1   2 36.2065 3.03836  11
  -2  -1   2 34.1980 1.98818  13
   2  -1  -2 32.3704 2.70943  11
   2  -1  -2 35.4682 2.30737   1
  -2  -1   2 33.2692 2.53391  12
  -2  -1   2 35.8343 2.78876   2
   2  -1  -2 33.6083 1.92192  14
  -2  -1   2 35.1484 2.11628   5
   2   1  -2 34.4717 2.00627   5
   2   1  -2 33.1299 1.93414  14
   2   1  -2 37.3935 2.43292   9
   2   1  -2 34.6667 2.52945   1
  -2   1   2 31.4628 2.45620  12
  -2   1   2 34.4305 2.68880   2
  -2   1   2 36.9214 2.93731  11
  -2   1   2 35.1126 2.69934   6
   2   1  -2 38.6496 2.80749  11
   2   1  -2 33.7701 2.36570  12
  -1  -1   2 148.904 8.30669  14
   1  -1  -2 149.958 8.46379   6
  -1  -1   2 138.076 8.67760   2
   1  -1  -2 156.205 8.42429   1
  -1  -1   2 159.438 8.55797   7
   1  -1  -2 155.930 8.45373  12
   1  -1  -2 163.369 8.33082  14
  -1  -1   2 163.279 8.46413  12
   1  -1  -2 163.415 8.66897  11
   1  -1  -2 155.208 8.45669   9
   1   1  -2 162.478 8.47910   1
  -1   1   2 152.189 8.43153   6
  -1   1   2 156.036 8.59370   2
  -1   1   2 162.701 8.47115  12
   1   1  -2 150.175 8.67819  11
   1   1  -2 163.483 8.45323  12
  -1   1   2 167.529 8.41020   1
  -1   1   2 154.135 8.31333  14
   1   1  -2 155.533 8.56387   7
  -1   1   2 160.578 8.60495  11
   1   1  -2 151.891 8.30239  14
   1   1  -2 163.285 8.46495   9
   0  -1   2 1.67112 0.31420   5
   0  -1   2 2.37608 0.63813  10
   0  -1  -2 1.67475 0.39947   8
   0  -1  -2 2.79990 0.47595  13
   0  -1  -2 2.93594 0.53836  11
   0  -1  -2 2.49179 0.40370   2
   0  -1  -2 2.02182 0.24055   6
   0  -1   2 2.65926 0.28640   1
   0   1   2 2.17317 0.30719  11
   0   1   2 2.54412 0.34464   2
   0   1   2 2.24172 0.40697   8
   0   1  -2 2.83764 0.35898  13
   0   1   2 2.36596 0.38892   1
   0   1  -2 2.55998 0.47510   6
   0   1   2 2.04955 0.46865  13
   0   1   2 2.76558 0.25576   6
   0   1  -2 2.11558 0.17203  12
   0   1  -2 1.99455 0.69973  10
   0   1  -2 2.35322 0.32130   5
   0   1  -2 2.53137 0.32341   1
   0   1  -2 2.02949 0.17787   9
   1  -1   2 15.1953 1.20247   5
  -1  -1  -2 15.0352 1.32589   3
  -1  -1  -2 17.9145 1.22111  11
   1  -1   2 16.1558 1.09944   9
   1  -1   2 16.5842 1.10713  12
  -1  -1  -2 16.5951 1.48844   6
  -1  -1  -2 12.9701 1.58426  10
   1  -1   2 18.1583 1.31646  11
   1  -1   2 14.1571 0.99978   4
  -1  -1  -2 14.8582 1.35455  13
   1   1   2 14.4369 1.39093   3
  -1   1  -2 16.4370 1.06785   9
   1   1   2 15.6218 1.10063  11
   1   1   2 16.9079 1.56094   5
  -1   1  -2 16.5377 1.31966  11
   1   1   2 15.5865 1.23519  12
  -1   1  -2 16.5395 1.07530  12
  -1   1  -2 18.6737 1.77292   6
  -1   1  -2 16.8412 0.96061   4
   1   1   2 13.4620 1.39419  13
  -1   1  -2 17.6761 1.26514  13
   1   1   2 15.6086 1.02760   4
   2  -1   2 5.75527 1.08903   9
  -2  -1  -2 2.28707 0.86606   2
   2  -1   2 3.05579 0.89538  11
   2  -1   2 1.43957 0.78634   5
  -2  -1  -2 1.59768 1.08599  13
   2  -1   2 5.49071 1.05926  12
  -2  -1  -2 5.40973 1.13490  12
  -2  -1  -2 2.01340 1.09805   6
  -2  -1  -2 3.48911 0.43030   4
  -2  -1  -2 3.38515 1.17587  11
  -2   1  -2 2.41480 0.85645  12
   2   1   2 3.21815 0.89338   9
  -2   1  -2 3.65947 1.05631   2
   2   1   2 3.53014 0.78600  13
   2   1   2 5.41929 1.18761   5
   2   1   2 2.55656 0.60832   2
   2   1   2 2.74516 0.85096  12
   2   1   2 2.27182 0.91013  11
  -2   1  -2 1.35181 0.63220  13
  -2   1  -2 1.93856 1.24831   6
  -2   1  -2 4.26800 1.08823  11
   3  -1   2 374.152 20.4597   5
  -3  -1  -2 381.149 20.4711  12
  -3  -1  -2 373.188 20.5280  13
  -3  -1  -2 379.082 20.5138   2
   3  -1   2 375.424 20.6769  11
   3  -1   2 384.100 20.4800   9
  -3  -1  -2 410.397 20.8845  11
   3  -1   2 382.238 20.4426  12
  -3  -1  -2 383.475 20.9328   6
  -3  -1  -2 371.924 19.9563   4
   3   1   2 379.755 20.6092   9
   3   1   2 385.038 20.5347  11
  -3   1  -2 384.400 20.3852  12
   3   1   2 375.547 20.2956  13
   3   1   2 383.814 20.5723  12
   3   1   2 378.353 20.4256   5
  -3   1  -2 378.084 20.6036   2
  -3   1  -2 362.598 20.3392  13
  -3   1  -2 378.876 20.8570  11
  -3   1  -2 369.773 21.0456   6
   4  -1   2 38.2741 3.58719   9
  -4  -1  -2 37.6075 3.17976  13
   4  -1   2 40.4734 3.41633  12
   4  -1   2 39.7198 3.22920   5
  -4  -1  -2 38.9811 4.46181   6
  -4  -1  -2 41.6225 3.94696  11
   4  -1   2 31.7527 2.83292   1
  -4  -1  -2 29.0759 3.45199   2
  -4   1  -2 42.4114 4.50852   6
   4   1   2 37.7216 3.35781  11
  -4   1  -2 27.2986 3.42628  11
   4   1   2 38.0482 3.71888   9
   4   1   2 34.4816 3.48239  12
  -4   1  -2 32.1183 2.86311  13
  -4   1  -2 34.1466 3.48942   2
   4   1   2 36.0318 3.01823   5
  -5  -1  -2 486.346 26.8062   2
   5  -1   2 474.911 26.3353   1
   5  -1   2 490.621 26.8500   9
  -5  -1  -2 507.704 27.4382  11
   5  -1   2 457.284 26.6283  12
   5   1   2 476.808 26.6141  12
   5   1   2 483.383 26.2662   5
   5   1   2 481.846 26.7242   9
  -5   1  -2 499.818 27.0759   2
  -5   1  -2 511.155 27.4943  11
   5   1   2 483.662 26.4719   1
  -5   1  -2 488.610 27.6542   6
  -6  -1  -2 17.6279 4.78076  11
  -6  -1  -2 17.1456 4.01882   2
   6  -1   2 20.2020 3.60460   9
  -6  -1  -2 27.9778 5.55545   7
   6  -1   2 23.4373 3.35410   1
   6  -1   2 19.2089 3.28557  12
  -6   1  -2 34.8158 5.71082   6
  -6   1  -2 22.2850 5.12841  11
  -6   1  -2 19.0840 4.19764   2
   6   1   2 28.1471 3.91394   1
   6   1   2 24.7175 3.20447   5
   6   1   2 38.7584 4.88910   9
   6   1   2 28.8037 4.33198  12
   7  -1   2 247.310 15.6268  12
   7  -1   2 239.662 16.0108   9
  -7  -1  -2 260.721 17.6417   7
  -7  -1  -2 264.984 16.8868  11
   7  -1   2 230.255 15.0997   1
   7   1   2 250.277 16.2704   9
   7   1   2 238.378 15.2045   1
   7   1   2 238.517 15.5913  12
  -7   1  -2 271.731 16.9714  11
  -8  -1  -2 2.43037 6.32703   7
   8  -1   2 11.3758 6.14088   9
  -8   1  -2 8.39489 4.48873  11
   8   1   2 0.32747 4.28242   9
   8   1   2 0.64090 4.23865   1
   9  -1   2 63.9934 7.61430   9
   9   1   2 67.2497 7.73805   9
   9  -2  -2 2.78156 6.83276   9
   9   2  -2 1.21939 5.00690   9
   8  -2  -2 94.8960 9.34396   9
   8   2  -2 108.226 8.61261   9
   8   2  -2 87.3604 8.20568   1
  -8   2   2 88.5007 9.04372  11
   7  -2  -2 10.1048 4.83683   9
   7  -2  -2 -1.0528 4.03818  12
  -7  -2   2 0.41205 4.41525   7
   7  -2  -2 -1.7252 2.93295   1
   7   2  -2 -0.0486 4.10854  12
   7   2  -2 -2.5064 3.90842   1
   7   2  -2 6.11064 4.82225   9
  -7   2   2 -2.6141 4.81575   2
  -7   2   2 -0.9165 5.21441  11
  -6  -2   2 310.217 17.3916   7
   6  -2  -2 267.616 15.7887   1
   6  -2  -2 278.913 16.4134  12
   6  -2  -2 288.153 16.6770   9
  -6  -2   2 246.851 16.9153   2
   6   2  -2 269.890 16.4232  12
  -6   2   2 268.189 17.1865   2
   6   2  -2 267.101 16.6296   9
  -6   2   2 277.496 17.7252  11
   6   2  -2 283.628 16.3565   1
   5  -2  -2 4.49104 2.08440   1
  -5  -2   2 6.36080 3.88613  11
  -5  -2   2 5.94312 3.29854   2
  -5  -2   2 5.26727 1.67128  13
  -5  -2   2 6.07673 1.10492   4
  -5  -2   2 5.31089 2.39887   7
   5  -2  -2 5.86974 2.81858  12
   5  -2  -2 11.1876 3.15124   9
   5   2  -2 7.48883 3.08512   9
   5   2  -2 5.58402 2.71321   1
   5   2  -2 1.39557 2.74427  12
  -5   2   2 8.22655 3.56193   2
  -5   2   2 7.62718 2.82891  11
  -5   2   2 4.92096 3.31878   6
  -4  -2   2 629.248 32.5955  11
  -4  -2   2 561.541 31.1620   4
  -4  -2   2 559.643 31.3193  13
   4  -2  -2 591.882 31.6762   9
  -4  -2   2 600.156 32.2358   7
   4  -2  -2 589.276 31.4109   1
   4  -2  -2 605.556 30.9673  14
  -4  -2   2 556.510 32.2565   2
   4  -2  -2 591.427 31.6220  12
  -4   2   2 591.219 32.3337  11
  -4   2   2 575.861 32.0089   6
   4   2  -2 590.697 31.6530  12
  -4   2   2 602.832 32.1717   2
   4   2  -2 587.550 31.6770   1
   4   2  -2 581.380 31.6967   9
   4   2  -2 599.585 31.1572   5
  -3  -2   2 9.25446 1.32181   4
   3  -2  -2 12.7163 1.98468   9
   3  -2  -2 12.6438 1.44155   1
   3  -2  -2 10.6051 1.83107  12
  -3  -2   2 13.7693 2.50323   2
  -3  -2   2 12.1014 1.14530  13
  -3  -2   2 12.0922 2.21518   7
  -3  -2   2 11.3019 1.82427  12
   3  -2  -2 11.0294 1.91820  11
   3  -2  -2 14.1288 1.04373  14
  -3   2   2 9.85400 2.39590  11
   3   2  -2 13.7589 1.62645   1
   3   2  -2 11.4922 1.13791   5
  -3   2   2 14.0935 2.21960   6
   3   2  -2 11.8959 1.56194  12
  -3   2   2 11.8077 1.67367  12
   3   2  -2 11.6508 2.04760   9
   3   2  -2 17.2299 2.43936  11
  -3   2   2 12.9471 2.33327   2
  -2  -2   2 1019.61 51.2950  12
  -2  -2   2 830.616 51.4823   2
   2  -2  -2 948.687 51.2392   9
  -2  -2   2 1008.01 51.5574   7
  -2  -2   2 976.737 51.0374  14
   2  -2  -2 961.417 51.2222  12
   2  -2  -2 952.969 51.0957   1
   2  -2  -2 976.677 51.5556  11
  -2  -2   2 939.242 51.0455   5
   2  -2  -2 1001.45 50.9949  14
  -2  -2   2 940.817 51.1090   4
   2   2  -2 944.888 50.9670  13
   2   2  -2 1003.15 51.2686   1
  -2   2   2 980.716 51.3440   6
  -2   2   2 996.023 51.5577  11
  -2   2   2 952.526 51.4506   2
   2   2  -2 1001.81 50.9738   5
  -2   2   2 992.639 51.1950  12
   2   2  -2 1001.12 51.2409  12
   2   2  -2 986.346 51.2472   9
   2   2  -2 969.383 51.5255  11
   1  -2  -2 139.491 8.41893   1
  -1  -2   2 146.945 8.41853   8
  -1  -2   2 148.179 8.29666  14
  -1  -2   2 141.490 9.46621  10
   1  -2  -2 152.482 8.48627   9
   1  -2  -2 158.064 8.60830  11
  -1  -2   2 153.253 8.63196   7
   1  -2  -2 151.079 8.34554   8
   1  -2  -2 158.998 8.48120   6
  -1  -2   2 143.676 8.36517   4
   1  -2  -2 154.004 8.31125  14
  -1  -2   2 162.688 8.41754  12
  -1   2   2 160.594 8.41872   6
  -1   2   2 153.690 8.61266   2
  -1   2   2 153.665 8.57657  11
   1   2  -2 162.019 8.38812  12
   1   2  -2 155.409 8.38901   1
   1   2  -2 165.720 8.40612   9
  -1   2   2 164.123 8.45128  12
  -1   2   2 163.256 8.35457   7
  -1   2   2 158.523 8.35377   1
   0  -2  -2 2136.43 109.919  11
   0  -2   2 2094.43 109.703   8
   0  -2   2 2041.11 109.492   4
   0  -2  -2 2041.20 109.206   8
   0  -2   2 2106.96 110.530   3
   0  -2   2 2094.14 110.048  10
   0  -2   2 1995.89 109.587  14
   0  -2  -2 2075.79 109.202  14
   0  -2  -2 1916.47 109.474   3
   0  -2  -2 2021.01 109.868   7
   0   2  -2 2095.57 109.360   3
   0   2   2 2115.33 109.212   2
   0   2   2 2183.42 109.606  11
   0   2  -2 2096.51 109.588   1
   0   2   2 2135.75 109.917  13
   0   2   2 2167.17 109.445   7
  -1  -2  -2 64.6824 3.81921   4
   1  -2   2 61.5776 3.82926   3
  -1  -2  -2 66.9066 4.73463  10
  -1  -2  -2 65.3172 4.22183   3
  -1  -2  -2 66.6113 4.32144   7
   1  -2   2 71.1672 4.20119  11
   1  -2   2 70.3094 3.72306   9
   1  -2   2 70.2667 3.88183   5
   1  -2   2 68.5624 3.76619   4
   1  -2   2 70.3447 3.72245  12
  -1  -2  -2 67.7789 3.99866  13
   1   2   2 65.1878 3.91017  13
  -1   2  -2 66.2445 3.69750   9
  -1   2  -2 68.8089 4.10312  11
  -1   2  -2 68.4619 3.67818  12
   1   2   2 65.7817 3.95540  12
  -1   2  -2 69.0885 4.53346   6
   1   2   2 68.3254 4.12788   5
   2  -2   2 1417.09 74.1884   9
  -2  -2  -2 1353.03 74.3796  13
  -2  -2  -2 1453.11 74.3603  12
  -2  -2  -2 1416.88 74.0750   4
   2  -2   2 1408.78 74.1699  12
   2  -2   2 1437.50 74.2865   5
  -2  -2  -2 1296.02 74.0429   2
   2  -2   2 1492.26 74.5136  11
   2   2   2 1464.14 74.0340   2
  -2   2  -2 1363.33 74.0052   4
   2   2   2 1325.35 74.3642   5
  -2   2  -2 1432.49 74.6938   6
   2   2   2 1428.64 74.3786   9
   2   2   2 1478.84 74.2483  11
  -2   2  -2 1416.03 74.4239   2
  -2   2  -2 1443.92 74.5564  11
  -2   2  -2 1424.91 74.1237  12
   2   2   2 1419.46 74.3516  12
   2   2   2 1338.03 74.2776  13
  -3  -2  -2 9.11837 1.66754   2
   3  -2   2 11.7277 2.05883  11
  -3  -2  -2 12.6569 1.12437   4
  -3  -2  -2 12.6314 2.22995  11
   3  -2   2 10.1187 1.78529   5
   3  -2   2 11.1024 1.74110  12
  -3  -2  -2 10.9549 1.62963  13
   3  -2   2 12.2294 1.36956   1
   3  -2   2 9.66435 1.76878   9
  -3   2  -2 11.8358 2.42561  11
   3   2   2 11.2189 1.46198  13
  -3   2  -2 15.1946 1.62692  12
  -3   2  -2 11.9401 2.06120   2
  -3   2  -2 12.3359 0.97908   4
   3   2   2 11.1765 1.70022  11
  -3   2  -2 12.4270 1.56614  13
   3   2   2 11.8849 1.51802   5
   3   2   2 15.7155 2.18182  12
  -3   2  -2 15.3671 2.83323   6
   3   2   2 11.6660 2.23925   9
   4  -2   2 474.515 25.6677   1
  -4  -2  -2 430.770 26.0337   2
  -4  -2  -2 451.662 26.1867  13
   4  -2   2 507.742 26.0491   9
  -4  -2  -2 512.545 26.6726  11
   4  -2   2 472.533 25.9397  12
  -4  -2  -2 474.510 25.3312   4
   4   2   2 477.372 26.0546  12
   4   2   2 485.946 26.1142   9
  -4   2  -2 491.854 26.6834  11
  -4   2  -2 492.398 26.3437   2
  -4   2  -2 474.514 26.7711   6
   4   2   2 504.907 26.0851  11
   4   2   2 477.576 25.7945   5
   5  -2   2 15.2399 3.16430  12
  -5  -2  -2 14.5182 4.29996   7
   5  -2   2 18.4479 2.30088   1
  -5  -2  -2 13.8572 3.04824   2
  -5  -2  -2 13.7485 3.75078  11
   5  -2   2 12.5071 3.32870   9
   5   2   2 13.8686 3.34668  12
   5   2   2 18.8529 2.47163   5
  -5   2  -2 13.2659 4.06916  11
  -5   2  -2 12.9489 4.27461   6
   5   2   2 22.7616 3.73666   9
  -5   2  -2 14.1724 3.42426   2
   6  -2   2 177.008 11.4986   1
  -6  -2  -2 199.466 12.8548  11
   6  -2   2 197.238 12.6936   9
  -6  -2  -2 226.878 14.5970   7
   6  -2   2 201.218 12.4738  12
   6   2   2 191.682 12.6182  12
   6   2   2 201.546 12.9196   9
  -6   2  -2 191.026 12.7948   2
   6   2   2 190.119 11.5629   5
  -6   2  -2 201.360 13.1900   6
   6   2   2 189.305 12.3736   1
  -6   2  -2 204.932 12.9473  11
   7  -2   2 10.6015 4.41374  12
   7  -2   2 6.92232 4.90273   9
  -7  -2  -2 3.16230 5.77535   7
   7   2   2 2.28261 4.38771  12
  -7   2  -2 13.4565 5.52315  11
   7   2   2 9.53709 5.16697   9
  -7   2  -2 5.83103 4.54018   2
   7   2   2 12.2845 4.21859   1
   8  -2   2 22.5973 6.41490   9
  -8  -2  -2 15.7073 7.23772   7
  -8   2  -2 22.2739 6.81205  11
   8   2   2 25.9843 5.21276   9
   9  -2   2 5.27659 6.89328   9
   9   2   2 12.8149 7.26689   9
   9  -3  -2 112.462 11.3339   9
  -9  -3   2 109.315 16.6666  10
   9   3  -2 110.592 10.0899   1
   9   3  -2 138.910 11.6857   9
   8  -3  -2 54.6050 7.72174   9
   8   3  -2 59.4096 7.65002   9
  -8   3   2 47.8697 7.78703   2
   8   3  -2 39.2248 6.49067   1
   7  -3  -2 209.305 14.4157   9
  -7  -3   2 234.466 15.1283   7
   7  -3  -2 212.498 13.9383  12
   7   3  -2 201.577 14.4971   9
  -7   3   2 189.861 14.8658   2
   7   3  -2 204.822 14.0030  12
  -7   3   2 211.121 15.6120  11
   7   3  -2 217.006 13.9445   1
  -6  -3   2 86.8681 7.94925   2
   6  -3  -2 98.0897 7.60099   1
  -6  -3   2 112.705 9.56283   7
   6  -3  -2 111.395 8.43688  12
   6  -3  -2 100.073 8.16855   9
  -6   3   2 118.738 9.18049   2
   6   3  -2 111.625 8.44829   1
   6   3  -2 116.856 8.36876   9
  -6   3   2 117.998 9.38346  11
  -6   3   2 114.966 9.28642   6
   6   3  -2 108.647 8.05962  12
  -5  -3   2 243.804 14.8782   7
  -5  -3   2 230.824 13.0092   4
   5  -3  -2 234.713 13.7173  12
   5  -3  -2 244.436 13.8114   9
   5  -3  -2 224.950 13.2936   1
  -5  -3   2 225.063 14.2922   2
  -5  -3   2 225.658 12.8205  13
   5   3  -2 231.980 13.9979  12
   5   3  -2 236.311 12.9581   5
   5   3  -2 239.589 14.1479   9
   5   3  -2 246.513 13.7443   1
  -5   3   2 238.128 14.6138  11
  -5   3   2 258.229 14.5903   6
  -5   3   2 258.014 14.8560   2
   4  -3  -2 60.7874 4.21173   1
  -4  -3   2 59.7803 4.00313   4
  -4  -3   2 64.8166 5.32151   2
   4  -3  -2 64.8884 3.75797  14
   4  -3  -2 58.8365 4.69586  12
  -4  -3   2 62.9870 5.72914   7
  -4  -3   2 60.2156 3.69537  13
   4  -3  -2 68.8683 5.20157   9
   4   3  -2 64.0968 3.78733   5
  -4   3   2 63.7776 5.20206  11
  -4   3   2 60.8686 5.08452   2
   4   3  -2 58.4543 4.57067  12
   4   3  -2 64.4338 4.72762   9
   4   3  -2 64.8602 5.11084   1
  -4   3   2 69.4764 5.59949   6
   3  -3  -2 321.096 17.7255   9
   3  -3  -2 312.341 17.3861   1
  -3  -3   2 300.165 17.8934   2
  -3  -3   2 334.453 18.2676   7
  -3  -3   2 315.254 17.1193  13
  -3  -3   2 307.423 17.3929   4
   3  -3  -2 337.086 17.2686  14
   3  -3  -2 335.494 17.7279  12
  -3   3   2 327.381 17.9000   6
  -3   3   2 326.273 17.5611  12
   3   3  -2 323.790 17.9946  11
   3   3  -2 333.063 17.7386  12
   3   3  -2 317.368 17.2249   5
   3   3  -2 330.337 17.7587   9
  -3   3   2 340.743 18.1844   2
  -3   3   2 333.184 18.2806  11
   3   3  -2 322.825 17.7514   1
   2  -3  -2 26.1336 2.12947  12
   2  -3  -2 22.3366 1.74249  14
   2  -3  -2 19.0390 2.01698   9
  -2  -3   2 22.0254 3.52346  10
  -2  -3   2 20.5145 1.75853   4
   2  -3  -2 21.4290 1.79411   1
  -2  -3   2 22.4360 2.54417   7
  -2  -3   2 21.8564 1.67213  14
   2  -3  -2 20.3502 2.35803  11
  -2  -3   2 18.5585 1.99411  12
  -2   3   2 22.5827 1.84972  12
  -2   3   2 18.7538 2.16623   6
   2   3  -2 19.7891 1.45757  13
  -2   3   2 15.4521 2.28481   2
   2   3  -2 23.4141 1.99412  12
   2   3  -2 22.4328 1.68882   5
   2   3  -2 20.9408 1.99256   9
  -2   3   2 22.8935 2.61029  11
  -1  -3   2 294.594 16.2473  14
  -1  -3   2 301.929 16.4058   8
  -1  -3   2 311.888 16.3241  12
   1  -3  -2 310.260 16.3307   8
  -1  -3   2 308.978 16.3354   4
  -1  -3   2 290.311 17.8466  10
   1  -3  -2 302.434 16.4540   9
  -1  -3   2 305.347 16.6362   7
   1  -3  -2 265.639 16.5569   6
   1  -3  -2 293.512 16.2585   1
   1  -3  -2 314.274 16.6164  11
   1  -3  -2 303.335 16.2434  14
  -1   3   2 308.122 16.5804  11
  -1   3   2 320.113 16.3922  12
   1   3  -2 318.561 16.2913  12
  -1   3   2 310.063 16.3777   6
   1   3  -2 310.494 16.3006   9
  -1   3   2 314.921 16.5639   2
   0  -3  -2 6.58575 0.94447   4
   0  -3   2 7.76672 1.05115   4
   0  -3   2 6.93686 1.03637   8
   0  -3  -2 7.20795 1.27935   7
   0  -3   2 6.16447 1.23398   3
   0  -3  -2 7.03732 2.15646  10
   0  -3   2 7.86430 1.01272  14
   0  -3  -2 7.64838 0.93672   8
   0  -3   2 10.3978 2.50368  10
   0  -3  -2 7.78638 1.57610   3
   0  -3  -2 6.53720 0.88371  14
   0   3   2 9.33591 0.96893  11
   0   3  -2 6.45015 0.70540   1
   1  -3   2 13.3225 1.04549  14
   1  -3   2 7.82043 0.89231   9
  -1  -3  -2 7.57676 1.85413  10
  -1  -3  -2 9.29211 1.12079  13
  -1  -3  -2 9.29396 1.52772   3
   1  -3   2 6.82612 1.08390   4
  -1  -3  -2 7.87988 1.43945   7
  -1  -3  -2 8.04752 1.11332   4
   1  -3   2 6.53912 1.22103   3
   1  -3   2 6.93118 1.18088  11
  -1   3  -2 7.59241 0.79087  12
   1   3   2 8.65341 1.04238  13
  -1   3  -2 9.04949 1.93257   6
  -1   3  -2 7.73496 1.64771  11
  -1   3  -2 7.98489 0.81501   9
   1   3   2 7.59457 1.25367   5
  -2  -3  -2 115.705 6.68885  13
   2  -3   2 115.042 6.18242   1
  -2  -3  -2 112.754 7.87717  10
  -2  -3  -2 123.112 7.46667   3
  -2  -3  -2 117.027 7.36104   7
   2  -3   2 119.923 7.12698  11
   2  -3   2 120.759 6.51588   4
  -2  -3  -2 111.766 6.50632   4
   2  -3   2 116.048 6.52990  14
   2  -3   2 124.364 6.56040  12
   2  -3   2 111.456 6.53849   9
   2   3   2 119.098 6.77022  12
   2   3   2 125.397 7.00112   9
  -2   3  -2 115.754 7.05857  11
   2   3   2 112.382 6.99786   5
  -2   3  -2 117.786 7.51109   6
   2   3   2 108.584 6.70385  13
   2   3   2 108.481 6.43620   2
  -2   3  -2 117.127 6.93663   2
  -2   3  -2 118.053 6.43158  12
   2   3   2 117.839 6.63050  11
  -3  -3  -2 176.335 9.92502   4
   3  -3   2 182.035 9.82793   1
   3  -3   2 189.348 10.0328  14
  -3  -3  -2 185.840 10.3425  13
   3  -3   2 190.538 10.2651  12
  -3  -3  -2 164.485 12.1878  10
  -3  -3  -2 185.772 11.5083   7
   3  -3   2 182.309 10.2712   9
  -3   3  -2 180.154 10.7371   2
   3   3   2 182.393 10.5918   9
   3   3   2 184.775 10.3907   5
   3   3   2 180.448 10.5154  12
  -3   3  -2 178.132 10.9881  11
  -3   3  -2 182.076 10.0593  12
   3   3   2 184.073 10.1710  13
   3   3   2 186.966 10.3145  11
  -3   3  -2 174.232 11.1710   6
  -4  -3  -2 177.319 11.6110   7
   4  -3   2 169.696 9.81922  12
  -4  -3  -2 154.595 9.54120   2
  -4  -3  -2 174.176 10.0073  13
  -4  -3  -2 160.882 9.27787   4
   4  -3   2 162.207 9.36613   1
   4  -3   2 159.523 10.0833   9
   4  -3   2 172.064 9.45202  14
  -4   3  -2 184.263 11.2271   6
   4   3   2 175.447 9.83178   5
  -4   3  -2 171.984 10.5569  11
   4   3   2 178.981 9.51507  13
   4   3   2 176.076 10.4683   9
   4   3   2 182.302 10.3989  12
  -4   3  -2 173.901 10.5780   2
   4   3   2 160.244 9.75151  11
   5  -3   2 195.178 11.8916  12
   5  -3   2 200.514 11.0026  14
  -5  -3  -2 206.918 13.7713   7
   5  -3   2 194.923 12.0631   9
   5  -3   2 177.622 11.0309   1
  -5  -3  -2 200.001 11.3411   2
  -5   3  -2 199.439 13.2710   6
  -5   3  -2 209.375 12.5997   2
  -5   3  -2 211.957 13.0489  11
   5   3   2 198.021 11.9205   9
   5   3   2 192.123 11.7743  12
   5   3   2 193.546 11.3757   5
  -6  -3  -2 122.522 10.8506   7
   6  -3   2 98.7740 7.87405  12
   6  -3   2 101.349 6.95779   1
   6  -3   2 119.893 8.88925   9
   6   3   2 107.561 7.77876  12
   6   3   2 122.099 8.61647   1
   6   3   2 114.844 8.63848   9
   6   3   2 106.912 7.18490   5
  -6   3  -2 108.041 8.65962   2
  -6   3  -2 104.951 8.93508   6
  -6   3  -2 88.7525 8.94001  11
  -7  -3  -2 153.660 17.2121  10
   7  -3   2 149.517 11.5447  12
   7  -3   2 160.268 12.1047   9
  -7  -3  -2 194.019 14.4905   7
   7   3   2 158.080 10.9102  12
  -7   3  -2 162.843 13.2409  11
  -7   3  -2 147.414 12.5979   6
   7   3   2 172.836 11.7772   1
   7   3   2 162.143 11.9059   9
  -8  -3  -2 51.4658 8.82303   7
  -8  -3  -2 31.8797 9.76863  10
   8  -3   2 34.4332 6.98024   9
   8   3   2 30.9136 4.95440   1
   8   3   2 44.2920 7.49002   9
  -8   3  -2 25.7314 7.20364  11
   9  -3   2 61.0545 9.05152   9
   9   3   2 74.0885 9.47141   9
   9   3   2 54.4061 7.94543   1
  -9  -4   2 -7.0408 10.9789  10
   9  -4  -2 3.05895 7.11919   9
   9   4  -2 2.56664 4.40970   1
   9   4  -2 9.93801 5.32414   9
  -8  -4   2 15.5842 11.2586  10
   8  -4  -2 7.16280 6.40874   9
   8   4  -2 30.3577 5.37307   9
   8   4  -2 15.1601 5.71215   1
  -8   4   2 21.6761 6.83140   2
  -7  -4   2 1.12499 3.65804   7
   7  -4  -2 1.79576 4.89179   9
   7  -4  -2 3.02592 4.18111  12
  -7  -4   2 -1.0026 8.30231  10
   7   4  -2 -0.2938 4.40227   1
  -7   4   2 7.43218 5.42349   2
   7   4  -2 -1.2991 2.98063  12
   7   4  -2 -2.2052 3.33426   9
  -7   4   2 0.12755 3.97268  11
   6  -4  -2 227.726 14.4710  12
  -6  -4   2 262.440 15.9142   7
   6  -4  -2 233.197 14.7599   9
   6  -4  -2 218.799 13.4681   1
  -6   4   2 254.932 15.7107   2
  -6   4   2 256.941 15.2272   6
   6   4  -2 236.952 14.6009   1
  -6   4   2 215.718 15.8098  11
   6   4  -2 226.571 14.5104  12
   6   4  -2 226.529 14.7518   9
   5  -4  -2 27.8522 4.02965   9
  -5  -4   2 35.3963 5.02922   7
   5  -4  -2 29.4789 3.06326   1
   5  -4  -2 27.2228 3.23886  12
   5  -4  -2 27.8977 2.35371  14
  -5  -4   2 29.9513 2.61624   4
   5   4  -2 21.8261 3.73438  12
   5   4  -2 27.3678 3.99397   9
  -5   4   2 40.7731 5.08795   2
  -5   4   2 30.1762 4.39986   6
   5   4  -2 28.1120 3.42667   1
  -5   4   2 24.9068 4.90652  11
   5   4  -2 27.9969 2.33550   5
  -4  -4   2 893.838 48.6707   4
   4  -4  -2 945.117 48.5097  14
   4  -4  -2 896.544 49.0496  12
   4  -4  -2 934.103 49.1455   9
  -4  -4   2 975.067 49.9261   7
  -4  -4   2 861.191 52.0784  10
   4  -4  -2 893.659 48.6778   1
  -4   4   2 935.806 49.3911   6
  -4   4   2 914.510 49.6293  11
   4   4  -2 935.546 49.1105  12
  -4   4   2 909.682 49.5048   2
   4   4  -2 952.418 49.1973   9
   4   4  -2 903.361 48.4594   5
   4   4  -2 914.984 49.1144   1
  -3  -4   2 198.693 14.5638  10
   3  -4  -2 190.826 11.1706   9
   3  -4  -2 201.292 10.6438  14
  -3  -4   2 188.148 10.8071   4
  -3  -4   2 200.407 11.8686   7
   3  -4  -2 194.024 10.8026   1
   3  -4  -2 203.154 11.1823  12
  -3   4   2 198.245 11.3580   6
   3   4  -2 192.130 11.1288  12
   3   4  -2 205.134 11.2344   9
  -3   4   2 197.379 11.6953   2
   3   4  -2 176.736 11.2000  11
   3   4  -2 193.984 10.4385  13
  -3   4   2 191.945 10.8822  12
  -3   4   2 187.952 11.5114  11
   3   4  -2 196.432 10.6422   5
  -2  -4   2 2972.46 147.071  12
   2  -4  -2 2785.49 147.361  11
  -2  -4   2 2651.14 149.083  10
  -2  -4   2 2787.00 146.851  14
   2  -4  -2 2769.27 146.948   8
   2  -4  -2 2924.24 146.813  14
  -2  -4   2 2797.08 146.910   4
   2  -4  -2 2496.38 146.769   1
   2  -4  -2 2587.83 147.008   9
  -2  -4   2 2818.33 147.484   7
  -2   4   2 2856.45 147.092   6
  -2   4   2 2802.87 147.281   2
  -2   4   2 2890.77 147.354  11
   2   4  -2 2898.50 146.959  12
   2   4  -2 2909.62 146.987   9
  -2   4   2 2688.25 146.875  12
   2   4  -2 2745.83 146.776   5
   2   4  -2 2985.99 147.370  13
   1  -4  -2 128.605 8.33450   3
  -1  -4   2 139.507 8.21692   7
   1  -4  -2 152.437 7.91910   8
  -1  -4   2 130.380 7.73723  14
   1  -4  -2 134.504 7.75894  14
   1  -4  -2 132.126 8.05349  11
  -1  -4   2 140.692 7.88629   4
  -1  -4   2 146.188 8.56032   3
  -1  -4   2 133.703 9.98563  10
  -1  -4   2 136.574 7.89014   8
  -1   4   2 149.337 8.07684  11
  -1   4   2 150.743 8.07759   6
   1   4  -2 134.299 7.73160  12
  -1   4   2 144.908 8.17104   2
   0  -4  -2 4320.32 232.868   8
   0  -4   2 4558.89 232.809   4
   0  -4  -2 4208.78 233.629   3
   0  -4  -2 4304.88 233.248  10
   0  -4  -2 4334.25 233.061   7
   0  -4  -2 4405.49 232.540   4
   0  -4   2 4501.29 233.097   7
   0  -4   2 4505.91 232.889   8
   0  -4   2 4504.99 233.506  10
   0  -4   2 4516.08 232.601  14
   0  -4  -2 4346.83 232.309  14
   0  -4   2 4208.47 233.253   3
   0   4   2 4744.61 232.687  11
  -1  -4  -2 51.5179 3.37114  14
  -1  -4  -2 55.1338 5.07297  10
  -1  -4  -2 49.1832 4.38767   3
  -1  -4  -2 55.2585 3.38269   4
  -1  -4  -2 50.0327 4.27463   7
  -1  -4  -2 51.7246 3.56458   8
   1  -4   2 47.5444 3.70687   3
   1  -4   2 52.4065 3.38754  14
   1  -4   2 51.2719 3.48745   4
   1  -4   2 55.4770 3.43392   8
  -1   4  -2 52.8270 4.01586  11
  -1   4  -2 50.3999 3.06015  12
  -1   4  -2 53.1320 2.85617   1
   1   4   2 60.0257 3.47747  13
  -1   4  -2 52.7486 4.42783   6
   2  -4   2 3500.54 182.372  12
  -2  -4  -2 3585.42 183.317   7
   2  -4   2 3257.08 182.587   3
   2  -4   2 3432.70 182.370   9
  -2  -4  -2 3449.54 182.409   4
  -2  -4  -2 3276.07 184.110  10
  -2  -4  -2 3437.77 183.168   3
   2  -4   2 3611.35 182.376  14
   2  -4   2 3625.27 182.880  11
  -2  -4  -2 3390.82 182.398  13
   2  -4   2 3665.30 182.429   4
  -2   4  -2 3503.71 182.921  11
   2   4   2 3463.15 182.609   5
   2   4   2 3532.68 182.610  12
  -2   4  -2 3355.32 182.993   6
   2   4   2 3592.62 182.493  13
  -2   4  -2 3414.62 182.531  12
   3  -4   2 22.9002 2.32911   9
  -3  -4  -2 27.9715 4.85706  10
  -3  -4  -2 24.0550 3.35942   7
  -3  -4  -2 20.4424 2.09236  13
   3  -4   2 23.7219 1.61030   1
   3  -4   2 26.0345 2.17491  14
   3  -4   2 19.3915 2.24471  12
  -3  -4  -2 23.7133 2.06400   4
  -3   4  -2 18.8966 3.19067  11
  -3   4  -2 20.5601 1.95075  12
   3   4   2 21.5705 2.30610  11
   3   4   2 22.9916 2.31733  13
  -3   4  -2 18.3688 3.36343   6
   3   4   2 25.4029 2.76941  12
  -3   4  -2 13.7560 2.89841   2
   3   4   2 24.8540 2.87811   9
   3   4   2 22.3695 2.69018   5
  -4  -4  -2 1354.60 80.6811  10
   4  -4   2 1562.05 78.0403  14
  -4  -4  -2 1467.02 77.9592   4
  -4  -4  -2 1433.77 78.2309  13
  -4  -4  -2 1538.06 79.7147   7
   4  -4   2 1457.14 78.3813   9
   4  -4   2 1413.23 77.8288   1
   4  -4   2 1509.72 78.3809  12
  -4   4  -2 1495.07 78.8797   2
   4   4   2 1525.52 78.2877   5
   4   4   2 1499.71 78.3585  11
   4   4   2 1472.56 78.5634  12
  -4   4  -2 1505.27 79.1095  11
  -4   4  -2 1462.69 79.0477   6
   4   4   2 1475.05 78.6281   9
   4   4   2 1515.75 78.0742  13
   5  -4   2 4.64108 1.90006  14
   5  -4   2 7.48765 2.18488  12
  -5  -4  -2 6.25131 3.54581   7
  -5  -4  -2 6.43854 1.47160   4
  -5  -4  -2 0.63055 4.85482  10
   5  -4   2 5.67522 2.31879   9
   5  -4   2 5.39322 1.40980   1
   5   4   2 4.49746 2.32672  12
  -5   4  -2 17.8594 3.92068   2
  -5   4  -2 10.1798 4.27151   6
  -5   4  -2 6.09324 3.09545  11
   5   4   2 8.12884 2.20463   5
   5   4   2 5.68227 3.60020   9
   6  -4   2 208.037 12.8963  12
   6  -4   2 198.504 13.1375   9
  -6  -4  -2 217.620 15.3540   7
  -6  -4  -2 181.681 16.7374  10
  -6   4  -2 207.236 14.5941   6
  -6   4  -2 195.572 13.6845   2
   6   4   2 200.751 11.7813   5
  -6   4  -2 201.070 14.2518  11
   6   4   2 213.152 13.1625   1
   6   4   2 198.399 13.5069   9
   6   4   2 200.759 13.0776  12
   7  -4   2 17.8109 4.80694  12
  -7  -4  -2 17.2109 8.05437  10
  -7  -4  -2 20.8180 6.96929   7
   7  -4   2 20.8332 5.58426   9
  -7   4  -2 25.1696 5.89620   2
   7   4   2 19.4192 5.11167  12
   7   4   2 31.4404 6.04476   9
   7   4   2 27.9569 5.27117   1
  -7   4  -2 30.8936 6.95609   6
  -7   4  -2 25.5565 6.54582  11
  -8  -4  -2 4.19506 8.45920  10
   8  -4   2 7.22371 6.05467   9
  -8  -4  -2 10.1508 7.47486   7
   8   4   2 -7.1994 6.07609   9
   8   4   2 0.90725 3.76933   1
   9  -4   2 10.7202 7.19630   9
   9   4   2 9.92664 6.29589   1
   9   4   2 12.2409 7.38454   9
  -9  -5   2 122.932 17.6397  10
   9  -5  -2 94.3400 10.8780   9
   9   5  -2 94.6864 9.33723   9
   9   5  -2 94.8711 8.84758   1
  -8  -5   2 23.3379 8.67188   7
  -8  -5   2 21.3551 11.7357  10
   8  -5  -2 8.78030 6.51101   9
  -8   5   2 27.1067 7.35314   2
   8   5  -2 11.3557 6.46622   9
   7  -5  -2 199.870 14.4027  12
   7  -5  -2 231.255 15.1866   9
  -7  -5   2 218.820 16.0020   7
  -7  -5   2 215.283 21.3520  10
  -7   5   2 233.143 15.1324  11
   7   5  -2 217.435 15.0014   9
  -7   5   2 229.318 14.9048   2
   7   5  -2 207.779 14.6523   1
   7   5  -2 204.804 14.3949  12
  -6  -5   2 2.71495 3.44547   7
  -6  -5   2 9.32079 6.08965  10
   6  -5  -2 2.91675 3.66502  12
   6  -5  -2 6.79708 4.23874   9
   6   5  -2 -3.2739 3.92485   9
  -6   5   2 -6.3046 4.74527   2
   6   5  -2 4.91537 3.75707  12
  -6   5   2 0.38557 3.57448  11
   6   5  -2 1.82778 4.02960   1
  -6   5   2 0.19933 4.13781   6
  -5  -5   2 337.399 20.0178   7
   5  -5  -2 328.764 19.0116   9
   5  -5  -2 339.376 17.8472  14
   5  -5  -2 335.683 18.8744  12
  -5  -5   2 326.925 18.0521   4
  -5  -5   2 322.703 23.8290  10
  -5   5   2 345.555 19.3054   6
  -5   5   2 320.964 19.7020   2
   5   5  -2 322.002 18.7007   1
   5   5  -2 311.431 17.8430   5
  -5   5   2 322.875 19.4139  11
   5   5  -2 330.952 18.8269  12
   5   5  -2 333.797 19.0506   9
   4  -5  -2 27.0807 2.70819   1
   4  -5  -2 30.1919 2.43828  14
   4  -5  -2 25.0603 2.88892  12
   4  -5  -2 28.0373 3.02805   9
  -4  -5   2 35.5462 4.71445   7
  -4  -5   2 29.9878 7.29636  10
  -4  -5   2 25.2121 2.64367   4
  -4   5   2 26.0884 4.28613   2
   4   5  -2 30.7772 2.29634   5
   4   5  -2 30.1066 3.44410  12
  -4   5   2 21.6049 4.40621  11
   4   5  -2 26.4930 1.82170  13
   4   5  -2 29.6384 3.53375   9
   4   5  -2 19.6566 3.45296   1
  -4   5   2 17.1238 3.51146   6
   3  -5  -2 183.955 10.6704   1
  -3  -5   2 191.212 10.9143  14
  -3  -5   2 197.701 12.0492   7
   3  -5  -2 202.869 11.3043   9
  -3  -5   2 191.086 14.7959  10
  -3  -5   2 184.540 10.7591   4
   3  -5  -2 195.520 10.6655  14
  -3   5   2 206.617 11.9659  11
   3   5  -2 202.725 11.0400   9
   3   5  -2 179.477 10.5499  13
   3   5  -2 180.448 11.1396  11
  -3   5   2 189.805 11.4974   2
  -3   5   2 201.542 11.3687   6
   3   5  -2 192.775 10.7571   5
   3   5  -2 199.549 10.9838  12
   2  -5  -2 92.0992 6.26859   9
   2  -5  -2 105.898 5.96226  14
   2  -5  -2 93.9709 7.09826   3
   2  -5  -2 108.852 6.19937   8
  -2  -5   2 99.7144 6.15027  14
  -2  -5   2 112.324 9.82225  10
  -2  -5   2 95.1785 6.23384   4
  -2  -5   2 103.457 6.83171   7
  -2   5   2 98.9447 6.54245   2
   2   5  -2 108.555 6.34259   9
  -2   5   2 101.980 6.93853  11
  -2   5   2 101.644 6.12983  12
   2   5  -2 107.195 6.01518   5
   2   5  -2 104.974 5.81253  13
   2   5  -2 105.014 6.27682  12
  -2   5   2 102.980 6.45200   6
   1  -5  -2 14.4906 2.11704  11
   1  -5  -2 10.1614 1.92684   3
  -1  -5   2 8.70532 1.28207  14
   1  -5  -2 14.7707 1.96361   7
   1  -5  -2 8.29480 1.66912   8
  -1  -5   2 11.0445 3.83735  10
  -1  -5   2 11.2848 1.59171   8
  -1  -5   2 10.6940 1.84646   7
  -1  -5   2 9.29290 1.43120   4
  -1  -5   2 7.17612 2.35221   3
   1  -5  -2 11.4135 1.32406  14
  -1   5   2 11.8190 2.03930  11
  -1   5   2 9.85422 1.89832   6
   1   5  -2 11.4169 1.47522  12
  -1   5   2 9.35907 1.98572   2
   0  -5   2 189.479 10.9190   8
   0  -5  -2 204.287 11.0753   4
   0  -5   2 195.276 11.3578   7
   0  -5  -2 198.883 11.4259   7
   0  -5   2 188.342 13.0393  10
   0  -5   2 192.616 11.5074   3
   0  -5  -2 201.128 10.9414  14
   0  -5   2 197.175 10.8724  14
   0  -5   2 198.066 11.0110   4
   0  -5  -2 195.967 11.8357   3
   0  -5  -2 203.372 11.0561   8
   0  -5  -2 184.876 13.0739  10
   0   5   2 204.285 11.0774  11
   1  -5   2 8.91994 1.53206  14
   1  -5   2 9.16431 1.76666   8
  -1  -5  -2 8.45511 1.99021   3
  -1  -5  -2 6.78513 1.28629  14
   1  -5   2 7.88081 1.63979   4
  -1  -5  -2 9.20517 1.97076   8
  -1  -5  -2 8.59971 2.69180  10
   1  -5   2 6.38620 1.74875   3
  -1  -5  -2 6.74501 2.32459   7
  -1  -5  -2 7.83681 1.35491   4
  -1   5  -2 7.93845 2.11219  11
  -1   5  -2 6.69184 2.23499   6
  -1   5  -2 8.97131 0.73360   1
   1   5   2 9.94271 1.47216  13
   2  -5   2 23.4002 2.59945   3
   2  -5   2 23.9587 2.33050  14
   2  -5   2 27.7307 2.38605   9
  -2  -5  -2 27.6962 2.49008   4
  -2  -5  -2 29.6346 3.45736   3
  -2  -5  -2 23.8020 4.67901  10
  -2  -5  -2 25.5796 3.73775   7
   2  -5   2 26.4046 2.52766   4
  -2   5  -2 27.5801 3.63237   6
   2   5   2 28.6870 2.39832  13
  -2   5  -2 26.2263 2.03117  12
   2   5   2 28.4473 2.50363  12
   2   5   2 25.9207 2.59537   5
  -2   5  -2 26.3354 2.94720  11
   3  -5   2 151.260 8.49992  12
  -3  -5  -2 148.986 8.37976   4
   3  -5   2 147.549 8.31001  14
   3  -5   2 131.942 8.75561   3
  -3  -5  -2 148.227 9.66337   7
  -3  -5  -2 136.832 8.26305  13
   3  -5   2 153.771 8.55416   9
  -3  -5  -2 133.586 11.4941  10
  -3   5  -2 136.698 8.02882  12
  -3   5  -2 153.753 9.60751  11
  -3   5  -2 148.262 9.68401   6
  -3   5  -2 145.043 9.41398   2
   3   5   2 146.508 8.48832  11
   3   5   2 150.014 8.91527  12
   3   5   2 137.243 8.80032   5
   3   5   2 139.529 8.57928  13
   3   5   2 157.331 9.03921   9
   4  -5   2 16.0806 2.19096  14
   4  -5   2 18.5546 2.76391  12
   4  -5   2 19.4221 2.93596   9
  -4  -5  -2 16.2349 1.97566  13
  -4  -5  -2 18.4382 2.11245   4
  -4  -5  -2 15.7547 3.58443   7
   4  -5   2 15.5517 1.52287   1
  -4  -5  -2 17.6795 5.56490  10
   4   5   2 12.4770 2.53502   5
  -4   5  -2 19.4732 3.16104   2
  -4   5  -2 16.1257 3.15390  11
   4   5   2 22.9843 3.42689  12
   4   5   2 21.0927 3.69286   9
   4   5   2 20.3686 2.18537  13
  -4   5  -2 15.9861 4.12222   6
   4   5   2 15.9985 2.49557  11
   5  -5   2 344.635 19.3708   9
  -5  -5  -2 304.496 22.6627  10
   5  -5   2 345.897 19.2149  12
  -5  -5  -2 327.791 18.3247   4
  -5  -5  -2 354.624 20.7579   7
   5   5   2 339.792 19.6368   9
   5   5   2 346.604 19.5193  12
  -5   5  -2 328.779 20.0237   2
  -5   5  -2 343.547 20.3807  11
   5   5   2 337.817 18.3101  13
  -5   5  -2 348.938 20.3848   6
   5   5   2 336.605 18.6831   5
  -6  -5  -2 11.4162 4.72147   7
   6  -5   2 14.2042 4.28826   9
  -6  -5  -2 1.67484 6.82596  10
   6  -5   2 4.87043 3.69971  12
  -6   5  -2 4.83212 5.12003  11
   6   5   2 9.36848 3.47842   9
   6   5   2 5.23801 3.00580  12
  -6   5  -2 12.5485 5.44093   6
  -6   5  -2 7.27996 4.67801   2
   6   5   2 11.9868 3.26208   1
  -7  -5  -2 189.672 18.6654  10
  -7  -5  -2 233.395 16.7888   7
   7  -5   2 196.112 13.6504  12
   7  -5   2 212.357 14.3309   9
  -7   5  -2 199.956 15.5595  11
  -7   5  -2 184.386 14.6963   2
  -7   5  -2 209.757 15.7956   6
   7   5   2 190.441 13.8676  12
   7   5   2 199.542 14.6232   9
  -8  -5  -2 6.34617 10.8052  10
  -8  -5  -2 9.29842 7.93891   7
   8  -5   2 8.69689 6.37501   9
   8   5   2 14.3826 6.65560   9
  -8   5  -2 3.89451 7.06951   6
   8   5   2 9.44088 5.72864   1
  -8  -6   2 22.9338 7.49702   7
   8  -6  -2 12.5167 6.79171   9
  -8  -6   2 23.1156 12.0755  10
   8   6  -2 9.84497 4.61572   1
  -8   6   2 12.5358 7.29282   2
   8   6  -2 13.7021 6.62477   9
  -7  -6   2 1.62465 5.79914   7
  -7  -6   2 9.90970 10.4583  10
   7  -6  -2 8.71680 5.50796   9
   7  -6  -2 -0.7258 4.55309  12
  -7   6   2 8.10148 5.17713   6
  -7   6   2 -0.6169 6.01442  11
   7   6  -2 -0.2506 3.70539   1
  -7   6   2 4.05263 6.17937   2
   7   6  -2 17.5293 5.54484   9
   6  -6  -2 52.3572 6.21982   9
   6  -6  -2 45.0639 5.72927  12
  -6  -6   2 61.2873 7.68496   7
  -6  -6   2 53.4779 11.5796  10
  -6   6   2 53.9602 6.21113   6
   6   6  -2 45.3584 5.99802   1
  -6   6   2 50.9676 7.18688  11
   6   6  -2 54.2680 5.10544  12
  -6   6   2 54.1040 7.30498   2
   6   6  -2 47.4337 6.09615   9
  -5  -6   2 11.7706 5.94626  10
   5  -6  -2 11.7405 2.31922  14
   5  -6  -2 13.7576 3.57293  12
  -5  -6   2 12.8679 2.46040   4
   5  -6  -2 15.0644 3.93368   9
  -5  -6   2 19.1945 5.07580   7
  -5   6   2 17.2156 3.96944   6
   5   6  -2 17.4260 3.92666   1
  -5   6   2 9.79661 4.69469   2
   5   6  -2 12.6002 3.53196  12
   5   6  -2 18.1054 3.92987   9
  -5   6   2 12.2256 3.66025  11
   4  -6  -2 184.715 10.7055   1
   4  -6  -2 200.753 10.9095  14
   4  -6  -2 201.475 11.9888   9
  -4  -6   2 191.442 11.1881   4
  -4  -6   2 198.537 16.7537  10
  -4  -6   2 190.150 12.9708   7
  -4   6   2 212.142 12.8689  11
   4   6  -2 189.377 10.7366   5
   4   6  -2 194.247 11.4604   1
   4   6  -2 186.730 11.2828  12
   4   6  -2 194.728 10.4240  13
   4   6  -2 182.168 11.4066   9
  -4   6   2 180.473 12.0302   2
  -4   6   2 199.853 12.0145   6
  -3  -6   2 10.6867 2.10889  14
  -3  -6   2 17.5925 6.14773  10
   3  -6  -2 11.8509 2.46041   8
  -3  -6   2 9.53340 1.66833   4
   3  -6  -2 10.6837 1.90433  14
   3  -6  -2 6.61522 2.80540   3
   3  -6  -2 18.7994 2.92009   9
  -3  -6   2 10.1750 3.56063   7
  -3   6   2 19.6753 3.44007  11
   3   6  -2 12.6119 2.18578   5
   3   6  -2 12.9285 1.48838  13
  -3   6   2 13.9296 3.48925   2
  -3   6   2 10.0292 2.52428   6
   3   6  -2 12.3312 2.47748  12
   3   6  -2 9.08328 2.50074   9
  -2  -6   2 401.083 22.0539   7
   2  -6  -2 385.512 21.2385   8
  -2  -6   2 376.144 24.7661  10
  -2  -6   2 382.721 21.0701  14
  -2  -6   2 369.787 21.1858   4
   2  -6  -2 360.203 22.0099   3
  -2  -6   2 379.312 21.4895   8
   2  -6  -2 384.687 20.9970  14
  -2   6   2 408.766 21.5378   6
  -2   6   2 398.157 21.7998  11
   2   6  -2 408.065 21.1791  12
   2   6  -2 398.118 20.8521  13
  -2   6   2 384.927 21.0508  12
   2   6  -2 397.444 21.1997   9
  -2   6   2 408.501 21.7491   2
  -1  -6   2 25.1335 4.88112  10
  -1  -6   2 28.4994 2.51405   4
   1  -6  -2 22.1677 3.54065   3
  -1  -6   2 26.6857 3.45789   3
   1  -6  -2 29.3336 2.98241   7
  -1  -6   2 23.8897 3.29112   7
   1  -6  -2 24.8218 2.44377  14
  -1  -6   2 25.1903 2.49761  14
  -1  -6   2 24.2553 2.74314   8
   1  -6  -2 29.8683 2.73888   8
   1  -6  -2 26.0900 2.98558  11
  -1   6   2 26.4657 3.02932  11
  -1   6   2 24.1207 2.97360   2
  -1   6   2 27.5009 2.98009   6
   1   6  -2 26.3570 2.13584  12
   0  -6   2 723.489 38.7628   4
   0  -6  -2 757.218 38.8436   8
   0  -6  -2 727.249 38.8340   4
   0  -6  -2 740.867 38.7218  14
   0  -6   2 699.424 38.6042  14
   0  -6  -2 717.960 39.7082   3
   0  -6   2 718.552 39.1286   7
   0  -6   2 711.194 39.3742   3
   0  -6  -2 704.602 39.1375   7
   0  -6   2 758.923 38.7953   8
   0  -6  -2 727.400 41.3441  10
   0  -6   2 725.961 41.6660  10
   0   6   2 734.856 38.8752  11
  -1  -6  -2 -1.4433 2.36656   3
   1  -6   2 1.55530 1.52643  14
   1  -6   2 2.38652 1.24405   8
  -1  -6  -2 1.73307 1.74893   4
  -1  -6  -2 2.64014 2.01446   8
  -1  -6  -2 1.12775 1.75845   7
   1  -6   2 3.89074 2.06892   3
  -1  -6  -2 7.12608 4.13868  10
   1  -6   2 -0.7128 1.63064   4
  -1  -6  -2 -0.5013 1.12656  14
  -1   6  -2 -0.0051 2.19852   6
   1   6   2 2.67738 1.03703  13
  -1   6  -2 0.90850 2.09435  11
  -2  -6  -2 981.019 55.9165  10
   2  -6   2 1000.05 53.3251   8
   2  -6   2 1002.68 53.1925   4
  -2  -6  -2 1027.15 54.1692   7
  -2  -6  -2 1014.84 53.1676   4
   2  -6   2 999.628 53.0428  14
   2  -6   2 945.152 53.5257   3
  -2  -6  -2 1024.05 54.4445   3
   2   6   2 1044.88 53.1164  13
  -2   6  -2 963.839 53.8627   6
   2   6   2 1018.45 53.2806  12
  -2   6  -2 984.447 53.7163  11
  -2   6  -2 986.745 52.8145  12
   2   6   2 1029.62 53.2186   5
  -3  -6  -2 34.3076 3.16352   4
  -3  -6  -2 38.6169 5.27714   7
   3  -6   2 34.3598 3.30234   9
   3  -6   2 37.7498 3.58042   3
  -3  -6  -2 30.9970 6.38468  10
   3  -6   2 35.9226 3.16257  14
  -3   6  -2 35.5188 4.32421   2
   3   6   2 35.2029 3.69287   5
   3   6   2 35.9731 3.62338  12
  -3   6  -2 37.6034 2.79572  12
   3   6   2 38.1691 3.27918  13
   3   6   2 30.0242 3.02004  11
  -3   6  -2 25.7049 4.25550  11
  -3   6  -2 39.8575 4.76865   6
   3   6   2 37.7489 3.90171   9
   4  -6   2 495.602 26.2366  14
  -4  -6  -2 492.612 27.9987   7
   4  -6   2 500.763 26.6407  12
  -4  -6  -2 466.077 26.2352   4
  -4  -6  -2 460.255 30.1004  10
   4  -6   2 499.696 26.7026   9
  -4   6  -2 488.733 27.6627  11
   4   6   2 463.156 26.7643  12
   4   6   2 489.453 26.5161   5
   4   6   2 475.850 26.2364  13
  -4   6  -2 489.462 27.6059   6
  -4   6  -2 472.221 27.3760   2
   4   6   2 512.869 26.7281  11
   4   6   2 491.497 26.9312   9
  -5  -6  -2 40.5007 8.21491  10
   5  -6   2 24.7301 3.74278   3
   5  -6   2 38.6014 4.55295   9
   5  -6   2 42.2376 3.45733  14
   5  -6   2 36.9430 4.24047  12
  -5  -6  -2 30.4629 5.26266   7
  -5  -6  -2 35.0512 3.12885   4
   5   6   2 35.7907 3.49924   5
   5   6   2 31.9061 4.77137   9
  -5   6  -2 38.0201 5.59821   6
   5   6   2 31.9424 3.18295  13
  -5   6  -2 34.6484 4.72228  11
  -5   6  -2 31.5418 5.37361   2
   5   6   2 41.8014 4.89632  12
  -6  -6  -2 145.734 13.1924   7
   6  -6   2 128.330 10.0545  12
   6  -6   2 136.556 10.5243   9
  -6  -6  -2 128.912 15.3160  10
  -6   6  -2 144.118 11.2180   6
   6   6   2 143.272 10.7581   1
   6   6   2 133.663 10.3037   9
  -6   6  -2 151.337 11.6658   2
  -6   6  -2 138.410 10.6994  11
   6   6   2 132.843 10.4940  12
  -7  -6  -2 23.3098 9.40720  10
   7  -6   2 20.9635 5.77154   9
  -7  -6  -2 27.5010 7.95432   7
   7  -6   2 28.9572 5.40401  12
   7   6   2 23.5457 6.24982   9
  -7   6  -2 19.6349 6.88064  11
  -7   6  -2 9.12003 6.42366   6
   7   6   2 19.2419 4.56407   1
  -7   6  -2 18.5844 6.49259   2
  -8  -6  -2 14.8409 8.43533   7
   8  -6   2 2.79627 6.17408   9
  -8   6  -2 6.87785 6.98880   6
   8   6   2 22.3948 7.24633   9
   8  -7  -2 126.165 10.3145   8
   8  -7  -2 107.713 11.1095   9
  -8  -7   2 128.161 12.6844   7
  -8  -7   2 120.122 18.4517  10
   8   7  -2 99.2714 10.3106   9
  -8   7   2 101.602 10.3006   2
  -7  -7   2 58.8534 8.98386   7
  -7  -7   2 62.9596 13.5901  10
   7  -7  -2 59.3404 7.95737   9
  -7   7   2 62.3726 7.48177   6
  -7   7   2 59.1863 8.63076   2
   7   7  -2 66.2126 7.65674   9
   7   7  -2 54.8870 7.29445   1
  -6  -7   2 200.745 14.5859   7
  -6  -7   2 165.349 18.8254  10
   6  -7  -2 179.282 13.0973   9
   6   7  -2 172.476 12.2782  12
   6   7  -2 188.509 12.8143   9
   6   7  -2 186.770 12.0374   1
  -6   7   2 189.009 12.7374   6
  -6   7   2 169.072 12.8229  11
  -6   7   2 175.854 14.1089   2
   5  -7  -2 61.7145 5.51224   8
  -5  -7   2 68.1376 12.1003  10
   5  -7  -2 72.1600 5.33388  14
   5  -7  -2 49.8361 6.26006   3
  -5  -7   2 74.7055 8.01675   7
   5  -7  -2 72.0072 6.04374   9
  -5  -7   2 70.4876 5.23912   4
   5   7  -2 63.3216 6.20757   1
   5   7  -2 69.1259 5.50639  12
  -5   7   2 66.7109 6.56765   2
  -5   7   2 75.7522 6.47670   6
  -5   7   2 68.2901 7.30777  11
   5   7  -2 69.6226 5.77665   9
  -4  -7   2 146.739 10.5273   7
   4  -7  -2 132.610 7.76700  14
   4  -7  -2 104.534 9.24164   3
  -4  -7   2 127.036 14.5394  10
   4  -7  -2 131.221 8.70457   8
   4  -7  -2 114.729 8.33276   9
  -4  -7   2 127.650 8.14147   4
  -4   7   2 126.618 8.84604   6
  -4   7   2 128.629 9.80135   2
   4   7  -2 128.012 8.72850   9
   4   7  -2 122.084 8.45375  12
   4   7  -2 131.140 7.64108   5
  -4   7   2 116.635 8.94997  11
   4   7  -2 119.016 8.17827   1
  -3  -7   2 107.138 12.3074  10
   3  -7  -2 115.787 7.01007  14
  -3  -7   2 109.546 8.79215   7
  -3  -7   2 116.523 6.93007  14
   3  -7  -2 110.968 8.63779   3
  -3  -7   2 109.644 7.33466   4
   3  -7  -2 106.595 7.09396   8
   3   7  -2 115.446 6.54784  13
  -3   7   2 105.887 7.85290  11
  -3   7   2 105.794 8.36230   2
   3   7  -2 102.039 6.91599  12
   3   7  -2 104.823 7.04173   9
   3   7  -2 122.097 6.93086   5
  -3   7   2 114.878 8.06187   6
   2  -7  -2 14.2319 2.35144  14
  -2  -7   2 12.3848 2.35624   8
   2  -7  -2 15.2350 3.56495   3
  -2  -7   2 13.3960 2.43935  14
  -2  -7   2 16.1766 6.02576  10
  -2  -7   2 15.9681 3.67601   7
   2  -7  -2 14.7049 2.63431   8
  -2  -7   2 12.3452 2.07936   4
  -2   7   2 14.4484 2.67461   2
   2   7  -2 13.8703 1.94253  12
  -2   7   2 17.0205 3.29997  11
  -2   7   2 17.2430 2.71679   6
   2   7  -2 14.7780 1.72804  13
   2   7  -2 13.7979 2.41881   9
  -1  -7   2 157.729 9.55560   7
  -1  -7   2 141.612 9.06507   4
  -1  -7   2 147.671 12.2347  10
  -1  -7   2 145.384 9.17659   8
  -1  -7   2 146.856 8.83652  14
   1  -7  -2 146.220 10.1698   3
   1  -7  -2 148.430 8.83149  14
  -1  -7   2 137.573 9.62928   3
   1  -7  -2 156.547 9.06457   8
  -1   7   2 154.722 9.56130   6
  -1   7   2 158.780 9.18467  11
   1   7  -2 154.340 8.65395  12
  -1   7   2 150.527 9.36200   2
   0  -7   2 63.2038 5.19260   3
   0  -7   2 63.5169 5.37041   7
   0  -7  -2 66.3450 4.60731  14
   0  -7  -2 56.6164 4.34745   8
   0  -7  -2 55.8782 4.43170   4
   0  -7   2 56.6191 4.33190   4
   0  -7   2 60.1413 4.12985  14
   0  -7   2 63.2826 8.28276  10
   0  -7  -2 57.7771 5.40003   7
   0  -7   2 64.3480 4.86064   8
   0  -7  -2 68.2653 7.37070  10
   0  -7  -2 62.3978 5.84705   3
   0   7   2 62.4933 4.81352  11
   0   7  -2 55.1523 4.79271  11
   1  -7   2 59.9971 4.29306   8
   1  -7   2 58.6482 4.24698   4
  -1  -7  -2 59.3108 7.70080  10
  -1  -7  -2 52.9679 4.97879   7
   1  -7   2 54.4566 5.21269   3
  -1  -7  -2 55.2280 4.49945  14
  -1  -7  -2 48.7367 5.55499   3
   1  -7   2 58.1116 3.99310  14
  -1  -7  -2 60.9387 4.75105   4
  -1  -7  -2 56.0295 4.72120   8
  -1   7  -2 61.7721 5.55076   6
  -1   7  -2 57.0355 4.79647  11
   1   7   2 55.9078 3.87888  13
   2  -7   2 415.125 24.2188   3
   2  -7   2 432.718 23.5333  14
  -2  -7  -2 450.754 24.9883   7
  -2  -7  -2 427.132 23.6776   4
  -2  -7  -2 426.599 25.0155   3
   2  -7   2 420.033 23.8918   8
  -2  -7  -2 430.032 27.3263  10
   2  -7   2 449.804 23.8463   4
   2   7   2 435.505 23.6765   5
  -2   7  -2 438.859 23.2278  12
   2   7   2 427.319 23.7997  12
  -2   7  -2 434.796 24.6458   6
  -2   7  -2 441.180 24.4928  11
   2   7   2 457.597 23.6130  13
  -3  -7  -2 8.48927 5.73633  10
   3  -7   2 5.95411 2.77678   8
  -3  -7  -2 14.2124 4.29076   7
   3  -7   2 6.11508 2.22320  14
  -3  -7  -2 7.64676 4.28509   3
  -3  -7  -2 5.78665 2.31848   4
   3  -7   2 5.96326 2.31579   3
   3   7   2 2.68093 2.63160  12
   3   7   2 6.10641 2.08696  13
  -3   7  -2 4.77143 3.58170  11
   3   7   2 8.67967 3.03097   9
  -3   7  -2 4.32522 3.54633   2
   3   7   2 -1.6689 2.27026   5
  -3   7  -2 4.68375 3.56019   6
  -3   7  -2 10.6343 1.54901  12
  -4  -7  -2 322.569 23.0241  10
   4  -7   2 294.290 18.5241   3
   4  -7   2 339.569 18.1778  14
   4  -7   2 322.950 18.6181   9
  -4  -7  -2 330.935 20.0638   7
  -4  -7  -2 335.402 18.2217   4
   4   7   2 331.103 18.9277   9
   4   7   2 313.806 18.1308  13
   4   7   2 327.900 18.5180   5
  -4   7  -2 345.992 19.6351   6
   4   7   2 335.310 18.7870  12
  -4   7  -2 329.806 19.7510  11
  -4   7  -2 342.177 19.6662   2
  -5  -7  -2 73.5474 8.58027   7
   5  -7   2 61.0010 6.01812   9
  -5  -7  -2 64.7480 10.5181  10
  -5  -7  -2 66.1665 5.17280   4
   5  -7   2 67.3898 5.32126  14
   5   7   2 67.8307 5.41434   5
   5   7   2 61.0137 6.02594  12
  -5   7  -2 68.1755 6.55823   2
  -5   7  -2 58.1965 7.17545  11
   5   7   2 69.6652 6.79467   9
  -5   7  -2 65.7263 7.05979   6
   6  -7   2 141.918 11.7719   9
  -6  -7  -2 176.091 13.2579   7
   6  -7   2 168.811 11.4977  12
  -6  -7  -2 181.504 17.9580  10
  -6   7  -2 146.474 12.3326   2
  -6   7  -2 152.850 12.8337   6
   6   7   2 154.846 11.6153  12
  -6   7  -2 167.456 12.8669  11
   6   7   2 163.226 12.2937   9
  -7  -7  -2 89.1077 13.9616  10
   7  -7   2 93.3898 9.14484   9
  -7  -7  -2 110.742 10.7582   7
  -7   7  -2 117.551 10.5938   6
  -7   7  -2 76.9761 9.86392   2
   7   7   2 103.009 9.31602   1
   7   7   2 104.176 9.74139   9
  -8  -7  -2 72.5884 11.2842   7
  -8   7  -2 64.3046 9.40250   6
   8   7   2 57.9393 8.87708   9
  -8   7  -2 61.3127 9.29033   2
  -8  -8   2 9.05708 7.67028   7
  -8  -8   2 5.15073 12.5661  10
   8  -8  -2 9.51098 7.27464   9
   8  -8  -2 0.48720 4.30863   8
   8   8  -2 6.11029 4.71921   9
   8   8  -2 -1.7241 6.45059   1
  -8   8   2 -4.8989 7.52969   2
  -7  -8   2 5.58213 5.05905   7
   7  -8  -2 3.25255 5.45776   8
  -7  -8   2 0.36734 11.3998  10
   7  -8  -2 5.66095 6.03130   9
  -7   8   2 2.24852 5.26195   6
  -7   8   2 3.53068 7.00232   2
   7   8  -2 12.1459 5.94078   9
   6  -8  -2 80.1232 8.24271   9
  -6  -8   2 87.1975 9.81998   7
  -6  -8   2 99.6423 14.9200  10
   6  -8  -2 92.1488 7.18103   8
  -6   8   2 77.0862 7.65723   6
   6   8  -2 82.6324 7.20657   9
   6   8  -2 79.7642 8.00980   1
  -6   8   2 84.1723 9.24858   2
  -6   8   2 63.8693 8.59702  11
   6   8  -2 80.7178 6.71945  12
   5  -8  -2 108.105 9.83563   3
   5  -8  -2 116.163 8.94741   9
  -5  -8   2 137.109 11.6429   7
   5  -8  -2 118.151 8.48037   8
  -5  -8   2 113.865 8.27933   4
  -5  -8   2 131.689 15.6036  10
   5  -8  -2 119.869 8.15905  14
  -5   8   2 124.810 9.96283   6
   5   8  -2 112.585 8.48233   9
  -5   8   2 132.753 10.3393  11
   5   8  -2 113.551 8.22318  12
  -5   8   2 141.775 9.81957   2
   5   8  -2 120.505 9.24724   1
  -4  -8   2 295.775 18.2455   7
   4  -8  -2 292.689 17.1128   9
  -4  -8   2 284.474 23.0207  10
   4  -8  -2 307.084 15.9363  14
   4  -8  -2 296.638 16.7133   8
  -4  -8   2 276.711 16.1840   4
   4  -8  -2 240.267 17.1875   3
   4   8  -2 267.027 16.2494   1
  -4   8   2 282.529 17.1271   2
   4   8  -2 291.865 15.8636   5
  -4   8   2 280.297 17.0821  11
   4   8  -2 259.630 16.0120  12
   4   8  -2 294.054 16.2817   9
  -4   8   2 278.553 16.6466   6
   3  -8  -2 388.208 20.3921  14
  -3  -8   2 362.374 20.5335  14
  -3  -8   2 385.394 21.8112   7
   3  -8  -2 356.221 20.5198   8
  -3  -8   2 373.867 26.3300  10
   3  -8  -2 350.263 21.6962   3
  -3  -8   2 357.546 20.4386   4
  -3   8   2 369.685 21.4237   2
  -3   8   2 364.218 21.0201   6
   3   8  -2 365.733 20.3659  12
   3   8  -2 364.688 20.6087   9
   3   8  -2 367.743 19.9942  13
   3   8  -2 391.180 20.2590   5
  -3   8   2 364.312 21.1892  11
   2  -8  -2 973.381 52.4407   8
  -2  -8   2 970.236 52.4323   4
  -2  -8   2 968.975 52.3247  14
   2  -8  -2 901.707 53.4318   3
  -2  -8   2 977.495 52.7325   8
  -2  -8   2 983.700 53.4244   7
  -2  -8   2 943.165 56.8742  10
   2  -8  -2 1008.76 52.3152  14
  -2   8   2 1017.38 52.7228   6
   2   8  -2 979.817 52.2482  12
   2   8  -2 1036.90 52.0895  13
  -2   8   2 972.201 52.9212   2
  -2   8   2 999.660 52.9443  11
   2   8  -2 1001.51 52.3326   9
   1  -8  -2 496.362 25.8053  14
  -1  -8   2 466.755 30.3981  10
   1  -8  -2 462.583 25.9795   8
  -1  -8   2 458.168 27.0758   3
  -1  -8   2 476.191 26.7839   7
  -1  -8   2 463.047 26.0260   4
  -1  -8   2 483.723 26.0442   8
   1  -8  -2 473.510 27.2398   3
  -1  -8   2 462.062 25.7493  14
  -1   8   2 487.468 26.4076   6
   1   8  -2 468.737 25.6023  12
  -1   8   2 479.162 26.2883   2
  -1   8   2 495.964 26.3726  11
   0  -8  -2 1674.81 89.8724   8
   0  -8  -2 1682.26 93.5005  10
   0  -8   2 1697.18 89.8794   4
   0  -8   2 1677.43 89.8514   8
   0  -8   2 1710.63 93.9562  10
   0  -8  -2 1690.87 89.9561   4
   0  -8  -2 1668.24 90.9750   3
   0  -8   2 1691.56 90.7623   3
   0  -8  -2 1688.42 89.7313  14
   0  -8  -2 1689.63 90.4431   7
   0  -8   2 1601.95 89.6308  14
   0   8  -2 1781.40 90.4399   6
   0   8   2 1809.74 90.0330  11
   0   8  -2 1709.73 90.2112  11
   1  -8   2 317.227 17.3855   8
  -1  -8  -2 306.901 17.3978   8
   1  -8   2 299.788 16.9668  14
   1  -8   2 295.776 18.0019   3
  -1  -8  -2 321.110 18.4338   7
  -1  -8  -2 299.180 21.3578  10
  -1  -8  -2 315.194 17.2692  14
  -1  -8  -2 299.425 18.4466   3
  -1  -8  -2 292.330 17.1404   4
   1  -8   2 313.960 17.4465   4
  -1   8  -2 320.358 18.5138   6
  -1   8  -2 294.828 17.8422  11
   1   8   2 307.932 16.9995  13
   1   8   2 312.633 17.2459  11
  -2  -8  -2 1156.66 65.0052   3
   2  -8   2 1211.05 63.7217   4
   2  -8   2 1171.45 64.2097   3
   2  -8   2 1207.08 63.4892  14
  -2  -8  -2 1191.02 67.4926  10
  -2  -8  -2 1222.71 64.8273   7
  -2  -8  -2 1209.23 63.6425  14
   2  -8   2 1168.31 63.7132   8
  -2  -8  -2 1169.53 63.5798   4
  -2   8  -2 1187.96 64.4518   6
   2   8   2 1240.21 63.4184  13
  -2   8  -2 1169.65 64.2936  11
   2   8   2 1201.96 63.6027  12
   2   8   2 1220.98 63.4936   5
  -3  -8  -2 43.5616 4.31219   4
   3  -8   2 45.9209 4.40405   8
  -3  -8  -2 47.9739 6.28179   7
   3  -8   2 44.2786 4.66729   3
  -3  -8  -2 45.6770 5.73666   3
   3  -8   2 50.0147 4.25212  14
  -3  -8  -2 50.3309 8.87996  10
  -3   8  -2 45.9983 5.51898   2
   3   8   2 43.5318 4.38189   5
   3   8   2 51.1976 4.39994   9
  -3   8  -2 48.9170 5.71158  11
  -3   8  -2 45.1671 5.69511   6
   3   8   2 48.3235 4.18944  12
   3   8   2 49.9973 3.98333  13
  -4  -8  -2 512.337 28.4417   4
   4  -8   2 474.931 28.7633   9
  -4  -8  -2 514.875 30.7138   7
   4  -8   2 556.191 28.4381  14
   4  -8   2 493.708 29.0079   3
  -4  -8  -2 492.421 33.5623  10
   4  -8   2 539.042 28.9827   8
   4   8   2 529.233 28.4333  13
  -4   8  -2 529.775 29.9171  11
   4   8   2 543.970 28.8978  12
   4   8   2 539.141 29.0700   9
   4   8   2 530.238 28.7293   5
  -4   8  -2 523.272 29.7738   2
  -4   8  -2 509.654 29.6500   6
   5  -8   2 0.28233 3.63131   9
  -5  -8  -2 8.26091 8.12382  10
  -5  -8  -2 2.07153 2.59761   4
   5  -8   2 6.69146 2.66417  14
  -5  -8  -2 8.59089 4.56535   7
   5   8   2 4.10763 4.41974   9
  -5   8  -2 2.91324 5.03238  11
  -5   8  -2 11.0613 4.97774   6
  -5   8  -2 3.40091 5.16697   2
   5   8   2 -5.1052 3.59121  12
  -6  -8  -2 92.6420 11.1485   7
  -6  -8  -2 105.351 14.2937  10
   6  -8   2 107.353 8.84586   9
   6   8   2 100.903 9.08158   1
   6   8   2 85.9700 8.60305   9
  -6   8  -2 103.939 9.11637   2
  -6   8  -2 99.7594 9.98048  11
  -6   8  -2 116.868 9.77496   6
   6   8   2 98.2206 8.33822  12
  -7  -8  -2 33.5861 9.13432   7
  -7  -8  -2 27.8199 11.0493  10
  -7   8  -2 26.1603 5.93077   2
   7   8   2 24.0902 5.13227   9
  -7   8  -2 16.1099 6.92632   6
  -8  -8  -2 8.41484 8.80572   7
   8   8   2 -3.9851 6.56077   1
  -8   8  -2 8.16187 7.03886   6
   8   8   2 12.7438 7.32047   9
  -8   8  -2 15.6216 7.74751   2
   8  -9  -2 89.7294 9.26351   8
  -8  -9   2 81.5858 9.86741   7
  -8  -9   2 58.0691 16.5024  10
   8   9  -2 67.5649 9.17532   9
  -8   9   2 63.6386 10.4902   2
   8   9  -2 66.0982 9.07768   1
   7  -9  -2 109.482 10.9899   9
   7  -9  -2 122.211 10.3362   8
  -7  -9   2 111.512 10.9732   7
  -7  -9   2 131.338 19.4607  10
   7   9  -2 109.154 10.1992   9
  -7   9   2 112.957 12.0216   2
   7   9  -2 123.743 10.6062   1
  -6  -9   2 77.6959 15.1847  10
   6  -9  -2 66.6891 7.50950   8
   6  -9  -2 73.8342 8.27736   9
  -6  -9   2 73.4754 9.53977   7
   6   9  -2 69.5359 7.81587   1
   6   9  -2 70.3102 6.88301  12
  -6   9   2 60.8301 8.50131  11
  -6   9   2 67.8471 7.23842   6
  -6   9   2 83.4761 9.39881   2
   6   9  -2 68.0279 7.53554   9
  -5  -9   2 233.296 13.8863   4
   5  -9  -2 229.556 14.0552   8
   5  -9  -2 207.736 15.1292   3
  -5  -9   2 238.610 16.6724   7
  -5  -9   2 221.702 22.8783  10
   5  -9  -2 253.097 13.7744  14
  -5   9   2 243.850 16.2484   2
   5   9  -2 219.753 14.5893   9
   5   9  -2 214.043 14.1993  12
  -5   9   2 211.986 15.8731  11
   5   9  -2 223.858 14.8595   1
  -5   9   2 228.661 14.4766   6
  -4  -9   2 31.6837 4.10820   4
  -4  -9   2 27.2236 5.10769   7
   4  -9  -2 25.4023 3.69386   8
  -4  -9   2 23.2005 10.1704  10
   4  -9  -2 22.7211 4.99307   3
   4  -9  -2 28.2669 3.61906  14
   4   9  -2 29.1059 4.59079   1
  -4   9   2 28.4492 4.94356   6
   4   9  -2 25.7779 3.98938  12
   4   9  -2 33.1549 4.50825   9
  -4   9   2 27.1621 5.83578   2
  -4   9   2 26.5046 5.45156  11
   3  -9  -2 333.718 22.2457   3
  -3  -9   2 380.068 22.3782   7
  -3  -9   2 370.075 27.3940  10
  -3  -9   2 365.933 20.8550  14
   3  -9  -2 388.635 20.8707  14
   3  -9  -2 388.721 21.3497   8
  -3  -9   2 372.510 20.9731   4
  -3   9   2 356.495 21.9638  11
  -3   9   2 386.209 21.4077   6
   3   9  -2 387.045 20.6484   5
   3   9  -2 386.354 20.4648  13
  -3   9   2 356.815 21.9529   2
   3   9  -2 390.144 21.1125   9
   3   9  -2 372.074 20.9179  12
  -2  -9   2 6.83266 3.52049   8
   2  -9  -2 2.93518 2.63206  14
  -2  -9   2 4.80961 2.78912  14
  -2  -9   2 4.61953 3.95735   7
  -2  -9   2 4.27114 2.97109   4
  -2  -9   2 0.36547 5.02658  10
   2  -9  -2 7.16950 2.32718   8
   2  -9  -2 4.18456 3.87474   3
  -2   9   2 5.65948 2.89061   6
  -2   9   2 2.90018 3.60652  11
   2   9  -2 6.16919 1.77281  12
  -2   9   2 5.09723 3.58388   2
   2   9  -2 7.44713 1.94476   9
   2   9  -2 5.24378 1.95304  13
  -1  -9   2 278.957 16.0713   4
  -1  -9   2 270.636 16.9003   3
   1  -9  -2 276.812 15.6050  14
  -1  -9   2 274.998 15.7743  14
  -1  -9   2 282.180 21.4329  10
   1  -9  -2 261.888 17.3939   3
   1  -9  -2 273.837 15.7270   8
  -1  -9   2 273.838 16.5744   7
  -1  -9   2 272.581 16.1841   8
   1   9  -2 270.237 15.3820  12
  -1   9   2 292.035 16.1260  11
  -1   9   2 282.564 16.2874   2
  -1   9   2 286.165 16.7014   6
   0  -9  -2 86.2908 8.49747   3
   0  -9   2 80.6907 6.64867   8
   0  -9  -2 74.0591 6.06565   4
   0  -9   2 83.5093 7.99079   3
   0  -9  -2 84.0254 6.64453   8
   0  -9   2 80.2806 6.16469  14
   0  -9  -2 86.1289 6.29944  14
   0  -9   2 83.4121 6.43192   4
   0  -9   2 97.7571 11.8081  10
   0  -9  -2 78.3354 7.42382   7
   0   9  -2 93.1915 6.51542  11
   0   9  -2 81.3916 6.96012   6
   0   9   2 88.9270 6.10534  11
  -1  -9  -2 13.5381 6.66572  10
   1  -9   2 16.7028 3.28370   8
   1  -9   2 16.2468 2.90528  14
   1  -9   2 10.4461 3.60465   3
  -1  -9  -2 14.8466 3.82197   3
  -1  -9  -2 11.1828 3.20769   7
   1  -9   2 12.6078 3.21998   4
  -1  -9  -2 12.1780 3.01228  14
  -1  -9  -2 12.2079 2.85122   8
  -1  -9  -2 12.7523 2.48692   4
  -1   9  -2 18.7945 3.84342  11
   1   9   2 14.7273 2.53897  13
   1   9   2 19.3297 2.99618  11
  -1   9  -2 15.4607 4.22852   6
  -2  -9  -2 96.4133 6.55713   4
   2  -9   2 95.3195 7.75365   3
  -2  -9  -2 99.9678 9.54587   3
   2  -9   2 88.8600 6.61939   8
  -2  -9  -2 81.8190 11.1792  10
   2  -9   2 96.0136 6.71917   4
   2  -9   2 91.5683 6.76913  14
  -2  -9  -2 83.0917 6.45747  14
  -2  -9  -2 90.0981 8.44298   7
  -2   9  -2 90.3698 7.98177   6
   2   9   2 95.6326 6.86783  12
   2   9   2 103.755 6.68459   5
   2   9   2 93.0402 6.00888  13
  -2   9  -2 88.5070 7.72985  11
  -2   9  -2 94.9772 5.87313  12
   3  -9   2 82.7569 7.60555   3
  -3  -9  -2 104.240 8.92013   7
   3  -9   2 88.7969 6.41653  14
  -3  -9  -2 90.2877 8.80023   3
  -3  -9  -2 100.277 7.23963   4
   3  -9   2 92.4597 7.02148   8
  -3  -9  -2 90.6549 10.9856  10
  -3   9  -2 97.2128 8.19782   2
   3   9   2 99.7274 6.65735   5
   3   9   2 96.2200 7.09742  12
  -3   9  -2 92.4660 8.28862  11
  -3   9  -2 114.335 8.58254   6
   3   9   2 97.7654 7.56269   9
   3   9   2 99.1337 6.61536  13
  -4  -9  -2 129.101 14.8407  10
  -4  -9  -2 137.745 9.16613   4
  -4  -9  -2 147.924 12.7095   7
   4  -9   2 148.395 9.58502   8
   4  -9   2 131.060 9.03137  14
   4  -9   2 123.497 9.49414   3
   4   9   2 133.840 9.27557   9
  -4   9  -2 139.993 10.3315  11
   4   9   2 142.020 9.46283   5
  -4   9  -2 127.743 10.0038   2
   4   9   2 142.539 8.85629  13
   4   9   2 133.653 9.00431  12
  -4   9  -2 142.118 10.9806   6
  -5  -9  -2 256.104 18.2392   7
   5  -9   2 253.407 14.2925  14
   5  -9   2 262.957 15.9529   8
  -5  -9  -2 237.459 21.8172  10
  -5  -9  -2 238.965 14.3162   4
   5   9   2 254.353 14.9485   9
  -5   9  -2 231.605 15.7779  11
  -5   9  -2 227.572 16.1351   6
   5   9   2 205.826 14.4469  12
  -5   9  -2 244.009 16.6918   2
   6  -9   2 110.556 9.88055   8
  -6  -9  -2 118.865 12.4915   7
  -6  -9  -2 104.746 15.3098  10
  -6   9  -2 91.3316 10.2982  11
  -6   9  -2 104.578 10.6641   2
  -6   9  -2 118.268 10.2195   6
   6   9   2 106.336 9.52635   9
   7  -9   2 190.406 14.7868   8
  -7  -9  -2 167.596 16.1524   7
  -7  -9  -2 153.569 18.1053  10
  -7   9  -2 182.043 14.9428   6
  -7   9  -2 163.936 13.5612   2
   7   9   2 183.223 12.9274   1
   7   9   2 164.998 13.0350   9
   8  -9   2 43.7202 8.79659   8
  -8  -9  -2 59.7922 11.8911   7
   8   9   2 38.9025 8.11187   1
  -8   9  -2 28.4204 8.98688   2
  -8   9  -2 37.1363 8.34898   6
   8   9   2 53.7532 8.55461   9
  -7 -10   2 0.58978 8.07040   7
  -7 -10   2 1.72201 13.1449  10
   7 -10  -2 -0.1853 5.76484   8
   7  10  -2 -4.5865 5.88992   9
  -7  10   2 -1.7754 7.77878   2
  -6 -10   2 6.63474 7.33164   7
  -6 -10   2 8.30080 12.5909  10
   6 -10  -2 11.8061 5.47375   8
   6  10  -2 -1.5135 5.17295   9
   6  10  -2 0.25441 3.77968   1
  -6  10   2 6.80483 7.29857   2
   5 -10  -2 17.5656 3.59092  14
  -5 -10   2 19.7444 4.13688   4
  -5 -10   2 18.5458 7.13747   7
   5 -10  -2 28.4352 5.33659   8
  -5 -10   2 15.6630 11.5308  10
   5 -10  -2 17.4938 5.80907   3
  -5  10   2 18.9408 6.56311   2
   5  10  -2 14.4736 3.27839  12
   5  10  -2 16.0993 5.13546   1
  -5  10   2 9.53575 4.46969  11
  -5  10   2 10.0925 4.19385   6
   5  10  -2 23.0459 3.90649   9
  -4 -10   2 54.0371 12.5256  10
   4 -10  -2 47.0553 4.85593  14
   4 -10  -2 45.6897 6.36881   3
  -4 -10   2 41.1511 5.17173   4
   4 -10  -2 50.7399 5.75601   8
  -4 -10   2 48.7464 6.53670   7
   4  10  -2 47.4787 5.04395  12
   4  10  -2 53.4031 5.64142   1
  -4  10   2 40.0192 6.47009  11
  -4  10   2 46.5129 5.96625   6
   4  10  -2 50.1384 5.46769   9
  -4  10   2 56.4992 6.07266   2
  -3 -10   2 29.4626 5.03462   7
  -3 -10   2 22.1677 4.09556  14
  -3 -10   2 31.3831 3.81138   4
   3 -10  -2 21.1602 5.18127   3
   3 -10  -2 26.6942 3.69229   8
  -3 -10   2 13.3013 9.29562  10
   3 -10  -2 28.8165 3.99285  14
   3  10  -2 28.2099 3.75479  12
  -3  10   2 32.9671 5.32672  11
   3  10  -2 28.8838 3.24077   5
  -3  10   2 35.0468 4.39806   6
   3  10  -2 29.3567 4.10710   9
  -3  10   2 28.2490 5.45090   2
   3  10  -2 31.1795 3.06735  13
   2 -10  -2 101.204 7.42312  14
  -2 -10   2 98.6589 8.00078   8
  -2 -10   2 101.287 7.58670  14
   2 -10  -2 89.5049 7.27367   8
   2 -10  -2 82.5496 8.19551   3
  -2 -10   2 91.2150 7.07654   4
  -2 -10   2 94.3524 13.2733  10
  -2 -10   2 97.9716 8.34917   7
   2  10  -2 95.5921 6.57561   9
  -2  10   2 93.8365 7.82089   6
  -2  10   2 98.6717 8.07042   2
  -2  10   2 122.132 8.83266  11
   2  10  -2 108.288 6.64707  13
   2  10  -2 103.083 6.48694  12
  -1 -10   2 14.5774 8.65896  10
   1 -10  -2 10.3635 3.73654   3
  -1 -10   2 7.27066 4.30776   7
   1 -10  -2 15.7206 3.57803   8
  -1 -10   2 6.64778 2.61350   4
  -1 -10   2 17.6142 5.01062   3
  -1 -10   2 15.4714 3.04502   8
  -1 -10   2 9.50349 3.22185  14
   1 -10  -2 11.2444 2.56362  14
   1  10  -2 5.15886 2.27990  12
  -1  10   2 7.07911 3.49531  11
  -1  10   2 9.15573 3.58757   2
  -1  10   2 10.8095 3.59639   6
   0 -10  -2 232.184 15.7917   3
   0 -10  -2 234.495 13.9856   8
   0 -10   2 232.004 20.1024  10
   0 -10  -2 232.181 14.0761   4
   0 -10   2 222.816 13.5955   8
   0 -10   2 224.308 13.5866  14
   0 -10  -2 231.525 13.7118  14
   0 -10  -2 218.080 14.7383   7
   0 -10   2 224.848 13.6346   4
   0 -10   2 223.438 15.1739   3
   0  10  -2 252.653 15.0795   6
   0  10   2 210.081 13.5165  11
   0  10  -2 236.807 14.3061  11
   0  10   2 242.911 14.5134   6
   1 -10   2 6.50634 2.36036  14
   1 -10   2 6.34431 2.59938   8
  -1 -10  -2 4.44134 3.16616  14
  -1 -10  -2 3.87910 2.63764   4
  -1 -10  -2 12.4365 4.35476   3
  -1 -10  -2 7.12845 7.46201  10
  -1 -10  -2 7.32038 3.48159   7
   1 -10   2 4.24269 3.79589   3
   1 -10   2 6.69682 2.56569   4
  -1 -10  -2 3.74940 3.64364   8
  -1  10  -2 6.30114 1.52425   1
   1  10   2 11.8065 3.03332  11
  -1  10  -2 12.2117 3.89622  11
  -1  10  -2 5.60520 4.34676   6
   1  10   2 6.88427 1.99479  13
   2 -10   2 373.753 21.4827  14
  -2 -10  -2 378.561 23.4096   3
   2 -10   2 364.839 21.6180   4
  -2 -10  -2 346.643 27.2188  10
   2 -10   2 365.180 22.4824   3
  -2 -10  -2 374.253 21.5005   4
  -2 -10  -2 369.797 21.4902  14
   2 -10   2 383.443 21.9551   8
  -2 -10  -2 388.550 23.0506   7
  -2  10  -2 398.441 23.0170   6
   2  10   2 398.820 21.5349  12
   2  10   2 397.891 21.2734  13
   2  10   2 398.327 21.4459   5
  -2  10  -2 401.032 22.3226  11
   2  10   2 399.352 21.5659  11
  -3 -10  -2 2.30743 5.15625   7
  -3 -10  -2 4.92367 2.45290   4
   3 -10   2 1.95177 3.94775   8
   3 -10   2 4.48620 3.53389   3
  -3 -10  -2 6.37599 4.24619   3
  -3 -10  -2 -1.3935 7.72338  10
   3 -10   2 2.88874 2.22690  14
  -3  10  -2 15.9668 4.99831   2
  -3  10  -2 3.70506 4.52182  11
   3  10   2 6.15652 3.65659   9
   3  10   2 3.09092 3.23549  12
   3  10   2 7.51751 3.03974   5
   3  10   2 4.31244 2.40595  13
  -3  10  -2 -0.7301 4.37542   6
   4 -10   2 230.387 15.6717   3
   4 -10   2 269.495 15.6514   8
   4 -10   2 259.099 15.0756  14
  -4 -10  -2 284.723 18.7628   7
  -4 -10  -2 250.197 22.6220  10
  -4 -10  -2 264.702 15.3822   4
   4  10   2 240.843 15.3706  12
  -4  10  -2 254.754 16.6223   6
   4  10   2 258.666 15.4742   5
  -4  10  -2 231.061 17.0179  11
  -4  10  -2 249.077 16.2070   2
   4  10   2 253.199 15.8760   9
   5 -10   2 3.70630 3.32312  14
  -5 -10  -2 3.87135 3.37990   4
   5 -10   2 -0.8717 3.71479   8
  -5 -10  -2 11.9264 7.42865   7
  -5 -10  -2 3.61313 9.77287  10
  -5  10  -2 6.09396 6.27863   6
  -5  10  -2 0.42320 5.96248   2
  -5  10  -2 5.58597 5.82409  11
   5  10   2 2.95678 4.11651  12
   5  10   2 0.52346 4.79759   9
   6 -10   2 109.537 9.00735   8
  -6 -10  -2 101.098 15.6690  10
  -6 -10  -2 108.062 12.6164   7
  -6  10  -2 89.4545 10.6014   2
  -6  10  -2 94.8540 9.52049   6
   6  10   2 95.8531 8.47955   1
   6  10   2 85.9053 9.08913   9
   7 -10   2 19.1101 7.19860   8
  -7 -10  -2 7.74043 11.6072  10
  -7 -10  -2 19.4246 9.37519   7
  -7  10  -2 23.5021 8.26598   2
   7  10   2 4.55714 4.84775   1
  -7  10  -2 1.05219 6.36831   6
   7  10   2 0.44246 4.48360   9
  -7 -11   2 20.9150 9.02469   7
  -7 -11   2 4.42497 14.3012  10
   7 -11  -2 23.1229 6.85051   8
  -7  11   2 4.61629 8.35086   2
   7  11  -2 3.89723 4.49969   9
  -6 -11   2 150.696 13.9201   7
   6 -11  -2 122.917 10.8085   8
  -6 -11   2 125.072 19.5317  10
   6  11  -2 131.744 11.0737   1
  -6  11   2 111.790 12.5230   2
   6  11  -2 142.430 10.8610   9
   5 -11  -2 22.4714 4.53819   8
  -5 -11   2 24.6668 7.82656   7
  -5 -11   2 12.0564 4.46500   4
  -5 -11   2 37.2536 13.8193  10
   5 -11  -2 22.7227 6.09074   3
   5 -11  -2 24.8587 4.34736  14
   5  11  -2 29.0451 5.88770   1
  -5  11   2 31.8776 7.72662   2
  -5  11   2 16.1782 6.45117  11
   5  11  -2 20.1503 4.62058  12
   5  11  -2 23.2786 5.30526   9
   4 -11  -2 105.966 8.00365  14
  -4 -11   2 85.7654 15.8912  10
  -4 -11   2 97.6758 8.01743   4
   4 -11  -2 96.0124 9.37310   3
   4 -11  -2 97.1687 7.92724   8
  -4 -11   2 104.794 10.5514   7
   4  11  -2 96.8740 7.43148  12
  -4  11   2 97.0626 9.23915  11
  -4  11   2 87.1450 7.69908   6
   4  11  -2 101.396 8.07080   1
   4  11  -2 92.9716 7.75095   9
  -4  11   2 97.5978 8.67434   2
   3 -11  -2 71.3249 5.86215  14
   3 -11  -2 54.6176 7.18111   3
   3 -11  -2 52.7158 6.01923   8
  -3 -11   2 54.4310 12.9896  10
  -3 -11   2 56.4930 7.91629   7
  -3 -11   2 54.6950 5.86438  14
  -3 -11   2 44.5020 5.65751   4
   3  11  -2 58.9716 5.71546   1
   3  11  -2 48.9361 5.31958   9
  -3  11   2 55.1668 6.24119   6
  -3  11   2 54.9790 6.92190   2
   3  11  -2 54.8302 4.79958   5
   3  11  -2 56.5056 5.12853  12
  -3  11   2 49.3928 5.84641  11
   3  11  -2 60.1387 4.60964  13
  -2 -11   2 7.55891 2.92586   4
   2 -11  -2 8.07031 5.04628   3
  -2 -11   2 10.3548 5.22169   7
   2 -11  -2 10.8206 3.70488  14
  -2 -11   2 11.8249 3.90288  14
  -2 -11   2 13.4547 6.82011  10
   2 -11  -2 10.6709 3.07116   8
  -2 -11   2 14.1306 4.72041   8
  -2  11   2 10.3699 4.47616  11
   2  11  -2 9.58570 2.87032  12
   2  11  -2 11.2801 3.13582   9
  -2  11   2 17.4133 3.68443   2
   2  11  -2 9.90552 2.56375  13
  -2  11   2 11.0934 4.41518   6
  -1 -11   2 103.332 10.2807   7
  -1 -11   2 113.068 8.29098   4
  -1 -11   2 126.829 15.9627  10
   1 -11  -2 108.470 7.90488  14
   1 -11  -2 128.503 8.31962   8
   1 -11  -2 125.350 9.97265   3
  -1 -11   2 111.017 8.60878  14
  -1 -11   2 114.961 8.48564   8
  -1 -11   2 106.450 9.65233   3
  -1  11   2 118.799 8.40279  11
   1  11  -2 119.627 8.39094  11
  -1  11   2 126.271 9.25622   2
  -1  11   2 106.156 9.16623   6
   1  11  -2 116.317 7.61088  12
   0 -11  -2 35.1484 6.50143   3
   0 -11  -2 30.7695 4.68869   8
   0 -11   2 38.2757 5.00013   8
   0 -11   2 34.0606 8.62949  10
   0 -11   2 35.1239 6.07081   3
   0 -11   2 36.4173 3.87904  14
   0 -11   2 33.4692 4.77759   4
   0 -11  -2 33.1020 3.78645  14
   0 -11  -2 33.0154 5.03834   7
   0 -11  -2 34.5614 4.78590   4
   0  11   2 34.2753 3.99254  11
   0  11   2 35.2330 4.14858   2
   0  11   2 32.9384 4.94354   6
   0  11  -2 36.9466 5.68246   6
   0  11  -2 35.5500 4.41110  11
   1 -11   2 123.584 8.65269  14
   1 -11   2 114.446 10.1831   3
   1 -11   2 117.973 9.16596   4
  -1 -11  -2 116.497 9.45512   8
   1 -11   2 106.428 8.16704   8
  -1 -11  -2 118.631 9.60434   7
  -1 -11  -2 121.635 14.8783  10
  -1 -11  -2 110.700 10.2498   3
  -1 -11  -2 117.399 8.76041  14
  -1 -11  -2 109.763 8.17616   4
   1  11   2 117.894 7.92545  11
   1  11   2 123.319 8.04167  13
  -1  11  -2 112.526 9.77421   6
  -1  11  -2 108.511 9.01686  11
  -1  11  -2 115.370 6.89105   1
  -2 -11  -2 219.333 20.8765  10
   2 -11   2 227.908 13.8380   8
   2 -11   2 209.250 13.7327  14
   2 -11   2 223.108 13.8525   4
  -2 -11  -2 215.990 13.6600   4
  -2 -11  -2 227.872 14.0723  14
   2 -11   2 213.465 15.0060   3
  -2 -11  -2 232.176 16.2808   7
  -2 -11  -2 236.567 17.0267   3
   2  11   2 235.973 13.6356   5
  -2  11  -2 228.453 15.0909  11
   2  11   2 234.820 13.7106  11
  -2  11  -2 206.352 14.1373   2
   2  11   2 225.039 13.2836  13
   2  11   2 226.119 13.5908  12
  -2  11  -2 234.036 15.5989   6
  -3 -11  -2 13.7303 3.24923   4
   3 -11   2 18.6941 4.95204   8
   3 -11   2 15.6708 4.47356   3
  -3 -11  -2 17.2903 6.80729   3
  -3 -11  -2 25.0013 6.80403   7
  -3 -11  -2 13.5809 7.15928  10
   3 -11   2 19.3151 3.22329  14
   3  11   2 15.6502 3.12886  13
   3  11   2 21.8907 3.79995   5
   3  11   2 18.3450 3.87734  12
  -3  11  -2 14.4118 5.39648  11
  -3  11  -2 24.5487 5.63406   6
   3  11   2 17.2714 4.27068   9
  -3  11  -2 13.9178 4.08466   2
   4 -11   2 226.632 15.9144   8
   4 -11   2 252.599 14.8011  14
  -4 -11  -2 224.411 20.8166  10
  -4 -11  -2 252.788 17.1165   7
   4 -11   2 224.640 15.3739   3
  -4 -11  -2 243.464 14.9989   4
  -4  11  -2 234.395 16.8174  11
  -4  11  -2 233.876 16.8463   2
   4  11   2 233.040 14.8703  12
   4  11   2 236.871 15.4794   9
  -4  11  -2 254.594 16.3962   6
   4  11   2 261.777 15.1031   5
   5 -11   2 12.9827 5.90129   8
  -5 -11  -2 16.6945 4.29869   4
   5 -11   2 11.9974 4.09376  14
  -5 -11  -2 17.9972 6.21422   7
  -5 -11  -2 8.85199 8.02912  10
  -5  11  -2 7.47993 4.78585  11
  -5  11  -2 22.7629 6.04905   6
   5  11   2 13.7986 5.41639   9
  -5  11  -2 17.4580 7.15288   2
   5  11   2 9.66533 4.61509  12
  -6 -11  -2 114.816 18.2023  10
  -6 -11  -2 159.432 15.3262   7
   6 -11   2 190.531 13.1550   8
  -6  11  -2 163.027 14.0304   2
   6  11   2 134.926 11.5757   9
  -6  11  -2 147.145 12.3534   6
  -7 -11  -2 28.9897 13.8138  10
   7 -11   2 57.4359 8.92195   8
  -7 -11  -2 35.3751 10.8116   7
  -7  11  -2 43.8170 7.79115   2
  -7 -12   2 8.65358 14.8015  10
   7 -12  -2 10.9175 7.03728   8
  -7 -12   2 -4.1658 8.67583   7
   7  12  -2 5.02315 7.01662   1
   7  12  -2 -0.4454 4.34643   9
  -7  12   2 -4.3945 8.74317   2
  -6 -12   2 -1.4100 14.0617  10
   6 -12  -2 4.84566 4.50779   8
  -6 -12   2 0.19086 5.97491   7
  -6  12   2 4.87495 5.71624   2
   6  12  -2 -1.8599 5.50082   9
   6  12  -2 -2.7773 4.27807   1
  -5 -12   2 103.381 8.23695   4
   5 -12  -2 81.2536 7.36900  14
  -5 -12   2 68.1964 14.3735  10
   5 -12  -2 92.7929 8.94143   8
  -5 -12   2 100.311 11.6652   7
  -5  12   2 96.7438 10.5049   2
   5  12  -2 101.594 8.84324   1
   5  12  -2 65.0489 7.82963   9
  -4 -12   2 11.6280 7.42110   7
   4 -12  -2 6.54972 5.11038   8
  -4 -12   2 3.36342 11.8529  10
   4 -12  -2 3.69503 5.36068   3
  -4 -12   2 0.16370 3.16881   4
   4 -12  -2 14.4634 4.24517  14
  -4  12   2 2.84606 4.49855   2
   4  12  -2 3.96501 3.80446  12
   4  12  -2 -1.7917 3.29808   1
   4  12  -2 8.55091 4.32310   9
  -4  12   2 7.38494 5.83277  11
  -3 -12   2 302.730 18.4522   4
   3 -12  -2 297.406 18.4773   8
  -3 -12   2 299.178 20.5398   7
   3 -12  -2 294.353 19.9903   3
   3 -12  -2 286.972 17.8508  14
  -3 -12   2 326.206 28.2738  10
  -3 -12   2 305.196 18.2190  14
   3  12  -2 300.733 17.4055  12
   3  12  -2 309.208 17.8732   1
  -3  12   2 289.736 19.1958  11
  -3  12   2 294.834 19.3321   2
   3  12  -2 292.854 17.6832   9
   2 -12  -2 74.0799 6.41383  14
  -2 -12   2 84.4726 7.58605   4
  -2 -12   2 75.9183 7.09270   8
  -2 -12   2 83.5329 13.1764  10
   2 -12  -2 68.6644 8.79916   3
   2 -12  -2 75.6674 6.64359   8
  -2 -12   2 85.0105 7.31589  14
  -2 -12   2 89.8407 9.53555   7
  -2  12   2 69.4714 6.95136  11
  -2  12   2 90.5337 8.17861   2
   2  12  -2 85.1012 6.54569   1
  -2  12   2 85.4697 7.43829   6
   2  12  -2 90.5984 6.50736  13
   2  12  -2 77.3948 6.33127   9
   2  12  -2 77.8277 6.08022  12
   1 -12  -2 469.182 30.0604   3
  -1 -12   2 505.399 28.6459   8
   1 -12  -2 511.520 28.3480   8
  -1 -12   2 490.028 36.2864  10
   1 -12  -2 493.494 28.0456  14
  -1 -12   2 493.362 27.8338  14
  -1 -12   2 493.518 28.3763   4
  -1 -12   2 506.156 29.2562   7
  -1 -12   2 502.276 30.2831   3
   1  12  -2 513.015 28.3066  11
   1  12  -2 506.609 27.3245  12
   1  12  -2 489.577 27.3099   1
  -1  12   2 539.867 28.8868   6
  -1  12   2 487.848 28.4826   2
  -1  12   2 483.921 28.4224  11
   0 -12   2 265.773 16.4555   4
   0 -12   2 276.116 25.0338  10
   0 -12   2 255.088 15.8781   8
   0 -12  -2 263.549 18.6500   3
   0 -12  -2 243.103 17.4801   7
   0 -12   2 255.315 15.9077  14
   0 -12  -2 240.762 16.2523   4
   0 -12  -2 256.432 16.4871   8
   0 -12  -2 230.306 15.3404  14
   0 -12   2 248.612 17.9813   3
   0  12  -2 256.818 14.6717   1
   0  12  -2 272.110 16.5887  11
   0  12   2 270.738 15.7742   2
   0  12   2 256.405 16.7376   6
   0  12   2 288.379 16.2801  11
   0  12  -2 293.497 17.8085   6
   0  12   2 280.450 15.6658  13
   1 -12   2 398.125 22.5042  14
  -1 -12  -2 369.688 22.3865   4
   1 -12   2 394.430 24.2463   3
  -1 -12  -2 386.046 23.1090   8
  -1 -12  -2 395.039 22.6607  14
   1 -12   2 400.089 22.9518   8
   1 -12   2 380.949 22.9416   4
  -1 -12  -2 392.350 25.3541   3
  -1 -12  -2 365.546 29.8417  10
  -1 -12  -2 385.337 23.7170   7
  -1  12  -2 373.510 23.2275  11
   1  12   2 391.510 22.1094  12
   1  12   2 401.116 22.0927  13
  -1  12  -2 404.080 24.2358   6
   1  12   2 412.300 22.6029  11
  -2 -12  -2 303.689 27.3962  10
  -2 -12  -2 312.347 19.6482   4
   2 -12   2 339.496 19.4351  14
   2 -12   2 329.397 19.9399   8
   2 -12   2 317.939 19.3801   4
  -2 -12  -2 344.187 22.1634   7
  -2 -12  -2 325.839 22.5603   3
   2 -12   2 316.550 20.6871   3
  -2  12  -2 350.948 21.1072   6
   2  12   2 342.801 19.3347  11
   2  12   2 352.083 19.1764   5
   2  12   2 333.939 18.8146  13
   2  12   2 304.721 18.6715  12
  -2  12  -2 327.605 19.8676   2
  -2  12  -2 325.022 20.5303  11
   3 -12   2 98.0555 7.85681  14
  -3 -12  -2 93.4530 15.2309  10
  -3 -12  -2 91.4980 10.7252   7
   3 -12   2 67.9736 8.08342   8
   3 -12   2 102.404 9.34002   3
  -3 -12  -2 86.3171 7.96064   4
   3  12   2 100.389 7.26690  13
   3  12   2 99.6201 7.88494  11
  -3  12  -2 89.4691 8.96023   6
   3  12   2 100.026 7.53986  12
  -3  12  -2 86.2863 8.33948  11
   3  12   2 97.1596 7.40074   5
   3  12   2 97.3307 7.88751   9
  -3  12  -2 101.614 9.43237   2
   4 -12   2 215.802 13.9969   8
  -4 -12  -2 214.928 13.1728   4
  -4 -12  -2 209.254 16.0854   7
  -4 -12  -2 190.906 21.4651  10
   4 -12   2 213.409 13.5690  14
  -4  12  -2 186.250 14.9069   6
   4  12   2 207.132 13.2813   9
  -4  12  -2 220.883 16.2747   2
   4  12   2 201.316 12.7901  12
  -4  12  -2 184.425 15.4985  11
   5 -12   2 2.59276 4.49413   8
  -5 -12  -2 5.28933 6.04990   7
   5 -12   2 2.75472 4.24879  14
  -5 -12  -2 4.17967 11.7753  10
  -5  12  -2 0.14145 7.24326   2
  -5  12  -2 12.4637 5.86109   6
   5  12   2 -8.6690 5.13783   9
   6 -12   2 51.2311 7.30672   8
  -6 -12  -2 49.8714 14.5815  10
  -6 -12  -2 65.2425 9.64896   7
  -6  12  -2 55.7001 10.1485   2
   6  12   2 43.0375 7.63403   9
  -7 -12  -2 10.7019 13.5948  10
   7 -12   2 26.0128 8.33112   8
  -7 -12  -2 13.2845 10.5813   7
  -7  12  -2 6.78095 8.87236   2
   7  12   2 13.6349 7.06210   9
   7  12   2 9.57261 5.63347   1
   6 -13  -2 130.997 11.7749   8
  -6 -13   2 114.101 21.5616  10
  -6 -13   2 148.755 13.6525   7
  -6  13   2 110.379 11.7085   2
   6  13  -2 133.854 11.0010   9
  -5 -13   2 79.5771 11.6904   7
   5 -13  -2 82.4940 8.10404  14
  -5 -13   2 74.0220 18.3857  10
  -5 -13   2 70.8115 7.84796   4
   5 -13  -2 88.4677 9.05475   8
  -5  13   2 91.4891 10.8832   2
   5  13  -2 70.5934 7.87647   9
   5  13  -2 97.3392 9.06465   1
   4 -13  -2 73.4252 8.15396   8
   4 -13  -2 80.9504 7.33724  14
  -4 -13   2 67.6237 16.9200  10
   4 -13  -2 58.6085 8.61491   3
  -4 -13   2 64.9442 7.47264   4
  -4 -13   2 96.6613 11.2081   7
   4  13  -2 68.0827 6.58350   1
   4  13  -2 66.5271 5.94469  12
  -4  13   2 72.4598 9.43327   2
   4  13  -2 74.3744 6.40130   9
  -3 -13   2 118.327 19.3389  10
  -3 -13   2 149.444 13.9621   7
   3 -13  -2 148.923 11.4948   8
  -3 -13   2 151.838 11.2408  14
   3 -13  -2 123.647 9.58582  14
  -3 -13   2 123.625 10.0775   4
   3 -13  -2 128.223 12.9170   3
  -3  13   2 138.908 11.0308   2
   3  13  -2 138.782 9.64172  12
  -3  13   2 148.872 11.5630  11
   3  13  -2 136.234 10.3274   1
   3  13  -2 151.121 10.1813   9
  -2 -13   2 11.3121 8.98431  10
  -2 -13   2 18.7121 5.91799   8
   2 -13  -2 14.6638 4.83814   3
   2 -13  -2 10.6496 3.65070   8
   2 -13  -2 17.8191 4.81341  14
  -2 -13   2 17.4033 5.06024  14
  -2 -13   2 12.9450 5.14852   7
  -2 -13   2 14.9091 5.27116   4
   2  13  -2 11.3550 4.65739  11
  -2  13   2 9.97826 5.19184  11
   2  13  -2 11.7389 3.34100  12
  -2  13   2 10.2766 5.43683   2
   2  13  -2 13.3054 3.39044  13
   2  13  -2 12.1069 2.83471   1
   2  13  -2 11.3056 3.63412   9
  -1 -13   2 96.1705 8.00795   4
   1 -13  -2 102.446 8.33634  14
  -1 -13   2 98.4463 14.4481  10
   1 -13  -2 92.5653 10.3738   3
  -1 -13   2 95.1721 8.30815  14
   1 -13  -2 86.3941 7.72898   8
  -1 -13   2 91.2125 8.94454   8
  -1 -13   2 102.218 10.9702   3
  -1  13   2 111.384 9.05436   2
   1  13  -2 101.203 9.26635   6
   1  13  -2 95.8440 7.27748   1
  -1  13   2 99.6111 8.63323  11
  -1  13   2 113.318 9.08605   6
   1  13  -2 101.269 7.89233  13
   1  13  -2 101.172 8.08101  11
   1  13  -2 102.360 7.25930  12
   0 -13   2 18.9843 5.34171   4
   0 -13   2 22.4200 5.55643   8
   0 -13   2 32.3258 5.42487  14
   0 -13  -2 32.0882 4.25792  14
   0 -13  -2 18.3039 7.36175   3
   0 -13  -2 19.1866 5.69872   8
   0 -13   2 31.9474 7.03931   3
   0  13   2 29.3221 5.17015   2
   0  13  -2 20.4472 3.04758   1
   0  13   2 29.0272 4.55439  13
   0  13  -2 22.5181 3.33179  12
   0  13   2 26.3529 5.50593   6
   0  13  -2 27.6879 5.31772  11
   0  13  -2 18.8613 6.30280   6
   0  13   2 27.7870 4.95891  11
  -1 -13  -2 10.6321 7.19073   3
   1 -13   2 12.8591 4.93504   8
  -1 -13  -2 11.5506 3.92863   8
  -1 -13  -2 8.55605 6.42724   7
  -1 -13  -2 0.30900 10.4082  10
   1 -13   2 7.58723 5.80802   3
  -1 -13  -2 8.71340 3.53826   4
   1 -13   2 8.13918 3.22517  14
   1 -13   2 13.3997 4.04895   4
  -1 -13  -2 6.37815 4.80071  14
   1  13   2 11.7278 3.51884  12
   1  13   2 9.58929 2.75267  13
  -1  13  -2 8.11515 5.79345   6
   1  13   2 7.34302 3.98190  11
   1  13   2 7.31698 4.14795   2
  -1  13  -2 8.83716 5.06189  11
  -2 -13  -2 96.7024 15.9242  10
   2 -13   2 88.2663 8.51113   8
  -2 -13  -2 84.8306 10.4747   7
  -2 -13  -2 77.2058 8.06363   4
   2 -13   2 82.9907 9.00202   3
  -2 -13  -2 82.0368 9.55498   3
   2 -13   2 81.2773 6.98228  14
  -2  13  -2 83.7011 8.94905   6
   2  13   2 90.1295 7.39660  11
   2  13   2 81.5534 6.41275  13
  -2  13  -2 99.9896 8.41320   2
   2  13   2 88.8144 6.65766  12
   2  13   2 83.6057 6.81611   5
  -2  13  -2 83.7457 7.85827  11
   3 -13   2 15.2001 4.99026  14
   3 -13   2 16.8364 4.73496   8
  -3 -13  -2 19.6003 5.33170   4
  -3 -13  -2 13.1394 7.92948   7
  -3 -13  -2 17.0119 12.1037  10
   3 -13   2 22.1704 5.52755   3
  -3  13  -2 15.2914 6.31455  11
  -3  13  -2 17.7953 6.42931   2
   3  13   2 17.9233 4.84398   9
   3  13   2 25.1875 4.53651   5
  -3  13  -2 15.4241 6.00147   6
   3  13   2 23.6331 4.42908  12
  -4 -13  -2 128.415 19.2797  10
  -4 -13  -2 136.128 10.6254   4
   4 -13   2 151.041 10.2191  14
   4 -13   2 146.382 11.9156   8
  -4 -13  -2 134.208 13.0888   7
  -4  13  -2 158.108 12.0957   6
   4  13   2 152.787 11.6309   9
   4  13   2 130.178 10.6749  12
  -4  13  -2 140.796 11.6783   2
  -5 -13  -2 72.5934 10.1613   7
   5 -13   2 66.2222 9.08443   8
   5 -13   2 66.3886 7.12398  14
  -5 -13  -2 63.8661 15.7275  10
  -5  13  -2 56.1606 9.85865   2
   5  13   2 60.5702 7.69854   9
   6 -13   2 129.852 12.2502   8
  -6 -13  -2 117.681 19.7067  10
  -6 -13  -2 118.988 13.2719   7
  -6  13  -2 114.055 13.1876   2
   6  13   2 120.115 10.3757   1
  -6 -14   2 16.4110 10.0923   7
  -6 -14   2 9.77338 16.4684  10
   6 -14  -2 -3.1947 7.20371   8
   6  14  -2 4.90085 5.99795   9
   6  14  -2 21.2069 7.14909   1
  -6  14   2 13.4688 9.22726   2
  -5 -14   2 -5.1520 15.5959  10
   5 -14  -2 26.6966 7.14439   8
  -5 -14   2 16.7327 7.15292   7
  -5 -14   2 12.1712 5.85581   4
  -5  14   2 10.9503 8.22061   2
   5  14  -2 18.6281 5.62568   9
   5  14  -2 12.4986 6.35459   1
   4 -14  -2 3.76445 6.02976   8
  -4 -14   2 5.72229 8.23343   7
  -4 -14   2 12.5552 5.74686   4
  -4 -14   2 2.38807 14.4918  10
   4 -14  -2 5.23261 6.32752   3
   4 -14  -2 -1.5095 4.90140  14
   4  14  -2 -2.0520 3.55498   1
   4  14  -2 3.17582 4.10019  12
   4  14  -2 -4.4877 4.57707   9
  -4  14   2 1.32533 7.12165   2
  -3 -14   2 26.5243 6.88148   7
   3 -14  -2 29.4782 6.54012   8
  -3 -14   2 28.9590 12.0151  10
   3 -14  -2 41.9097 8.22611   3
   3 -14  -2 34.1265 5.95989  14
  -3 -14   2 30.4125 5.02993  14
  -3 -14   2 27.4294 6.32673   4
   3  14  -2 29.7357 5.37348   1
   3  14  -2 43.6348 6.14472  11
   3  14  -2 32.5985 5.12917   9
   3  14  -2 37.0570 4.72834  12
  -3  14   2 28.3111 7.27911   2
  -3  14   2 17.1029 5.56814  11
   2 -14  -2 11.3661 5.22326  14
   2 -14  -2 -0.3269 5.28360   8
   2 -14  -2 10.1214 5.05618   3
  -2 -14   2 15.0644 7.80004   7
  -2 -14   2 7.88199 4.09411   4
  -2 -14   2 6.34148 9.42946  10
  -2 -14   2 5.34420 6.13803   8
  -2 -14   2 7.78781 5.32367  14
  -2  14   2 4.18032 4.25333   2
   2  14  -2 2.76951 3.13787  12
   2  14  -2 8.52812 4.89311  11
  -2  14   2 2.23919 5.19586  11
   2  14  -2 3.33526 3.59124   9
   2  14  -2 8.68564 4.00726   1
  -1 -14   2 40.2464 8.78366   3
   1 -14  -2 42.2805 6.27636  14
  -1 -14   2 42.2445 6.38036  14
   1 -14  -2 35.1072 6.42809   8
  -1 -14   2 47.7491 15.4809  10
  -1 -14   2 42.7257 7.33204   8
  -1 -14   2 35.4780 6.60556   4
   1 -14  -2 49.4733 9.01173   3
   1  14  -2 48.0850 7.49883   6
  -1  14   2 42.9809 6.80964   2
   1  14  -2 46.8751 5.36571  13
  -1  14   2 50.7584 6.61357  11
   1  14  -2 44.3683 4.67033   1
   1  14  -2 41.2839 5.24857  11
   1  14  -2 39.0391 5.12202  12
   0 -14  -2 45.0970 9.40827   3
   0 -14   2 57.2344 6.45866   4
   0 -14  -2 54.6508 6.12530  14
   0 -14  -2 61.6433 6.49277   8
   0 -14   2 52.7789 8.82295   3
   0 -14   2 62.8141 7.48431   8
   0 -14   2 58.1936 6.92619  14
   0  14   2 59.9061 6.35068  13
   0  14  -2 66.9784 8.61502   6
   0  14   2 40.5999 6.19951  11
   0  14   2 62.1938 7.54927   6
   0  14   2 50.7528 6.74688   2
   0  14  -2 67.8928 7.29798  11
  -1 -14  -2 56.8121 6.94898  14
   1 -14   2 53.5866 7.04421   4
  -1 -14  -2 38.1611 8.72639   7
  -1 -14  -2 35.9045 6.98793   8
  -1 -14  -2 54.5454 9.85707   3
   1 -14   2 56.1748 6.54490  14
   1 -14   2 37.9211 5.58574   8
   1 -14   2 32.1259 6.23335   3
   1  14   2 44.1392 5.78031  11
   1  14   2 38.0363 4.53262  13
   1  14   2 47.9351 6.06329   2
  -1  14  -2 43.1247 6.75110  11
   1  14   2 30.7870 6.86938   6
  -1  14  -2 36.7640 7.65445   6
   1  14   2 37.1112 4.28898  12
  -1  14  -2 51.0618 6.25204   2
   2 -14   2 124.659 10.2657  14
  -2 -14  -2 131.032 13.2393   7
   2 -14   2 132.887 10.9625   8
  -2 -14  -2 134.322 13.1531   3
  -2 -14  -2 116.835 18.8285  10
   2 -14   2 138.843 12.7982   3
   2  14   2 136.920 10.3892   5
  -2  14  -2 136.624 10.8609   2
  -2  14  -2 113.509 10.2626  11
   2  14   2 138.809 9.74346  13
   2  14   2 140.025 10.4360   2
  -2  14  -2 143.694 11.9304   6
   2  14   2 129.231 9.12945  12
   3 -14   2 29.2098 5.59687   8
   3 -14   2 41.0937 7.12465   3
  -3 -14  -2 28.1116 14.3405  10
  -3 -14  -2 25.9125 9.14767   7
   3 -14   2 45.2504 6.56111  14
   3  14   2 46.8028 6.23147   9
  -3  14  -2 36.6032 7.14624   6
  -3  14  -2 43.3012 8.02597   2
   3  14   2 37.1370 5.36125  12
   4 -14   2 97.7666 8.58659  14
  -4 -14  -2 80.3377 17.4298  10
   4 -14   2 83.1814 9.67741   8
  -4 -14  -2 77.3638 10.4622   7
  -4  14  -2 84.7305 10.7643   2
   4  14   2 79.6534 7.30192   9
  -5 -14  -2 13.9612 10.7470  10
  -5 -14  -2 8.38064 9.63235   7
   5 -14   2 18.8231 7.68533   8
   5 -14   2 10.7616 5.54127  14
  -5  14  -2 2.80785 6.01476   2
   5  14   2 5.44720 4.34956   9
   6 -14   2 16.7633 8.68662   8
  -6 -14  -2 37.0766 16.1302  10
   6  14   2 19.7239 5.99585   1
  -5 -15   2 -1.7145 6.53248   7
  -5 -15   2 -1.5708 11.7521  10
   5 -15  -2 -2.8198 4.90751   8
  -5 -15   2 10.1736 6.23211   4
  -5  15   2 9.05062 8.66768   2
   5  15  -2 12.7438 6.35691   1
   5  15  -2 10.5471 5.68007   9
   4 -15  -2 92.1218 8.82501  14
  -4 -15   2 80.7040 10.4298   7
  -4 -15   2 92.7588 20.7445  10
  -4 -15   2 89.7996 8.41596   4
   4 -15  -2 89.3107 9.63196   8
  -4  15   2 72.5351 8.97135   2
   4  15  -2 85.7937 7.34429   9
   4  15  -2 85.5732 7.68710   1
   3 -15  -2 -0.6154 5.56516  14
   3 -15  -2 10.5653 4.80703   8
  -3 -15   2 7.99455 11.3481  10
  -3 -15   2 7.83786 6.33567   4
   3 -15  -2 16.1052 7.29767   3
  -3 -15   2 13.5997 8.86241   7
   3  15  -2 14.1658 4.96137   1
  -3  15   2 11.7602 6.99582   2
   3  15  -2 16.2179 4.69150   9
  -2 -15   2 19.0661 6.71639   4
   2 -15  -2 17.3985 6.44682   8
  -2 -15   2 21.8771 11.5242  10
   2 -15  -2 10.0483 5.81015  14
  -2 -15   2 26.6223 6.46366  14
  -2 -15   2 13.1195 5.26846   8
   2 -15  -2 16.9844 6.02960   3
   2  15  -2 28.9058 4.65078   1
  -2  15   2 14.3456 6.73785   2
   2  15  -2 26.3679 5.89671  11
   2  15  -2 19.2713 4.39294   9
  -1 -15   2 56.4700 8.59464   8
   1 -15  -2 54.4056 7.26321  14
   1 -15  -2 53.7205 6.73416   8
  -1 -15   2 50.7464 9.98005   3
   1 -15  -2 49.8597 9.86887   3
  -1 -15   2 51.5623 17.1714  10
  -1 -15   2 58.4493 7.68513  14
  -1 -15   2 38.2505 7.78969   4
  -1  15   2 64.6988 7.18352  13
  -1  15   2 55.7416 7.29162  11
  -1  15   2 64.6532 7.97935   2
   1  15  -2 55.6978 8.47815   6
   1  15  -2 54.5976 7.18487  11
   1  15  -2 62.5531 5.75006  13
   0 -15  -2 -0.9020 3.82802  14
   0 -15   2 3.72220 4.64601   8
   0 -15  -2 6.48298 4.58205   8
   0 -15   2 5.59318 7.31106   3
   0 -15  -2 5.66023 8.24616   3
   0  15   2 14.9327 6.60101  12
   0  15   2 1.57929 5.27202   2
   0  15  -2 9.65061 5.42702  11
   0  15   2 0.14263 4.69773  11
   0  15   2 5.10140 4.69521  13
   0  15  -2 9.34340 6.99810   6
   1 -15   2 72.5021 9.88300   3
   1 -15   2 74.5476 8.91049   8
  -1 -15  -2 70.6587 10.5930   7
  -1 -15  -2 73.8214 11.2669   3
   1 -15   2 71.6735 8.04294  14
  -1 -15  -2 78.7329 7.33235  14
  -1 -15  -2 88.1969 9.52172   8
  -1  15  -2 58.4122 7.06564  11
   1  15   2 71.0513 12.6830   6
   1  15   2 85.6803 6.82067  12
   1  15   2 64.2805 6.10546  13
   1  15   2 76.6726 7.66972   2
  -1  15  -2 66.2304 8.60731   2
  -1  15  -2 66.4275 9.30369   6
   1  15   2 51.7640 6.12491  11
  -2 -15  -2 60.5423 17.0022  10
   2 -15   2 91.7742 8.80266  14
   2 -15   2 78.9157 7.92263   8
  -2 -15  -2 87.8624 10.1189   7
  -2 -15  -2 72.4787 10.3322   3
   2 -15   2 62.5734 9.28480   3
   2  15   2 79.7603 6.39483  12
  -2  15  -2 69.1812 7.98880   2
   2  15   2 81.4426 7.62271   5
  -3 -15  -2 27.2352 9.72031   7
  -3 -15  -2 18.4975 11.2213  10
   3 -15   2 18.2247 5.39815   8
   3 -15   2 20.7784 6.33989  14
   3  15   2 29.3882 5.89444   9
  -3  15  -2 33.9474 6.25528   2
  -4 -15  -2 112.143 20.6021  10
   4 -15   2 139.616 12.0417   8
  -4 -15  -2 148.311 14.0692   7
  -4  15  -2 109.826 12.3471   2
   4  15   2 111.639 10.1956   9
   4  15   2 123.308 10.8532   1
   5 -15   2 1.06949 5.88055  14
  -5 -15  -2 -5.3877 7.00646   7
   5 -15   2 2.72268 5.68445   8
  -5 -15  -2 3.11941 14.6562  10
   5  15   2 -7.8067 5.89115   9
  -5  15  -2 2.11070 8.78667   2
  -4 -16   2 21.6051 7.47508   4
   4 -16  -2 19.6690 7.67114   8
   4 -16  -2 16.5786 6.63009  14
  -4 -16   2 26.4463 18.7416  10
  -4 -16   2 23.9837 10.9466   7
   4  16  -2 24.1037 6.17912   1
   4  16  -2 13.5510 5.69827   9
  -4  16   2 23.9506 8.69807   2
  -3 -16   2 184.520 16.7340   7
  -3 -16   2 156.633 22.5359  10
   3 -16  -2 160.380 12.8552   8
  -3 -16   2 167.217 12.6120   4
   3 -16  -2 156.580 15.1581   3
   3 -16  -2 158.608 12.7252  14
  -3  16   2 145.058 12.6417   2
   3  16  -2 165.338 12.3813   1
   2 -16  -2 10.1310 4.89678   8
  -2 -16   2 9.60143 16.3734  10
   2 -16  -2 5.55300 5.94152   3
  -2 -16   2 9.55087 5.12730   4
   2 -16  -2 8.28250 4.57012  14
   2  16  -2 7.39015 5.34842   1
   2  16  -2 -4.1140 6.25473   6
  -2  16   2 6.10402 6.96254   2
  -1 -16   2 282.684 21.1149   4
  -1 -16   2 302.464 20.3453   8
   1 -16  -2 314.948 21.1646   8
  -1 -16   2 301.464 20.7501  14
   1 -16  -2 287.907 22.0069   3
   1 -16  -2 312.618 20.5916  14
   1  16  -2 323.158 22.0972   6
  -1  16   2 305.834 20.9092   2
   1  16  -2 414.206 21.4712  13
   0 -16  -2 18.6221 7.55025   8
   0 -16  -2 25.3839 9.50366   3
   0 -16   2 12.8034 5.03545   4
   0 -16   2 27.2259 7.65509   8
   0 -16   2 14.5382 6.34776   3
   0  16   2 7.88822 6.23249   2
   0  16  -2 -0.3356 8.61336   6
   0  16   2 14.7827 5.73589  11
   0  16  -2 6.70187 6.75000   2
  -1 -16  -2 275.583 22.2159   3
   1 -16   2 281.390 20.7613   3
  -1 -16  -2 336.174 21.6873   8
   1 -16   2 308.967 20.9323   8
   1  16   2 331.789 19.9651   2
  -1  16  -2 336.676 21.3384   2
  -2 -16  -2 35.5646 8.42841   7
   2 -16   2 34.4253 5.89797  14
   2 -16   2 36.7761 8.29832   3
   2 -16   2 27.6281 6.12707   8
  -2 -16  -2 31.9457 8.60487   3
   2  16   2 35.6030 6.17197   9
   2  16   2 41.3407 6.43315   5
  -2  16  -2 38.7963 8.45603   2
  -3 -16  -2 145.299 16.0485   7
  -3 -16  -2 118.550 22.3595  10
   3 -16   2 143.739 12.0783   8
   3  16   2 161.471 12.2528   9
   3  16   2 184.742 12.7664   1
  -3  16  -2 134.403 12.2211   2
  -4 -16  -2 32.3959 17.5776  10
  -4 -16  -2 41.0077 9.44438   7
   4 -16   2 52.5124 9.15006   8
   4 -16   2 43.6250 7.65965  14
  -4  16  -2 43.7313 7.73374   2
   4  16   2 45.0991 7.28266   9
  -3 -17   2 37.5892 15.5108  10
   3 -17  -2 36.4499 7.82106  14
  -3 -17   2 66.3340 9.37394   4
   3 -17  -2 31.0954 10.2562   3
   3 -17  -2 48.9307 9.03286   8
   3  17  -2 48.1163 5.66751   1
  -3  17   2 42.3973 7.54976   2
  -2 -17   2 36.8074 6.57576  14
   2 -17  -2 29.5161 9.90781   3
   2 -17  -2 48.8885 8.15323  14
   2 -17  -2 59.3749 8.92611   8
  -2  17   2 41.5707 8.50650   2
   2  17  -2 44.5539 8.95706   6
  -1 -17   2 43.5251 8.63088   4
   1 -17  -2 41.1299 8.66560   8
  -1 -17   2 39.7505 7.32642   8
   1 -17  -2 30.6967 10.4386   3
   1 -17  -2 30.6643 6.22225  14
  -1  17   2 28.0316 7.96230   2
   1  17  -2 57.4642 8.73617   2
   0 -17  -2 6.31534 6.70472  14
   0 -17  -2 9.32704 7.77545   8
   0 -17   2 -10.279 8.24291   3
   0 -17   2 -0.7938 7.67926   8
   0 -17  -2 0.05178 9.27442   3
   0  17  -2 -2.2875 6.79147   2
   0  17   2 4.00870 6.47121   2
   1 -17   2 2.44701 8.10330   3
  -1 -17  -2 19.5601 8.18630   8
  -1 -17  -2 10.8426 10.7412   3
   1 -17   2 12.7330 5.73949   8
   1  17   2 13.9328 6.31455   5
  -1  17  -2 7.90474 7.44251   2
   1  17   2 9.26782 6.17066   2
   2 -17   2 24.4952 8.17019   3
   2 -17   2 20.8174 8.38069   8
  -2  17  -2 34.4625 8.67732   2
   3 -17   2 6.63230 5.68002   8
  -3 -17  -2 -6.4408 10.3324   7
   3  17   2 6.22698 5.84193   1
   3  17   2 2.62551 5.62531   9
  -3  17  -2 4.94266 5.72138   2
  -1 -18   2 57.6878 10.4403   8
   1 -18  -2 64.6160 9.99398   8
   1 -18  -2 54.1223 11.7766   3
  -1 -18   2 34.0256 8.93761  14
  -1  18   2 55.1832 7.49199   2
   1  18  -2 42.3231 8.75731   2
   0 -18   2 -4.0264 7.15457  14
   0 -18  -2 15.6227 10.6141   3
   0 -18  -2 6.71733 8.40985   8
   0 -18   2 15.2896 8.77461   8
   0  18  -2 10.5188 7.95591   2
   0  18   2 -0.2184 6.95372   2
   1 -18   2 34.9659 9.90881   8
  -1 -18  -2 45.0944 12.3975   3
   1 -18   2 36.4573 7.97090   3
   1 -18   2 36.6314 8.78996  14
   1  18   2 47.6769 6.49683   5
  -1  18  -2 62.8122 9.85721   2
   9   0  -3 13.0305 5.18771   9
  -8   0   3 -0.8601 6.07805  11
   8   0  -3 9.97238 5.85049   9
   8   0  -3 -0.9531 4.22384   1
  -7   0   3 3.59118 4.56724   2
   7   0  -3 4.26203 4.16806  12
  -7   0   3 1.65215 3.79713  11
   7   0  -3 -0.1969 3.49521   1
   7   0  -3 1.85048 4.70121   9
  -6   0   3 1.61634 4.44293  11
  -6   0   3 -5.5877 3.80053   2
   6   0  -3 2.20768 2.95189   1
   6   0  -3 3.50736 3.45811  12
  -6   0   3 -0.1601 2.90542   7
   6   0  -3 0.08665 3.71753   9
  -5   0   3 64.4098 5.30474   7
   5   0  -3 55.9162 4.51642  12
  -5   0   3 52.0752 3.94832  13
   5   0  -3 62.7430 4.80815   1
  -5   0   3 58.9817 5.77058   2
  -5   0   3 56.5946 5.87083  11
   5   0  -3 56.9256 4.65864   9
  -4   0   3 -4.3866 2.48041   2
  -4   0   3 1.06622 2.78494  11
  -4   0   3 0.70930 1.68138   7
   4   0  -3 0.99252 2.16074   9
   4   0  -3 1.65195 2.10754  12
  -4   0   3 -0.2045 0.82737  13
   4   0  -3 -2.4986 1.71853   1
   3   0  -3 283.937 15.8742  11
  -3   0   3 272.828 15.9207   2
   3   0  -3 282.730 15.4689  12
  -3   0   3 293.313 15.5119  12
  -3   0   3 283.638 16.0549  11
   3   0  -3 277.484 15.4860   9
  -3   0   3 280.951 15.5617   7
   3   0  -3 292.622 15.4486   1
   2   0  -3 3.59468 1.18645   9
   2   0  -3 1.49881 0.93543   1
  -2   0   3 -0.6029 1.08207   2
   2   0  -3 2.13713 1.13358  11
  -2   0   3 0.51915 0.77213   7
  -2   0   3 3.33121 0.80398  12
   2   0  -3 4.85190 1.10162  12
  -2   0   3 1.17827 1.57686  11
  -1   0   3 835.038 44.6999  13
   1   0  -3 859.263 44.7916   9
   1   0  -3 854.753 44.7218   7
   1   0  -3 855.530 44.8019   1
  -1   0   3 848.853 44.9985  11
   1   0  -3 870.598 44.7868  12
  -1   0   3 827.559 44.8472   7
  -1   0   3 844.271 45.0346   2
  -1   0   3 871.596 44.7923  12
   1   0  -3 847.731 45.0325  11
   0   0  -3 2.19996 0.51907  13
   0   0  -3 1.77743 0.47036   1
   0   0  -3 4.14763 0.69115   2
   0   0  -3 3.69889 0.61541   6
   0   0  -3 2.72242 0.54584   5
  -1   0  -3 1591.47 82.8803  11
   1   0   3 1486.09 83.3903   3
  -1   0  -3 1545.79 83.4840   3
   1   0   3 1584.87 82.8845  12
   1   0   3 1668.91 83.1535  11
  -1   0  -3 1552.73 83.1334   6
   1   0   3 1625.43 82.9932  13
  -1   0  -3 1640.87 82.8851  12
  -1   0  -3 1508.60 82.9754  13
   1   0   3 1585.53 83.0166   5
   2   0   3 4.05794 0.82140  12
   2   0   3 0.11612 0.83230  11
  -2   0  -3 -1.9921 1.62669   6
  -2   0  -3 0.30054 0.93179  13
   2   0   3 1.56930 0.84997   5
  -2   0  -3 -0.5843 0.84827  12
  -2   0  -3 1.37351 0.86958   2
   2   0   3 0.92952 0.73526  13
   2   0   3 1.77357 0.76826   9
  -2   0  -3 1.34551 1.05500  11
  -3   0  -3 240.181 12.7421  12
  -3   0  -3 226.069 13.5373   6
   3   0   3 224.204 12.8731   5
   3   0   3 235.093 12.8567   9
  -3   0  -3 223.749 12.7632  13
   3   0   3 232.996 12.8068  12
   3   0   3 232.943 12.8327  11
  -3   0  -3 241.893 13.1559  11
  -3   0  -3 231.673 12.8141   2
  -4   0  -3 -0.5128 2.01696   2
  -4   0  -3 -0.6616 1.51619  13
   4   0   3 1.06044 2.22681   9
  -4   0  -3 -1.6822 1.68737  11
   4   0   3 0.06237 1.81083   5
   4   0   3 0.47309 2.11055  12
   4   0   3 1.17447 1.76245  11
  -4   0  -3 0.48258 3.07039   6
  -5   0  -3 31.3282 3.68908   2
   5   0   3 30.2370 2.95010   1
   5   0   3 27.3301 3.36401   9
   5   0   3 33.2101 3.33511  12
   5   0   3 32.2441 3.38219   5
  -5   0  -3 34.7650 5.14171   6
  -5   0  -3 27.6178 3.68791  11
   6   0   3 3.12001 2.65342   5
   6   0   3 -3.7925 3.30516  12
   6   0   3 4.19485 2.87939   1
  -6   0  -3 0.38378 3.64065   2
  -6   0  -3 -8.4536 3.69157  11
   6   0   3 2.44710 3.77913   9
   7   0   3 3.70335 3.48521   1
  -7   0  -3 4.56332 5.37767   7
  -7   0  -3 -0.3197 4.90954  11
   7   0   3 5.07800 4.17034  12
   7   0   3 12.8677 4.99377   9
   8   0   3 6.47107 5.92668   9
  -8   0  -3 4.98515 6.54739   7
   9   0   3 25.2870 7.76355   9
   9  -1  -3 -3.8495 4.57821   9
   9   1  -3 -1.4436 6.60754   9
   8  -1  -3 105.120 10.0180   9
   8   1  -3 106.071 8.97975   1
   8   1  -3 115.953 10.0781   9
  -8   1   3 126.072 10.4038  11
  -7  -1   3 4.68460 5.52642  11
   7  -1  -3 6.97938 3.47976   1
   7  -1  -3 6.11107 3.61775   9
  -7  -1   3 9.77367 4.19460   7
   7  -1  -3 8.14576 3.21032  12
  -7  -1   3 8.99094 4.81538   2
  -7   1   3 5.31111 3.93494  11
   7   1  -3 6.19971 3.98936   1
   7   1  -3 8.38319 4.18624  12
   7   1  -3 7.34280 4.80553   9
  -7   1   3 9.82641 5.18520   2
   6  -1  -3 78.6836 6.74503   9
  -6  -1   3 68.7695 7.15692   2
   6  -1  -3 70.1512 5.83360   1
   6  -1  -3 77.8869 6.42526  12
  -6  -1   3 79.4244 7.25186   7
  -6  -1   3 77.4158 7.70440  11
  -6   1   3 80.9590 6.69326   7
   6   1  -3 74.5456 6.11686   9
  -6   1   3 80.3168 7.41663   2
   6   1  -3 76.1227 5.92620  12
  -6   1   3 82.2064 7.59724  11
   6   1  -3 72.8708 5.78101   1
  -5  -1   3 27.7517 2.37933  13
  -5  -1   3 26.7304 4.44885   2
  -5  -1   3 27.6550 2.24413   4
  -5  -1   3 29.5049 3.79578   7
   5  -1  -3 28.4370 2.79425   1
   5  -1  -3 25.2608 3.23337   9
   5  -1  -3 26.5238 3.09453  12
  -5  -1   3 39.8266 5.00096  11
  -5   1   3 25.8759 2.36811  13
   5   1  -3 28.6477 3.08794  12
   5   1  -3 25.8462 3.20345   9
   5   1  -3 29.9091 3.46276   1
  -5   1   3 32.1061 4.49950   2
  -5   1   3 37.0788 4.98751  11
  -5   1   3 28.6323 3.62874   7
  -4  -1   3 3.14544 2.71714   2
   4  -1  -3 8.46065 2.47393   9
  -4  -1   3 5.93332 2.08943   7
   4  -1  -3 10.3123 1.96154   1
  -4  -1   3 3.62062 3.05525  11
   4  -1  -3 6.27771 2.24714  12
  -4  -1   3 6.70516 1.01767  13
  -4   1   3 6.39232 2.85992   2
   4   1  -3 12.6474 2.15948   1
  -4   1   3 5.27257 2.26223  11
   4   1  -3 7.51789 1.85450   9
   4   1  -3 7.39457 1.76058  12
  -3  -1   3 145.200 8.32972   7
   3  -1  -3 144.493 8.09667   9
   3  -1  -3 140.476 8.70339  11
  -3  -1   3 140.994 8.54998   2
   3  -1  -3 136.617 7.97028   1
  -3  -1   3 137.951 7.61168  13
  -3  -1   3 152.174 8.66938  11
  -3  -1   3 144.288 8.17026  12
   3  -1  -3 139.153 8.04605  12
   3   1  -3 131.510 8.15220  12
   3   1  -3 134.871 8.70964  11
   3   1  -3 131.248 8.07582   1
  -3   1   3 139.789 8.74629  11
   3   1  -3 147.029 8.26034   9
  -3   1   3 145.700 8.67577   2
  -3   1   3 146.367 8.00436  12
  -2  -1   3 55.1959 3.30912   5
  -2  -1   3 58.2269 3.25958  14
  -2  -1   3 57.9311 4.42932   2
  -2  -1   3 66.1530 4.50332  11
   2  -1  -3 60.3219 4.31268  11
   2  -1  -3 63.9486 3.63866   1
   2  -1  -3 63.3179 3.82990  12
   2  -1  -3 60.9593 3.83572   9
  -2  -1   3 62.4366 3.79653   7
  -2  -1   3 58.6948 3.62222  12
  -2   1   3 64.7470 4.38067  11
  -2   1   3 60.6947 4.25916   2
   2   1  -3 60.8525 3.82623   9
   2   1  -3 60.2220 4.11847  11
   2   1  -3 61.9882 3.76950  12
  -2   1   3 57.9910 3.71294  12
  -2   1   3 57.9153 3.23225  14
  -2   1   3 61.0709 3.68363   6
   2   1  -3 59.5050 3.63497   1
   1  -1  -3 15.2303 1.21138   1
   1  -1  -3 15.8206 1.23929  12
  -1  -1   3 16.0567 1.80689   2
   1  -1  -3 16.0423 1.26890   9
  -1  -1   3 15.7717 0.96127  13
  -1  -1   3 15.2326 1.27564   7
  -1  -1   3 16.0299 1.20919  12
   1  -1  -3 15.7192 1.25859   6
   1  -1  -3 13.9669 1.39447  11
  -1   1   3 16.6582 1.59082   2
   1   1  -3 16.3254 1.17260   9
   1   1  -3 16.4295 1.04107   8
  -1   1   3 16.2924 1.43781  11
   1   1  -3 14.5654 1.31234   7
   1   1  -3 16.1500 1.30331   1
   1   1  -3 16.6782 0.97457  13
  -1   1   3 16.0632 1.12763  14
   1   1  -3 16.5310 1.15304  12
  -1   1   3 15.8192 1.22269  12
   0  -1  -3 8.23386 0.78195   2
   0  -1  -3 7.21815 0.66577  11
   0  -1   3 8.90238 0.69796   1
   0  -1   3 9.08091 0.77946  13
   0  -1  -3 7.98163 0.68970   6
   0  -1  -3 10.4421 0.87616  13
   0  -1  -3 10.2140 1.00207   1
   0  -1   3 9.33527 1.27745  10
   0  -1  -3 7.09193 0.91103   5
   0  -1   3 8.70031 0.74212   5
   0   1   3 11.2300 0.96268  13
   0   1   3 7.84218 0.85853   1
   0   1  -3 8.12508 0.74414  13
   0   1  -3 9.06542 0.97390   6
   0   1   3 8.80408 0.70428  11
   0   1   3 8.75482 0.81244   2
   0   1  -3 7.54036 0.54839  12
   0   1  -3 7.53415 0.71842   1
   0   1   3 9.26805 0.78993   8
   0   1   3 8.09138 0.80137   5
   0   1   3 9.12172 0.69650   6
   0   1  -3 8.20865 1.11941  10
   0   1  -3 10.0046 0.74988   5
   0   1  -3 8.43053 0.56194   9
  -1  -1  -3 49.3250 2.57616  11
   1  -1   3 41.9146 2.80702  13
   1  -1   3 45.6637 2.58200   9
  -1  -1  -3 42.5896 3.02994   6
   1  -1   3 45.3155 2.57627  12
  -1  -1  -3 47.8497 2.97118   3
   1  -1   3 45.0721 2.53773   4
   1  -1   3 44.1997 2.84497   5
  -1  -1  -3 38.4567 2.95768  13
  -1  -1  -3 42.0135 2.99871  10
   1  -1   3 47.0843 2.77485  11
   1   1   3 42.8251 2.97245   3
   1   1   3 47.4677 2.49883  11
   1   1   3 45.0193 2.84612  12
   1   1   3 40.9045 2.98167   5
  -1   1  -3 47.1467 3.46668   6
  -1   1  -3 45.9501 2.56061  12
  -1   1  -3 47.0294 2.70737  13
  -1   1  -3 46.1536 2.89999  11
   1   1   3 42.2282 3.10695  13
  -1   1  -3 46.0167 2.56311   9
   2  -1   3 1.63196 0.95697   9
  -2  -1  -3 1.65150 0.92937  13
  -2  -1  -3 3.02846 0.67832   2
  -2  -1  -3 2.37052 1.66845   6
   2  -1   3 2.22861 0.68980  12
  -2  -1  -3 3.34224 0.82363  12
   2  -1   3 5.06999 1.21618   5
   2  -1   3 1.57894 1.06102  11
   2  -1   3 3.84447 0.39352   4
  -2  -1  -3 3.21348 1.04630  11
   2   1   3 4.30489 0.45356   4
  -2   1  -3 1.35058 1.25791  11
   2   1   3 1.57024 0.85472  12
  -2   1  -3 1.27487 1.39429   6
   2   1   3 1.70276 1.11486  13
   2   1   3 4.35511 1.35885   5
   2   1   3 1.19327 0.88104   9
  -2   1  -3 1.93961 0.80406  12
  -2   1  -3 3.11481 1.02728   2
   2   1   3 2.47861 0.78489  11
  -2   1  -3 3.86726 1.03403  13
  -3  -1  -3 144.137 8.41203   2
  -3  -1  -3 144.052 8.56501  13
   3  -1   3 151.300 8.47131   5
  -3  -1  -3 159.875 8.89153  11
   3  -1   3 154.702 8.59174  11
  -3  -1  -3 148.656 8.43784  12
   3  -1   3 134.112 8.53412   9
   3  -1   3 150.203 8.53019  12
  -3  -1  -3 148.207 8.99642   6
  -3   1  -3 137.867 8.30089  13
  -3   1  -3 146.711 8.37385  12
  -3   1  -3 152.607 8.98185  11
  -3   1  -3 151.903 9.41954   6
   3   1   3 153.116 8.68494  12
   3   1   3 151.940 8.73684   9
  -3   1  -3 147.900 8.60597   2
   3   1   3 146.584 8.48265  11
   3   1   3 152.971 8.34159  13
   3   1   3 149.404 8.61528   5
   4  -1   3 70.3195 5.21348   9
  -4  -1  -3 55.2687 5.54254   6
  -4  -1  -3 55.9432 4.87323   2
   4  -1   3 69.1774 5.04487  12
  -4  -1  -3 65.9324 4.85644  13
   4  -1   3 70.7310 5.01749   5
  -4  -1  -3 64.4747 5.29932  11
  -4   1  -3 67.2346 5.03281   2
   4   1   3 63.3784 4.74365  11
   4   1   3 63.1519 4.86732   5
   4   1   3 74.9986 5.32753   9
  -4   1  -3 66.6956 5.42754  11
   4   1   3 67.2097 4.98420  12
  -4   1  -3 68.9488 6.00021   6
   5  -1   3 90.1763 6.79299   9
   5  -1   3 87.7735 6.49436  12
  -5  -1  -3 79.0402 6.72351  11
  -5  -1  -3 75.5563 6.13662   2
   5  -1   3 94.1630 6.30827   5
   5  -1   3 81.6051 5.79060   1
  -5  -1  -3 84.6013 7.52972   6
   5   1   3 77.8220 5.93611  12
  -5   1  -3 92.6427 7.51225   6
  -5   1  -3 83.7293 7.08229  11
   5   1   3 78.0981 6.13173   9
   5   1   3 87.8136 6.01670   5
  -5   1  -3 75.8087 6.45035   2
   6  -1   3 167.369 11.4632   9
  -6  -1  -3 186.799 11.4941  11
   6  -1   3 164.971 10.3642   1
   6  -1   3 176.556 11.0891  12
   6   1   3 170.102 11.6239   9
   6   1   3 155.257 10.8147   1
   6   1   3 158.726 11.0983  12
  -6   1  -3 169.973 12.8958   6
  -6   1  -3 171.193 12.1843  11
  -6   1  -3 161.246 11.1456   2
   6   1   3 169.839 10.4157   5
   7  -1   3 10.8509 3.38784   1
  -7  -1  -3 0.24535 5.90064   7
   7  -1   3 6.80080 3.19327  12
   7  -1   3 7.78883 5.01676   9
  -7  -1  -3 14.8458 5.16961  11
   7   1   3 11.9049 3.44287  12
  -7   1  -3 11.0121 5.21403  11
   7   1   3 4.74490 3.77037   1
   7   1   3 12.5144 3.91766   9
   8  -1   3 168.123 13.0692   9
  -8  -1  -3 199.580 15.6499   7
   8   1   3 179.087 14.0310   9
   8   1   3 157.773 12.2369   1
   9  -1   3 -0.9935 6.79818   9
   9   1   3 4.91074 6.99392   9
   9  -2  -3 11.1240 7.02578   9
   9   2  -3 8.13882 6.90070   9
   8  -2  -3 19.3005 6.22539   9
   8   2  -3 7.83053 4.31004   9
   8   2  -3 5.34951 4.87436   1
  -8   2   3 14.1025 7.42009  11
  -8   2   3 12.1564 7.19296   2
  -7  -2   3 0.24344 4.59177   2
   7  -2  -3 4.05503 4.18738  12
  -7  -2   3 1.02592 4.24722   7
   7  -2  -3 0.55634 3.77550   1
   7  -2  -3 -3.8731 4.58117   9
  -7   2   3 9.78900 5.39883  11
   7   2  -3 6.20014 4.84684   9
  -7   2   3 -0.0398 4.98484   2
   7   2  -3 5.09072 4.06902   1
   7   2  -3 4.85212 4.19645  12
   6  -2  -3 8.95531 3.63941  12
   6  -2  -3 14.6791 2.97128   1
  -6  -2   3 17.7567 4.57321   2
   6  -2  -3 7.49295 3.93390   9
  -6  -2   3 10.3144 3.80941   7
   6   2  -3 16.1837 3.83312  12
   6   2  -3 17.4670 4.31120   9
   6   2  -3 12.3495 2.78208   1
  -6   2   3 11.3729 3.42589   7
  -6   2   3 7.28586 4.82477  11
  -6   2   3 8.40796 4.52439   2
   5  -2  -3 2.38224 2.10695   1
   5  -2  -3 12.0688 3.03212  12
  -5  -2   3 6.76467 1.53968   4
  -5  -2   3 2.57889 3.36001   2
  -5  -2   3 10.9819 1.49308  13
   5  -2  -3 9.18475 3.12758   9
  -5  -2   3 8.70344 3.05649   7
   5   2  -3 7.94820 3.29317   9
   5   2  -3 11.5402 2.90004   1
  -5   2   3 15.5833 3.33469  11
  -5   2   3 1.22744 3.46264   2
   5   2  -3 8.42151 2.92027  12
  -4  -2   3 6.78921 2.91548   2
   4  -2  -3 2.36134 1.58503   1
   4  -2  -3 3.76265 2.18733  12
   4  -2  -3 1.55276 0.59157  14
  -4  -2   3 1.89613 1.05180   4
   4  -2  -3 2.18084 2.24449   9
  -4  -2   3 0.97628 0.86153  13
  -4  -2   3 0.12370 2.15598   7
  -4   2   3 2.46592 2.09456  11
  -4   2   3 -1.2944 2.24073   6
  -4   2   3 5.04808 2.89605   2
   4   2  -3 3.74106 2.15421  12
   4   2  -3 1.72786 2.07851   1
   4   2  -3 7.29198 2.35170   9
   4   2  -3 2.12719 0.63986  14
  -3  -2   3 163.378 10.3449   2
  -3  -2   3 177.572 9.81157  12
  -3  -2   3 171.264 9.94258   7
   3  -2  -3 169.645 9.33489   1
   3  -2  -3 175.812 9.03842  14
   3  -2  -3 162.837 10.0087  11
   3  -2  -3 157.517 9.65963   9
   3  -2  -3 164.139 9.64056  12
  -3   2   3 161.612 9.91301   2
  -3   2   3 166.676 9.52936  12
   3   2  -3 177.163 9.67386  12
  -3   2   3 169.482 10.2141  11
   3   2  -3 156.393 10.0596  11
   3   2  -3 175.281 9.71015   9
   3   2  -3 169.943 9.03881   5
  -3   2   3 170.141 9.76331   6
   3   2  -3 172.189 9.65995   1
   2  -2  -3 1.07966 1.21420  12
   2  -2  -3 -0.4311 1.41891  11
   2  -2  -3 2.54292 1.17074   9
  -2  -2   3 2.44892 0.64279  14
  -2  -2   3 -0.6977 1.48111   2
   2  -2  -3 1.29184 0.50779  14
  -2  -2   3 0.62730 1.13646   7
  -2  -2   3 2.41408 0.82006  12
   2  -2  -3 2.82209 0.90156   1
   2   2  -3 2.15208 0.85112   1
   2   2  -3 1.55752 0.28130   5
  -2   2   3 -0.4112 1.57203  11
  -2   2   3 1.45509 0.47625  14
  -2   2   3 2.43297 1.03690  12
   2   2  -3 2.16238 1.09990  12
   2   2  -3 1.50191 1.51480  11
   2   2  -3 1.69543 1.19906   9
  -2   2   3 3.10951 1.61922   2
  -2   2   3 1.80567 1.00847   6
   1  -2  -3 709.587 37.8597  11
   1  -2  -3 723.714 37.6050  14
  -1  -2   3 654.300 38.7938  10
  -1  -2   3 680.794 37.5529  14
   1  -2  -3 723.620 37.6366   6
  -1  -2   3 735.049 37.6410  12
   1  -2  -3 722.903 37.7555   9
  -1  -2   3 692.778 37.6373   8
  -1  -2   3 699.555 37.8253   7
   1  -2  -3 719.413 37.6095   8
   1  -2  -3 686.363 37.7685   1
  -1   2   3 693.753 37.5432   6
  -1   2   3 710.511 37.5628   7
  -1   2   3 719.879 37.8386   2
   1   2  -3 734.129 37.6237   9
  -1   2   3 750.054 37.7445  12
   1   2  -3 753.463 37.6161  12
   1   2  -3 745.871 37.6808   1
  -1   2   3 733.434 37.8439  11
   1   2  -3 692.127 37.4824   5
   0  -2   3 1.13614 0.50174   5
   0  -2  -3 2.04505 0.52668  11
   0  -2  -3 2.17202 0.54420   2
   0  -2  -3 1.55576 0.63774   7
   0  -2  -3 1.06539 1.00431   3
   0  -2   3 1.92491 0.59925   8
   0  -2   3 1.72651 0.62489   4
   0  -2   3 2.07688 0.45577   1
   0  -2   3 1.18236 1.05837  10
   0  -2  -3 1.87275 0.53919   8
   0  -2  -3 0.85931 0.68927  13
   0   2   3 1.75743 0.50807  11
   0   2  -3 1.52154 0.26339  12
   0   2  -3 0.83173 0.77675   3
   0   2   3 1.97567 0.74009  13
   0   2  -3 1.43546 0.45230   1
   0   2  -3 1.55971 0.26680   9
   0   2   3 2.55645 0.65811   2
   0   2  -3 1.61972 0.97650   6
   1  -2   3 717.666 38.5072   3
  -1  -2  -3 749.440 38.7766  13
   1  -2   3 731.715 38.4353  12
   1  -2   3 751.154 38.4446   9
   1  -2   3 737.236 38.5334   4
  -1  -2  -3 739.963 39.0328   3
   1  -2   3 685.699 38.4400   1
   1  -2   3 741.450 38.6567   5
  -1  -2  -3 713.329 39.2803  10
   1   2   3 758.984 38.7754  13
  -1   2  -3 756.665 39.0964   6
  -1   2  -3 735.125 38.4190   9
   1   2   3 718.929 38.5024   2
  -1   2  -3 684.046 38.5147   3
   1   2   3 724.196 38.8247   5
  -1   2  -3 738.106 38.8340  11
  -1   2  -3 767.265 38.4224  12
  -2  -2  -3 3.67403 1.46644   3
  -2  -2  -3 2.39525 1.70816  10
  -2  -2  -3 1.69838 1.56481   6
  -2  -2  -3 0.19939 1.30527  13
   2  -2   3 3.19992 0.87735  12
   2  -2   3 2.89513 1.19589   5
   2  -2   3 4.35264 1.30547  11
   2  -2   3 2.19443 0.89810   9
   2  -2   3 2.82198 0.56005   4
  -2   2  -3 5.40041 2.14571   6
   2   2   3 3.98898 1.45967   9
  -2   2  -3 2.48066 0.98539  13
   2   2   3 2.82393 1.38104  12
  -2   2  -3 2.76189 1.13632  11
   2   2   3 2.18209 1.43402   5
  -2   2  -3 2.64600 0.52685   4
  -2   2  -3 3.36322 0.75711  12
   2   2   3 2.12137 0.37241   2
   2   2   3 2.70641 0.76596  11
   2   2   3 0.76702 1.25648  13
   3  -2   3 2.99805 1.23649   5
  -3  -2  -3 4.52640 1.70784  11
  -3  -2  -3 9.35987 1.60209  13
  -3  -2  -3 5.41930 1.15526   2
   3  -2   3 5.92766 1.49398  12
   3  -2   3 4.20036 1.55475   9
   3  -2   3 7.04104 1.77476  11
  -3  -2  -3 6.59259 1.88449   6
  -3   2  -3 9.81907 2.76364   6
   3   2   3 2.70604 1.89367   9
  -3   2  -3 1.33365 2.02073  11
  -3   2  -3 6.18029 1.28718  12
  -3   2  -3 3.12250 1.32210  13
   3   2   3 9.14717 1.50658  13
   3   2   3 3.31371 0.75891   2
   3   2   3 2.89169 1.65979   5
  -3   2  -3 4.14643 0.51697   4
  -3   2  -3 5.54836 1.81757   2
   3   2   3 2.73920 1.79299  12
   4  -2   3 2.46654 1.28967   1
  -4  -2  -3 -0.3782 2.00411  13
   4  -2   3 3.69027 2.14580   5
  -4  -2  -3 -1.6015 1.53473   2
   4  -2   3 3.36661 2.00361  12
  -4  -2  -3 -2.1426 2.18195  11
   4  -2   3 1.58905 2.15959   9
   4   2   3 1.94937 2.30232  12
  -4   2  -3 -0.1828 2.72773  11
  -4   2  -3 2.96018 2.19979   2
   4   2   3 2.15369 2.55589   9
   4   2   3 0.01966 1.55137  11
   4   2   3 0.96518 1.79637   5
   4   2   3 2.46539 1.44753  13
  -4   2  -3 -2.7736 3.04015   6
  -5  -2  -3 15.5228 4.49862   7
  -5  -2  -3 16.9585 3.82379  11
   5  -2   3 14.1085 3.08875  12
   5  -2   3 13.7734 2.20092   1
  -5  -2  -3 16.4090 2.74038   2
   5  -2   3 14.5423 3.28613   9
   5   2   3 8.89271 3.48019   9
   5   2   3 13.5126 3.30044  12
   5   2   3 21.2168 2.79891   5
  -5   2  -3 17.0451 4.08399  11
  -5   2  -3 18.0747 3.48754   2
  -5   2  -3 17.6112 3.65702   6
   6  -2   3 0.41867 3.39108  12
  -6  -2  -3 4.97260 3.95737  11
   6  -2   3 9.36967 3.94478   9
   6  -2   3 4.63092 2.35610   1
  -6  -2  -3 0.59516 5.16177   7
  -6   2  -3 9.95365 3.78031   2
   6   2   3 -2.8181 3.48567  12
  -6   2  -3 0.26045 4.34508  11
   6   2   3 9.40316 3.48243   1
   6   2   3 1.70808 2.50761   5
  -6   2  -3 1.52060 3.61280   6
   6   2   3 5.53302 4.12967   9
   7  -2   3 2.80313 4.86692   9
   7  -2   3 18.2634 4.54613  12
  -7  -2  -3 10.1908 4.71462   7
   7   2   3 8.08036 3.33900  12
   7   2   3 4.80645 2.84709   5
   7   2   3 2.67473 3.59111   9
  -7   2  -3 12.8322 6.35201   6
  -7   2  -3 9.15577 5.46812  11
   7   2   3 4.48160 2.93256   1
   8  -2   3 8.84252 5.95761   9
  -8  -2  -3 6.61298 7.11623   7
  -8   2  -3 -4.5305 5.91346  11
   8   2   3 -5.3952 5.86072   9
   8   2   3 6.00570 4.88640   1
   9  -2   3 -6.8237 6.69118   9
   9   2   3 -3.4709 7.00322   9
   9  -3  -3 14.1053 7.55372   9
  -9  -3   3 13.7944 11.9882  10
   9   3  -3 10.2501 5.82800   1
   9   3  -3 24.3461 7.53065   9
   8  -3  -3 112.695 9.82267   9
   8   3  -3 84.6998 9.24623   9
  -8   3   3 99.1566 10.0909   2
   8   3  -3 96.2177 8.03375   1
   7  -3  -3 31.7367 5.25531  12
   7  -3  -3 34.7735 6.05907   9
  -7  -3   3 34.4586 6.10476   7
   7   3  -3 30.4686 5.34081   1
   7   3  -3 45.2488 5.61946  12
   7   3  -3 37.0408 6.12573   9
  -7   3   3 47.9454 6.03526  11
  -7   3   3 38.0014 6.65329   2
  -6  -3   3 60.5199 6.28256   7
   6  -3  -3 47.7883 5.64237   9
  -6  -3   3 56.2316 5.93824   2
   6  -3  -3 41.6670 4.28324   1
   6  -3  -3 42.2126 5.07207  12
   6   3  -3 41.6011 5.16937  12
  -6   3   3 40.8399 6.15306   2
   6   3  -3 44.8733 5.36505   9
  -6   3   3 61.4123 6.97365  11
   6   3  -3 68.8530 5.67558   1
  -5  -3   3 49.4670 3.00423  13
  -5  -3   3 62.8542 5.68257   7
   5  -3  -3 50.1216 4.08359   1
   5  -3  -3 57.4905 5.11024   9
   5  -3  -3 56.0527 4.50818  12
  -5  -3   3 43.6830 5.28754   2
  -5  -3   3 51.4640 3.89695   4
   5   3  -3 49.6081 4.32015   1
   5   3  -3 52.6106 4.38473  12
  -5   3   3 53.5185 5.17275   6
  -5   3   3 51.1901 5.22801  11
   5   3  -3 54.1055 4.62765   9
  -5   3   3 62.6187 5.92892   2
  -4  -3   3 9.25164 1.77451   4
   4  -3  -3 15.7592 1.92812   1
  -4  -3   3 16.7156 3.14574   2
   4  -3  -3 13.2705 1.26554  14
  -4  -3   3 10.6433 2.38333   7
   4  -3  -3 25.9625 2.56310   9
   4  -3  -3 25.9512 2.38437  12
   4   3  -3 10.7331 2.06796   1
   4   3  -3 8.92794 2.00857  12
   4   3  -3 10.8313 1.23549   5
  -4   3   3 13.3074 2.72833   6
  -4   3   3 11.2451 3.40510  11
  -4   3   3 10.3933 3.30848   2
   4   3  -3 11.4773 2.13314   9
   3  -3  -3 123.092 6.67013  14
   3  -3  -3 117.927 6.94689   1
  -3  -3   3 118.465 7.73254   2
   3  -3  -3 121.847 7.33263  12
  -3  -3   3 125.013 7.80127   7
  -3  -3   3 117.738 6.96019   4
   3  -3  -3 122.081 7.36339   9
   3   3  -3 118.723 7.71812  11
  -3   3   3 129.450 8.04268  11
   3   3  -3 119.384 6.55380   5
  -3   3   3 127.034 7.12606  12
  -3   3   3 121.617 7.37661   6
   3   3  -3 123.791 7.35470   9
  -3   3   3 122.089 7.91582   2
   3   3  -3 112.356 7.29505   1
   3   3  -3 123.295 7.30158  12
  -2  -3   3 3.79545 2.20072  10
   2  -3  -3 4.73150 1.10920   9
   2  -3  -3 4.42316 1.10380   1
  -2  -3   3 7.47431 1.34301  12
   2  -3  -3 5.25648 1.09787  12
  -2  -3   3 4.39197 0.87537   4
  -2  -3   3 4.45804 1.28002   7
   2  -3  -3 3.88884 1.29654  11
  -2  -3   3 3.63804 0.87326  14
   2  -3  -3 3.78579 0.84640  14
  -2   3   3 5.79620 1.21877   6
   2   3  -3 5.03344 0.67022   5
   2   3  -3 2.54032 1.38193   1
  -2   3   3 9.01991 2.02152  11
   2   3  -3 4.70652 0.50055  13
   2   3  -3 1.01411 1.25734   9
   2   3  -3 4.13309 1.27723  12
  -2   3   3 4.29217 1.20800  12
  -2   3   3 4.04363 1.81421   2
   1  -3  -3 2.82739 0.84756  14
  -1  -3   3 2.06026 0.69570   4
   1  -3  -3 2.66854 0.86983   8
  -1  -3   3 3.06368 0.77541  14
  -1  -3   3 1.67632 0.78388  12
   1  -3  -3 2.47989 0.76810   7
  -1  -3   3 4.23996 2.41440  10
  -1  -3   3 1.91853 0.92139   7
   1  -3  -3 3.11139 1.28363  11
   1  -3  -3 1.47676 0.78766   6
  -1  -3   3 3.23469 1.02573   8
   1  -3  -3 2.23770 0.94582   1
   1   3  -3 2.78667 0.60139  12
   1   3  -3 3.63618 0.66351   9
  -1   3   3 1.60852 0.93227  11
  -1   3   3 2.96311 0.82562   6
  -1   3   3 1.82733 0.96413   2
   1   3  -3 3.53499 0.95812   1
   0  -3   3 13.7291 1.23488   8
   0  -3   3 12.6507 1.32505   4
   0  -3  -3 11.3835 1.67577   3
   0  -3  -3 15.9120 1.79269   7
   0  -3  -3 15.3070 1.36381  14
   0  -3  -3 12.1593 1.28848   8
   0  -3   3 17.3430 1.35927  14
   0  -3   3 14.4060 1.48370   3
   0  -3  -3 13.7769 1.26276  11
   0  -3   3 13.2909 2.38950  10
   0   3   3 15.5097 1.44325  13
   0   3  -3 15.3425 1.05479  12
   0   3  -3 16.4790 1.17739   1
   0   3   3 14.0221 1.22603  11
   0   3   3 15.3008 1.45296   2
  -1  -3  -3 122.112 6.98837  13
  -1  -3  -3 123.114 6.90064   4
   1  -3   3 127.072 6.82068   4
  -1  -3  -3 128.888 8.23467  10
   1  -3   3 123.437 6.85380  14
   1  -3   3 119.137 6.90003   3
   1  -3   3 120.485 6.66470   9
  -1  -3  -3 123.325 7.57567   7
  -1  -3  -3 124.265 7.61567   3
  -1   3  -3 116.981 7.03210   3
   1   3   3 125.663 7.01645  13
   1   3   3 120.842 6.98880   5
  -1   3  -3 118.509 7.49667   6
  -1   3  -3 134.376 7.38989  11
  -1   3  -3 117.636 6.55165   1
  -1   3  -3 124.875 6.58997   9
  -1   3  -3 127.702 6.58155  12
   2  -3   3 30.4086 2.82762  11
   2  -3   3 30.4256 1.76702   1
   2  -3   3 28.8912 2.24606   9
   2  -3   3 33.8288 2.23047   4
  -2  -3  -3 35.6062 3.62212   7
   2  -3   3 29.2133 1.82888   1
  -2  -3  -3 31.5813 3.78199  10
  -2  -3  -3 34.7606 2.67952  13
  -2  -3  -3 29.9780 3.17039   3
   2  -3   3 30.2417 2.22403  12
   2  -3   3 28.1922 2.16064   3
  -2  -3  -3 32.0015 2.27113   4
  -2   3  -3 35.8370 3.59315   6
   2   3   3 33.0315 2.76875   5
  -2   3  -3 33.7364 2.08756  12
  -2   3  -3 31.8577 3.00181  11
   2   3   3 34.8791 2.64093  13
   2   3   3 32.8665 2.00401   2
   2   3   3 31.3152 2.19478  11
   2   3   3 30.0851 2.71724  12
   3  -3   3 128.039 7.07905   1
  -3  -3  -3 116.157 9.28675  10
   3  -3   3 127.541 7.54879   9
  -3  -3  -3 130.114 7.24401   4
  -3  -3  -3 142.062 9.11447   7
   3  -3   3 134.501 7.54310  12
  -3  -3  -3 131.285 7.86674  13
  -3   3  -3 130.261 8.41224  11
  -3   3  -3 128.849 8.79550   6
   3   3   3 136.452 7.67144  13
  -3   3  -3 128.989 7.30974  12
   3   3   3 122.655 7.02833   2
   3   3   3 138.342 7.84365   9
   3   3   3 131.905 7.72040  12
   3   3   3 126.393 7.54009  11
   3   3   3 135.775 7.92810   5
  -3   3  -3 124.313 7.82229   2
   4  -3   3 56.5224 4.46887   9
   4  -3   3 60.9712 4.66504  12
  -4  -3  -3 53.6169 6.43786  10
  -4  -3  -3 64.2593 5.95547   7
   4  -3   3 58.1835 3.67851   1
  -4  -3  -3 56.7764 4.33040  13
   4   3   3 51.1593 4.44439  12
   4   3   3 66.7192 4.87915   9
  -4   3  -3 59.1230 5.88208   6
   4   3   3 57.3182 4.60950   5
  -4   3  -3 60.5166 5.02614   2
   4   3   3 53.9257 4.21567  11
   4   3   3 54.4113 4.07800  13
  -4   3  -3 60.9727 5.41619  11
   5  -3   3 79.6021 4.81796  14
  -5  -3  -3 66.4086 4.73518   2
   5  -3   3 63.3981 4.99282   1
   5  -3   3 69.0657 5.65950  12
   5  -3   3 74.1727 5.93031   9
  -5  -3  -3 78.3164 7.88921   7
  -5   3  -3 82.5420 7.45901   6
  -5   3  -3 73.6177 6.74982  11
   5   3   3 78.1645 5.92241   9
   5   3   3 73.5820 5.46696   5
  -5   3  -3 71.8471 6.22486   2
   5   3   3 75.7031 5.71333  12
  -6  -3  -3 112.742 10.2355   7
   6  -3   3 108.971 7.58553  12
   6  -3   3 98.3932 7.76212   9
   6  -3   3 95.7733 7.17394   1
  -6  -3  -3 103.023 11.6507  10
   6   3   3 98.5656 7.97291   1
  -6   3  -3 110.327 9.14865   6
  -6   3  -3 107.761 8.91900   2
   6   3   3 105.267 7.31161   5
   6   3   3 111.305 8.25576  12
  -6   3  -3 123.998 9.51433  11
   6   3   3 115.168 8.58224   9
  -7  -3  -3 5.54716 6.57056  10
   7  -3   3 -0.5312 4.28042  12
  -7  -3  -3 20.8160 6.91478   7
   7  -3   3 11.5328 5.01774   9
  -7   3  -3 8.32443 5.79915   2
   7   3   3 14.3499 4.69792   1
   7   3   3 11.9761 4.06164   9
  -7   3  -3 11.9771 4.41137  11
   7   3   3 11.2252 3.50303  12
  -7   3  -3 6.75794 6.24402   6
   8  -3   3 87.9523 8.70161  12
  -8  -3  -3 119.636 12.2522   7
   8  -3   3 112.294 9.85253   9
   8   3   3 82.5927 8.65329   1
   8   3   3 121.133 10.2434   9
   9  -3   3 6.19106 7.13613   9
   9   3   3 4.33045 7.18910   9
  -9  -4   3 13.8970 12.2631  10
   9  -4  -3 -5.7534 7.14418   9
   9   4  -3 10.8576 7.09973   9
   9   4  -3 9.86020 4.54753   1
  -8  -4   3 10.0185 11.1257  10
   8  -4  -3 16.6130 6.50762   9
   8   4  -3 18.2741 5.91644   1
   8   4  -3 22.2368 4.94446   9
  -8   4   3 20.3238 6.97006   2
   7  -4  -3 10.8255 3.47147  12
   7  -4  -3 4.71197 3.72410   9
  -7  -4   3 10.6698 5.16393   7
  -7  -4   3 7.69999 9.07220  10
  -7   4   3 -6.8458 5.45495  11
   7   4  -3 8.34817 3.33012  12
  -7   4   3 1.56907 5.54138   2
   7   4  -3 9.96560 3.50275   1
   7   4  -3 6.67429 3.64226   9
   6  -4  -3 105.560 7.96146   9
   6  -4  -3 92.4291 7.46663  12
  -6  -4   3 95.8447 9.00778   7
   6  -4  -3 92.6518 7.05214   1
  -6   4   3 92.7694 8.04849  11
   6   4  -3 92.9359 7.52176   1
  -6   4   3 96.1298 7.95772   6
   6   4  -3 85.1362 7.09135   9
  -6   4   3 95.3416 7.96419   2
   6   4  -3 92.9394 7.05036  12
   5  -4  -3 45.1316 4.10606   9
  -5  -4   3 41.1127 5.28062   7
  -5  -4   3 43.4462 3.26932   4
  -5  -4   3 41.3942 4.84182   2
   5  -4  -3 36.8620 3.43544   1
   5  -4  -3 41.9358 3.87274  12
  -5   4   3 40.6785 4.67190   6
   5   4  -3 34.9647 3.69438  12
  -5   4   3 32.2880 4.50464   2
   5   4  -3 39.6194 4.44280   1
  -5   4   3 34.8450 5.36871  11
   5   4  -3 37.2778 4.43385   9
   5   4  -3 40.0049 2.77553   5
   4  -4  -3 290.141 16.6486  12
   4  -4  -3 312.644 15.9475  14
  -4  -4   3 284.073 16.1674   4
  -4  -4   3 293.255 17.1366   7
   4  -4  -3 292.093 16.2304   1
   4  -4  -3 295.996 16.7745   9
  -4   4   3 305.019 17.3987   2
   4   4  -3 299.233 16.7557   9
   4   4  -3 311.218 16.7942   1
   4   4  -3 279.252 16.5980  12
  -4   4   3 293.840 16.8509   6
  -4   4   3 310.153 17.5357  11
   4   4  -3 288.253 15.7730   5
  -3  -4   3 73.0830 5.80002   7
   3  -4  -3 79.8187 4.94012   1
  -3  -4   3 72.0348 4.55332  14
  -3  -4   3 68.1702 4.71184   4
   3  -4  -3 75.7381 4.92910   9
   3  -4  -3 76.1942 4.53526  14
  -3  -4   3 74.2302 8.58193  10
   3  -4  -3 78.7944 4.90775  12
   3   4  -3 70.4692 5.15506  11
  -3   4   3 79.1880 5.97307   2
   3   4  -3 73.0267 5.11768   9
   3   4  -3 74.8247 4.23269   5
   3   4  -3 73.6465 5.09662  12
  -3   4   3 78.6442 5.46960  11
  -3   4   3 72.9362 5.15668   6
   3   4  -3 71.8583 4.85725   1
   3   4  -3 73.6806 4.00573  13
  -2  -4   3 461.832 24.2817  12
   2  -4  -3 442.873 24.6515  11
   2  -4  -3 465.628 24.0468  14
  -2  -4   3 440.967 24.0439  14
   2  -4  -3 441.554 24.1572   1
  -2  -4   3 434.105 24.1533   4
   2  -4  -3 437.895 24.3451   9
   2  -4  -3 443.697 24.1539   8
  -2  -4   3 430.048 26.8274  10
  -2  -4   3 460.213 24.7413   7
   2   4  -3 448.466 24.1519   9
   2   4  -3 461.279 23.8399  13
  -2   4   3 450.967 24.2122   6
   2   4  -3 467.200 24.2551   1
  -2   4   3 456.831 24.5388   2
   2   4  -3 451.946 24.1364  12
   2   4  -3 454.156 23.9219   5
  -2   4   3 456.454 24.6335  11
  -2   4   3 460.925 24.1924  12
  -1  -4   3 106.996 6.42963  14
   1  -4  -3 125.734 6.65190   8
   1  -4  -3 119.636 6.57376  14
  -1  -4   3 108.057 6.63126   4
  -1  -4   3 116.978 9.01649  10
   1  -4  -3 107.220 6.64805   7
  -1  -4   3 112.693 6.93610   7
  -1  -4   3 110.453 6.65654   8
   1  -4  -3 107.969 7.38754   3
   1  -4  -3 121.998 7.00297  11
  -1   4   3 117.774 6.91562   2
   1   4  -3 118.587 6.45162  12
  -1   4   3 122.636 6.94545  11
   1   4  -3 116.065 6.46650   9
   1   4  -3 113.375 6.53528   1
  -1   4   3 120.545 6.56278   6
   0  -4  -3 276.251 14.8834  14
   0  -4  -3 277.468 15.2743   7
   0  -4  -3 258.121 15.5002   3
   0  -4   3 278.303 14.9421   4
   0  -4   3 270.699 15.2476   3
   0  -4   3 257.405 14.8173  14
   0  -4   3 271.793 16.6491  10
   0  -4   3 286.110 14.9157   8
   0  -4  -3 274.003 14.9631   8
   0   4   3 291.411 14.9607  11
   0   4  -3 276.625 14.6773   1
   0   4   3 280.336 14.9093  13
   0   4   3 279.921 14.9559   2
   1  -4   3 253.435 13.4205  14
  -1  -4  -3 239.308 13.4219  13
  -1  -4  -3 241.560 14.9046  10
  -1  -4  -3 251.749 14.3337   3
   1  -4   3 243.803 13.6511   3
  -1  -4  -3 235.637 13.4291   4
  -1  -4  -3 254.087 14.1924   7
   1  -4   3 253.724 13.4642   4
  -1   4  -3 244.206 13.8067  11
   1   4   3 257.709 13.4715  13
  -1   4  -3 253.825 13.1753   9
  -1   4  -3 249.902 13.1163  12
  -1   4  -3 247.356 13.0278   1
   1   4   3 247.420 13.4964   5
  -1   4  -3 222.731 14.1567   6
   2  -4   3 168.180 9.38904   9
  -2  -4  -3 168.417 9.47734   4
  -2  -4  -3 164.915 10.5365   3
  -2  -4  -3 169.164 9.60337  13
  -2  -4  -3 161.550 11.3887  10
   2  -4   3 162.630 9.58001   3
  -2  -4  -3 169.826 10.4269   7
   2  -4   3 179.122 9.44719  14
   2  -4   3 169.807 10.0554  11
   2  -4   3 181.185 9.51234   4
   2  -4   3 177.973 9.39579  12
   2   4   3 177.295 9.87715  12
   2   4   3 149.083 9.29454   2
  -2   4  -3 169.260 9.20519  12
  -2   4  -3 174.717 10.2546  11
  -2   4  -3 177.928 10.6124   6
   2   4   3 174.207 9.79915   5
   2   4   3 180.802 9.75472  13
   3  -4   3 109.457 6.37159  14
  -3  -4  -3 101.002 6.20222   4
  -3  -4  -3 100.212 8.84449  10
  -3  -4  -3 116.677 7.73920   7
   3  -4   3 117.313 6.53973   9
  -3  -4  -3 103.245 6.55986  13
   3  -4   3 93.3629 6.36635   3
   3  -4   3 103.722 5.77375   1
   3  -4   3 120.221 6.47943  12
   3   4   3 105.223 6.94344  12
   3   4   3 100.900 7.01331   9
   3   4   3 119.255 6.10743   2
  -3   4  -3 107.599 6.95015   2
   3   4   3 92.4582 6.90484   5
  -3   4  -3 106.657 7.88719   6
   3   4   3 103.893 6.65999  13
  -3   4  -3 114.786 7.21672  11
  -3   4  -3 106.798 6.15974  12
   3   4   3 114.231 6.42708  11
   4  -4   3 95.9273 5.89616  14
   4  -4   3 89.2962 5.35794   1
  -4  -4  -3 85.8835 6.20284  13
   4  -4   3 90.8779 6.33488  12
  -4  -4  -3 92.9741 5.63364   4
  -4  -4  -3 93.0153 8.44251   7
  -4  -4  -3 87.9037 9.28082  10
   4  -4   3 92.2025 6.42824   9
   4   4   3 98.6615 5.99302  13
  -4   4  -3 91.5212 6.64614   2
   4   4   3 98.2869 6.58707   9
   4   4   3 101.472 6.46631   5
  -4   4  -3 83.5674 6.95175  11
  -4   4  -3 100.658 7.83332   6
   4   4   3 104.227 6.46543  12
   4   4   3 95.6888 6.03033  11
   5  -4   3 78.5098 5.20547  14
   5  -4   3 66.2794 4.65384   1
  -5  -4  -3 63.9052 7.81152  10
   5  -4   3 73.0771 5.56309   9
   5  -4   3 61.7504 5.13493  12
  -5  -4  -3 82.9124 8.18258   7
   5   4   3 70.4751 5.45598   5
  -5   4  -3 70.4010 6.21614  11
   5   4   3 77.3262 4.81766  13
   5   4   3 66.5502 5.53990  12
  -5   4  -3 68.8122 7.21747   6
  -5   4  -3 77.6887 6.60927   2
   5   4   3 71.3863 5.76848   9
   6  -4   3 22.8308 4.32166  12
  -6  -4  -3 29.3224 7.19814  10
  -6  -4  -3 30.8681 5.68535   7
   6  -4   3 32.1138 4.84588   9
  -6   4  -3 32.9523 4.79961  11
  -6   4  -3 27.6887 5.17520   2
   6   4   3 29.7799 4.79012  12
  -6   4  -3 35.7689 6.35822   6
   6   4   3 35.6125 5.53333   9
   6   4   3 33.6246 3.49994   5
  -7  -4  -3 4.72979 4.88347   7
   7  -4   3 -1.5163 4.21242  12
   7  -4   3 8.41159 4.90796   9
  -7  -4  -3 11.4120 7.35090  10
   7   4   3 5.60199 4.62223  12
  -7   4  -3 14.9266 6.47971   6
   7   4   3 6.30451 5.42336   9
  -7   4  -3 0.43749 4.81769   2
  -7   4  -3 5.60732 5.72335  11
   7   4   3 4.63997 3.48389   1
  -8  -4  -3 7.40332 7.92667   7
   8  -4   3 -2.4752 5.34612  12
   8  -4   3 9.15657 6.25958   9
   8   4   3 6.55258 5.46559   1
   8   4   3 3.84286 6.32794   9
  -8   4  -3 6.22406 7.04231   6
   9  -4   3 5.10124 5.07362   9
   9   4   3 13.4800 7.53118   9
   9   4   3 1.68566 6.08672   1
   9  -5  -3 9.03573 7.46849   9
  -9  -5   3 -2.8565 12.4227  10
   9   5  -3 1.27622 4.54274   1
   9   5  -3 9.69597 7.42682   9
   8  -5  -3 92.7093 10.3175   9
  -8  -5   3 100.061 16.7182  10
   8   5  -3 110.827 9.01345   1
   8   5  -3 118.880 10.5456   9
  -8   5   3 127.221 11.4010   2
   7  -5  -3 -0.7498 3.09486  12
  -7  -5   3 3.01587 5.29559   7
  -7  -5   3 -4.2215 6.59066  10
   7  -5  -3 5.44562 5.22126   9
  -7   5   3 2.00001 5.94986  11
   7   5  -3 1.82440 3.38397   1
   7   5  -3 9.95321 5.24475   9
   7   5  -3 4.89073 4.42551  12
  -7   5   3 -7.9867 5.57941   2
  -6  -5   3 180.637 12.6795   7
  -6  -5   3 152.015 17.1534  10
   6  -5  -3 157.137 10.8962   9
   6  -5  -3 175.374 10.8002  12
   6   5  -3 168.409 11.4854   1
   6   5  -3 167.778 11.6434   9
  -6   5   3 184.810 11.7572   6
   6   5  -3 142.917 11.1341  12
  -6   5   3 154.500 11.8221  11
  -6   5   3 170.428 12.7850   2
   5  -5  -3 3.49142 1.92616   1
  -5  -5   3 6.53237 4.01292   7
   5  -5  -3 -0.4811 3.02739  12
  -5  -5   3 4.29178 1.87553   4
   5  -5  -3 1.80184 3.30987   9
   5  -5  -3 0.66243 1.48108  14
  -5  -5   3 6.49147 7.27318  10
   5   5  -3 2.69016 2.19943  12
   5   5  -3 4.03660 2.34691   1
   5   5  -3 2.20349 2.39914   9
  -5   5   3 3.55269 3.07060  11
  -5   5   3 5.77780 3.20351   6
  -5   5   3 10.6121 4.28191   2
   4  -5  -3 134.793 7.62986  14
  -4  -5   3 135.012 13.4610  10
   4  -5  -3 124.897 8.22768   9
   4  -5  -3 127.742 8.17130  12
  -4  -5   3 141.236 9.56339   7
  -4  -5   3 117.855 7.86071   4
   4  -5  -3 122.550 7.83722   1
  -4   5   3 125.789 8.82471  11
   4   5  -3 129.366 8.60117   1
  -4   5   3 151.589 9.62918   2
   4   5  -3 137.271 8.48815  12
   4   5  -3 139.408 8.64011   9
  -4   5   3 136.131 8.92983   6
   4   5  -3 129.020 7.23817   5
  -3  -5   3 40.9711 3.31905  14
   3  -5  -3 44.6181 3.39944   1
  -3  -5   3 42.8071 7.28917  10
   3  -5  -3 44.8010 3.18453  14
   3  -5  -3 48.2606 3.61810   8
  -3  -5   3 37.1709 3.12853   4
  -3  -5   3 51.5547 4.86397   7
   3  -5  -3 41.5856 3.87891   9
  -3   5   3 46.1739 3.75843   6
   3   5  -3 40.1149 2.77632  13
  -3   5   3 41.1184 4.27481   2
   3   5  -3 47.5400 3.71452  12
   3   5  -3 40.2570 3.44246   1
   3   5  -3 45.8718 3.73492   9
  -3   5   3 39.6642 4.41774  11
   3   5  -3 43.5767 3.07604   5
  -2  -5   3 32.6746 2.63866  14
  -2  -5   3 36.5931 3.52810   7
  -2  -5   3 34.5031 2.94757  12
   2  -5  -3 31.1244 2.59195   8
  -2  -5   3 29.0184 2.53360   4
  -2  -5   3 43.1988 6.47377  10
   2  -5  -3 36.1206 2.68275  14
   2  -5  -3 34.3791 2.55023   1
   2  -5  -3 28.2906 3.14096   9
  -2   5   3 32.6112 2.75450  12
   2   5  -3 34.1487 2.31324   5
   2   5  -3 32.7502 2.52834  12
   2   5  -3 33.5318 2.90723   1
   2   5  -3 29.9553 2.58659   9
   2   5  -3 29.9703 2.18264  13
  -2   5   3 34.6933 3.53126   2
  -2   5   3 33.4904 2.86745   6
  -2   5   3 28.5288 2.97868  11
  -1  -5   3 3.98364 1.30555  14
  -1  -5   3 2.83743 2.09421   3
  -1  -5   3 6.39958 3.58515  10
  -1  -5   3 6.11239 1.58155   7
   1  -5  -3 5.25966 2.18904   3
   1  -5  -3 5.42696 1.11944  14
   1  -5  -3 5.96446 1.22010   8
   1  -5  -3 5.82517 1.57212   7
  -1  -5   3 4.78337 1.49109   4
  -1  -5   3 3.53256 1.15193   8
   1  -5  -3 5.30710 1.73292  11
   1   5  -3 6.26765 1.18537  12
   1   5  -3 7.05568 1.29696   9
  -1   5   3 3.60323 1.78487  11
  -1   5   3 4.79665 1.40932   2
  -1   5   3 5.72084 1.60961   6
   0  -5   3 0.43922 0.98176   8
   0  -5  -3 1.38036 1.28512  14
   0  -5  -3 2.19861 1.74306   7
   0  -5  -3 4.66467 2.29362  10
   0  -5   3 2.37817 1.31206  14
   0  -5   3 1.66895 1.35770   4
   0  -5   3 1.40208 3.08199  10
   0  -5   3 1.25355 1.60812   3
   0  -5  -3 3.73109 1.59438   3
   0  -5  -3 1.23849 1.38497   8
   0  -5  -3 4.76274 1.50348   4
   0   5   3 0.65050 1.18349  13
   0   5   3 3.39276 1.31764  11
   0   5   3 0.14163 1.34218   2
   0   5  -3 -0.4323 0.73422   1
   1  -5   3 69.1507 4.64495   8
  -1  -5  -3 68.9709 4.88828   8
   1  -5   3 71.0497 4.57981   4
  -1  -5  -3 67.4817 6.93802  10
  -1  -5  -3 64.7577 5.77038   3
  -1  -5  -3 63.8394 4.39479   4
   1  -5   3 66.3624 4.75961   3
   1  -5   3 72.0886 4.28715  14
  -1  -5  -3 71.9232 5.14965   7
  -1   5  -3 72.1926 3.96830  12
  -1   5  -3 66.0369 5.15740  11
  -1   5  -3 67.4435 5.58493   6
   1   5   3 71.8634 4.34243  13
  -1   5  -3 70.4431 3.80914   1
  -2  -5  -3 35.4415 2.97210   4
   2  -5   3 34.1920 3.10262   3
   2  -5   3 36.3997 2.93423  14
  -2  -5  -3 37.2726 4.36266   7
  -2  -5  -3 39.3061 4.40411   3
   2  -5   3 37.4664 3.02825   4
  -2  -5  -3 37.5822 5.37362  10
  -2  -5  -3 32.7123 2.79372  13
   2  -5   3 35.6543 2.77583   9
   2   5   3 39.3764 3.30106   5
   2   5   3 38.5275 3.03212  12
  -2   5  -3 30.3189 3.36380  11
  -2   5  -3 45.0972 4.43101   6
   2   5   3 37.4662 3.01578  13
  -2   5  -3 37.0675 2.48520  12
   3  -5   3 25.8718 2.62833   9
   3  -5   3 21.4294 2.57313   3
  -3  -5  -3 31.4446 4.06554   7
  -3  -5  -3 25.1675 2.43660   4
   3  -5   3 27.6999 2.59716  14
  -3  -5  -3 22.3461 2.39896  13
   3  -5   3 26.9321 2.52798  12
  -3  -5  -3 28.1581 5.34618  10
   3   5   3 23.3299 2.31510  11
   3   5   3 25.1923 3.18196   5
  -3   5  -3 25.1962 2.09838  12
  -3   5  -3 24.5495 4.08068   6
   3   5   3 29.1877 2.91669  13
   3   5   3 26.8076 2.82436  12
  -3   5  -3 29.4988 3.44252  11
  -3   5  -3 27.5072 3.62193   2
   3   5   3 27.8376 3.01057   9
   4  -5   3 141.665 8.34089  12
   4  -5   3 121.152 8.10370   3
  -4  -5  -3 135.091 7.78435   4
  -4  -5  -3 122.955 10.5033   7
   4  -5   3 134.710 8.39109   9
  -4  -5  -3 119.248 7.96221  13
   4  -5   3 141.151 7.99043  14
   4  -5   3 123.591 7.23448   1
  -4  -5  -3 140.032 11.8988  10
   4   5   3 128.856 8.82321  12
   4   5   3 144.061 8.09910  13
   4   5   3 146.804 8.61850   5
  -4   5  -3 138.678 10.1623   6
  -4   5  -3 129.487 9.05324  11
  -4   5  -3 138.972 9.47152   2
   4   5   3 136.137 8.05961  11
   4   5   3 140.907 9.05794   9
   5  -5   3 16.0202 3.09263  12
  -5  -5  -3 10.2949 5.28862   7
   5  -5   3 13.1589 2.20056  14
  -5  -5  -3 9.60330 5.69042  10
   5  -5   3 7.44308 3.18234   9
  -5   5  -3 8.37844 4.61393   6
   5   5   3 12.2671 1.92843  13
   5   5   3 11.2926 2.58692   5
  -5   5  -3 9.40178 4.41333  11
   5   5   3 5.34637 3.46664  12
   5   5   3 9.74162 3.93470   9
  -5   5  -3 12.4497 4.21121   2
   6  -5   3 202.251 13.6267  12
  -6  -5  -3 215.140 17.8892  10
   6  -5   3 211.193 13.9772   9
  -6  -5  -3 236.248 16.6941   7
   6   5   3 207.270 12.7704   5
  -6   5  -3 257.704 15.9293   6
   6   5   3 215.787 13.7879   9
   6   5   3 194.157 13.3593  12
  -6   5  -3 225.263 14.7705   2
  -6   5  -3 242.510 14.5875  11
  -7  -5  -3 6.59454 8.90040  10
   7  -5   3 3.46647 4.99692   9
   7  -5   3 1.23563 4.34991  12
  -7  -5  -3 1.95016 7.04385   7
   7   5   3 -0.4726 4.93490   1
  -7   5  -3 3.56187 6.08910   6
  -7   5  -3 2.39272 5.95472  11
   7   5   3 -0.7008 3.16790  12
   7   5   3 -2.3438 3.76224   9
  -7   5  -3 0.68478 5.27648   2
  -8  -5  -3 183.222 16.8413   7
   8  -5   3 161.485 12.8443   9
  -8   5  -3 170.909 14.2524   6
   8   5   3 149.835 12.3641   1
   8   5   3 165.018 12.7048   9
  -8  -6   3 51.2273 14.0292  10
   8  -6  -3 47.2064 8.10466   9
   8   6  -3 49.4878 8.07919   9
   8   6  -3 60.6938 7.66737   1
  -8   6   3 45.3011 8.71234   2
   7  -6  -3 2.80233 5.40483   9
   7  -6  -3 0.38636 4.68027  12
  -7  -6   3 5.34708 11.1096  10
  -7  -6   3 -4.3561 5.57737   7
  -7   6   3 -4.0411 4.22220   2
   7   6  -3 6.29288 5.34064   9
   7   6  -3 4.85812 5.11519   1
  -7   6   3 -1.4178 4.26200  11
  -6  -6   3 141.014 16.8163  10
   6  -6  -3 135.326 10.4813   9
   6  -6  -3 131.376 9.91631  12
  -6  -6   3 128.777 10.1788   7
  -6   6   3 132.130 10.8221   2
   6   6  -3 130.294 9.27826   9
   6   6  -3 113.387 9.38835   1
  -6   6   3 144.737 10.9738  11
  -6   6   3 133.640 10.0802   6
   6   6  -3 121.565 8.88847  12
   5  -6  -3 6.35497 3.77181   9
   5  -6  -3 2.13458 3.28785  12
  -5  -6   3 4.54402 7.93667  10
  -5  -6   3 1.38887 2.14683   4
  -5  -6   3 5.34294 3.07260   7
   5  -6  -3 4.26978 1.97253  14
  -5   6   3 3.53044 4.42927   2
   5   6  -3 1.81899 3.52830   9
   5   6  -3 1.17066 3.05910  12
  -5   6   3 0.30645 3.81169   6
  -5   6   3 -3.4368 4.16018  11
   5   6  -3 -0.8070 3.44650   1
  -4  -6   3 161.755 10.5619   7
   4  -6  -3 151.961 8.22065  14
  -4  -6   3 135.598 8.57898   4
   4  -6  -3 140.904 9.47228   9
   4  -6  -3 136.001 8.92522   8
   4  -6  -3 129.065 8.23168   1
  -4  -6   3 129.238 14.2013  10
   4   6  -3 133.242 8.71741   1
  -4   6   3 138.775 9.12379   6
  -4   6   3 141.828 9.53012  11
   4   6  -3 146.342 8.95840  12
   4   6  -3 144.438 9.06623   9
  -4   6   3 135.571 10.0927   2
   4   6  -3 140.830 7.86283   5
   4   6  -3 133.796 7.45590  13
  -3  -6   3 17.3062 2.42175  14
   3  -6  -3 23.0489 2.89056   8
  -3  -6   3 25.5764 4.00528   7
   3  -6  -3 27.1497 3.02158   9
   3  -6  -3 26.6952 2.51690  14
  -3  -6   3 16.3162 6.47686  10
  -3  -6   3 21.2909 2.76172   4
   3  -6  -3 22.0792 2.16624   1
   3   6  -3 20.1460 2.98776   1
   3   6  -3 22.3336 2.96332   9
   3   6  -3 25.3279 2.42986   5
  -3   6   3 28.4380 4.09647   2
   3   6  -3 25.2115 2.84434  12
  -3   6   3 17.7334 3.17541   6
  -3   6   3 20.3201 3.75887  11
   3   6  -3 22.7975 1.94421  13
   2  -6  -3 61.8717 4.54283   8
   2  -6  -3 65.1659 4.33392  14
   2  -6  -3 49.1542 5.06139   3
  -2  -6   3 53.4975 4.44428   8
  -2  -6   3 64.4503 4.61574   4
  -2  -6   3 62.7026 5.02044   7
  -2  -6   3 59.8002 4.31794  14
  -2  -6   3 66.7838 8.52239  10
  -2   6   3 63.8279 4.37455  12
   2   6  -3 62.0258 3.75496  13
  -2   6   3 62.7777 4.50332   6
  -2   6   3 56.3453 4.70043  11
   2   6  -3 62.8551 4.04036  12
   2   6  -3 61.0840 4.08753   9
  -2   6   3 54.7610 4.65429   2
  -1  -6   3 109.089 7.22707   7
  -1  -6   3 113.545 6.74347  14
   1  -6  -3 110.106 6.60463  14
  -1  -6   3 113.524 6.79670   8
  -1  -6   3 107.684 6.70747   4
   1  -6  -3 110.031 7.24740  11
  -1  -6   3 117.982 7.55304   3
  -1  -6   3 111.304 9.65738  10
   1  -6  -3 105.086 7.06130   7
   1  -6  -3 126.427 6.97277   8
   1  -6  -3 102.376 8.01545   3
  -1   6   3 126.505 7.06771  11
  -1   6   3 103.517 6.80669   6
  -1   6   3 108.080 7.18072   2
   1   6  -3 115.620 6.55126  12
   0  -6  -3 52.4687 6.16938  10
   0  -6   3 55.4079 4.86424   3
   0  -6   3 52.3320 3.92764   8
   0  -6  -3 64.9342 4.36973   4
   0  -6   3 60.8539 7.65508  10
   0  -6   3 53.6260 3.90730   4
   0  -6   3 57.4633 3.76864  14
   0  -6  -3 58.6447 5.60611   3
   0  -6  -3 56.6260 4.11989  14
   0  -6  -3 53.6295 4.28329   8
   0  -6  -3 56.7254 4.85771   7
   0   6   3 56.7492 3.93874   2
   0   6  -3 57.7247 3.53044   1
   0   6   3 56.6983 4.16984  11
  -1  -6  -3 40.7358 3.40219   4
   1  -6   3 43.4801 4.06459   3
  -1  -6  -3 44.1182 4.90207   3
  -1  -6  -3 47.9117 6.53312  10
  -1  -6  -3 44.7075 3.63537   8
   1  -6   3 47.8255 3.69707   8
  -1  -6  -3 45.3377 3.41719  14
  -1  -6  -3 47.7790 4.29943   7
   1  -6   3 47.7651 3.58229  14
   1  -6   3 48.0102 3.75186   4
  -1   6  -3 51.4778 4.81894   6
  -1   6  -3 40.8500 2.65401   1
   1   6   3 45.8402 3.56705  13
  -1   6  -3 46.1052 3.92179  11
   1   6   3 51.8267 3.46608  11
  -2  -6  -3 36.9905 3.24117   4
   2  -6   3 33.0180 3.14499   4
   2  -6   3 35.2929 3.51354   3
  -2  -6  -3 35.3302 6.03357  10
   2  -6   3 30.0586 3.30648   8
   2  -6   3 37.5553 3.12286  14
  -2  -6  -3 30.2988 4.64528   3
  -2  -6  -3 35.9061 4.13283   7
  -2   6  -3 36.0368 4.08569  11
   2   6   3 35.4701 3.50533  12
   2   6   3 35.3974 3.28605   5
  -2   6  -3 42.1829 4.60499   6
  -2   6  -3 34.9802 2.41976  12
   2   6   3 37.2740 3.09966  13
  -3  -6  -3 56.4736 6.26374   7
  -3  -6  -3 61.6878 7.72891  10
  -3  -6  -3 57.0872 4.45102   4
  -3  -6  -3 56.4595 6.02759   3
   3  -6   3 59.4926 4.58384   3
   3  -6   3 64.3188 4.59336  14
   3  -6   3 59.6121 4.55422   9
   3   6   3 64.3992 5.19013   5
  -3   6  -3 68.3875 6.17249   6
  -3   6  -3 62.1370 5.33081  11
   3   6   3 57.2860 4.60767  12
  -3   6  -3 68.5215 5.32187   2
   3   6   3 61.9618 4.85954   9
   3   6   3 60.9438 4.39386  13
   3   6   3 55.7321 4.23907  11
  -3   6  -3 59.6444 4.00394  12
   4  -6   3 15.5380 2.72692  12
  -4  -6  -3 16.5361 2.36900   4
  -4  -6  -3 14.9563 5.95988  10
   4  -6   3 13.7085 2.25315   3
   4  -6   3 14.5806 2.81673   9
   4  -6   3 17.9585 2.54972  14
  -4  -6  -3 12.2855 4.85752   7
   4   6   3 13.7372 2.65231  12
   4   6   3 13.5367 2.35724  13
   4   6   3 12.6966 2.73290   9
   4   6   3 15.2744 2.31357  11
   4   6   3 18.3393 3.09788   5
  -4   6  -3 12.3344 4.37661   6
  -4   6  -3 16.2798 4.04695   2
  -4   6  -3 12.7677 4.14784  11
  -5  -6  -3 50.6303 8.95602  10
   5  -6   3 48.8919 5.04047  12
   5  -6   3 61.8424 5.42333   9
  -5  -6  -3 71.3335 8.15705   7
   5  -6   3 62.3827 4.77749  14
  -5   6  -3 56.7048 6.49164   2
   5   6   3 55.6562 4.32295  13
   5   6   3 57.3167 5.46161   9
  -5   6  -3 58.9194 5.83979  11
  -5   6  -3 52.1648 6.68259   6
   5   6   3 47.9185 4.91515  12
   5   6   3 59.4857 4.84060   5
   6  -6   3 19.1731 4.22567  12
  -6  -6  -3 21.0678 8.01455  10
  -6  -6  -3 24.1073 7.11059   7
   6  -6   3 17.7246 4.56033   9
  -6   6  -3 17.0276 5.80694  11
  -6   6  -3 14.4600 5.35757   2
  -6   6  -3 13.9418 4.48931   6
   6   6   3 25.3408 4.83923  12
   6   6   3 23.6664 5.37491   9
  -7  -6  -3 10.9442 7.76774   7
   7  -6   3 13.7808 4.93535  12
  -7  -6  -3 14.1038 8.66577  10
   7  -6   3 6.62924 5.14277   9
   7   6   3 25.7536 4.60840   1
  -7   6  -3 16.1607 6.84004   6
   7   6   3 13.4579 4.49444   9
  -7   6  -3 12.6351 4.89320  11
  -7   6  -3 21.6158 6.28645   2
  -8  -6  -3 10.9225 8.84721   7
  -8   6  -3 16.3158 5.83845   6
   8   6   3 23.3173 7.37280   9
   8  -7  -3 59.1712 7.47957   8
  -8  -7   3 58.4929 7.64121   7
   8  -7  -3 49.0714 8.71321   9
  -8  -7   3 65.4515 15.6096  10
   8   7  -3 51.8364 8.25116   9
  -8   7   3 52.3358 9.17011   2
  -7  -7   3 67.8789 9.00254   7
   7  -7  -3 62.8565 8.48041   9
   7  -7  -3 76.3399 6.56822   8
  -7  -7   3 59.4103 14.4503  10
   7   7  -3 74.9377 7.07452   1
  -7   7   3 66.3172 7.52030   6
  -7   7   3 76.8795 9.36816   2
   7   7  -3 62.1921 7.73622   9
  -6  -7   3 25.3624 5.20588   7
   6  -7  -3 34.2577 4.80232   9
   6  -7  -3 29.0366 4.83401   8
  -6  -7   3 27.5309 8.73335  10
   6   7  -3 19.3373 3.68428  12
   6   7  -3 27.4953 4.21353   9
  -6   7   3 42.9760 7.01942   2
  -6   7   3 22.9970 4.70370   6
   6   7  -3 20.6213 5.14425   1
  -6   7   3 17.4415 4.72215  11
  -5  -7   3 53.4809 11.2146  10
   5  -7  -3 69.1839 6.35951   9
   5  -7  -3 54.5305 4.27290  14
  -5  -7   3 52.5682 4.75760   4
  -5  -7   3 63.3947 7.29339   7
   5  -7  -3 59.7890 5.51292   8
  -5   7   3 60.5691 6.17814  11
  -5   7   3 54.9421 5.63517   6
  -5   7   3 55.0896 6.96580   2
   5   7  -3 56.4855 5.70297   9
   5   7  -3 51.9457 5.33678  12
   5   7  -3 43.4447 4.93972   1
  -4  -7   3 10.6576 7.64396  10
  -4  -7   3 5.13530 2.53738   4
   4  -7  -3 9.73273 3.02911   8
   4  -7  -3 6.27512 3.48049   9
   4  -7  -3 9.40275 2.22080  14
  -4  -7   3 5.59091 4.10518   7
   4  -7  -3 5.59376 3.52980   3
   4   7  -3 8.87251 1.67035   5
   4   7  -3 6.89951 3.23536   9
  -4   7   3 11.1991 3.12553   6
  -4   7   3 8.21813 4.13630   2
   4   7  -3 6.48641 2.85459  12
  -4   7   3 4.51246 3.94731  11
   4   7  -3 6.27337 1.19999  13
   4   7  -3 5.77008 2.37714   1
  -3  -7   3 53.1477 9.56190  10
  -3  -7   3 61.9899 4.62627  14
   3  -7  -3 55.8452 5.96927   3
   3  -7  -3 60.3751 4.84121   8
   3  -7  -3 59.3287 4.63376  14
  -3  -7   3 61.8490 5.68996   7
  -3  -7   3 50.8701 4.62778   4
   3   7  -3 62.2587 4.44275  12
  -3   7   3 53.1240 5.53563   2
   3   7  -3 58.2176 4.43453   5
   3   7  -3 61.5026 3.87986  13
   3   7  -3 59.1905 4.61506   1
  -3   7   3 68.7244 5.19036   6
  -3   7   3 55.2572 5.13151  11
   3   7  -3 62.9199 4.63085   9
  -2  -7   3 21.6419 3.79909   7
   2  -7  -3 16.5343 3.14644   3
   2  -7  -3 25.3585 2.76685  14
  -2  -7   3 26.9084 3.44443   8
   2  -7  -3 22.8142 2.52534   8
  -2  -7   3 24.0010 2.68780  14
  -2  -7   3 23.4328 6.89934  10
  -2  -7   3 21.2567 2.88264   4
  -2   7   3 23.2017 3.56336  11
  -2   7   3 20.3081 2.86245   2
  -2   7   3 27.0660 2.89748   6
   2   7  -3 20.7421 2.51542  12
   2   7  -3 25.2399 2.11711  13
   2   7  -3 17.5857 2.57081   9
  -1  -7   3 1.01003 2.85488   3
  -1  -7   3 1.13575 1.26521  14
  -1  -7   3 -0.3133 2.07913   8
   1  -7  -3 2.59249 1.91338  14
  -1  -7   3 0.37922 2.46775   7
  -1  -7   3 1.61825 4.63498  10
   1  -7  -3 1.28165 2.08662   7
  -1  -7   3 0.90334 1.40951   4
   1  -7  -3 -0.5027 2.84452   3
   1  -7  -3 -1.3265 1.95976   8
  -1   7   3 3.88690 2.24629  11
   1   7  -3 0.12997 1.29424  12
  -1   7   3 0.34468 1.70931   6
  -1   7   3 -0.5939 1.57864   2
   0  -7  -3 71.3596 4.94977   8
   0  -7   3 66.1591 4.93017   8
   0  -7   3 64.1035 4.99802  14
   0  -7   3 77.4455 6.16050   3
   0  -7   3 67.4382 5.29763   4
   0  -7  -3 70.7028 6.84505   3
   0  -7  -3 69.7893 5.41343   4
   0  -7  -3 73.6126 5.15029  14
   0  -7  -3 76.2461 5.50116   7
   0  -7   3 81.0277 9.16290  10
   0   7  -3 76.7085 5.52935   6
   0   7  -3 69.4364 4.42314   1
   0   7   3 80.0918 5.00890  11
   0   7   3 72.1774 5.27185   2
   1  -7   3 52.3859 4.31838   8
   1  -7   3 55.2946 4.16319  14
   1  -7   3 46.2328 4.74676   3
  -1  -7  -3 52.2728 4.25157   8
  -1  -7  -3 46.4534 5.47154   3
  -1  -7  -3 50.0323 3.99936   4
   1  -7   3 59.4612 4.37771   4
  -1  -7  -3 46.5925 4.06210  14
  -1  -7  -3 54.8878 4.90457   7
  -1  -7  -3 55.6624 7.44004  10
  -1   7  -3 50.5582 3.07428   1
  -1   7  -3 44.6987 4.66555  11
   1   7   3 50.6137 4.03151  13
  -1   7  -3 55.3019 5.48335   6
   1   7   3 46.3608 3.94396  11
  -2  -7  -3 3.02488 3.56541   7
   2  -7   3 5.30196 2.12338   3
  -2  -7  -3 4.52738 2.21794   4
   2  -7   3 2.83617 2.06701  14
  -2  -7  -3 -1.6707 4.49023  10
   2  -7   3 1.87488 1.86340   8
  -2  -7  -3 4.65843 3.67390   3
   2  -7   3 3.52815 1.62372   4
  -2   7  -3 1.45231 2.07624  11
   2   7   3 4.29828 1.54669   5
   2   7   3 4.71821 1.87533  13
  -2   7  -3 3.00203 3.32837   6
  -2   7  -3 3.81655 1.21266  12
   2   7   3 3.57801 1.71623  12
  -3  -7  -3 55.0748 5.92212   7
  -3  -7  -3 60.0447 6.11403   3
   3  -7   3 60.7998 4.59821  14
   3  -7   3 56.5423 4.60113   4
   3  -7   3 55.3821 4.87957   3
  -3  -7  -3 60.0306 8.34011  10
   3  -7   3 59.5626 5.24250   8
  -3  -7  -3 61.8864 4.62584   4
   3   7   3 60.6766 4.91705   9
  -3   7  -3 64.9258 5.97847   2
  -3   7  -3 63.6825 6.30615   6
  -3   7  -3 53.9557 3.83629  12
  -3   7  -3 59.3903 5.44851  11
   3   7   3 62.5112 4.80507  12
   3   7   3 62.5326 4.65426  13
   3   7   3 63.2872 5.01538   5
   4  -7   3 32.7213 3.79130   3
  -4  -7  -3 44.3521 8.35386  10
   4  -7   3 36.7362 3.62402  14
   4  -7   3 38.0859 4.28242   9
  -4  -7  -3 38.8328 6.59077   7
  -4  -7  -3 42.4128 3.63864   4
  -4   7  -3 31.3103 5.22020   2
  -4   7  -3 41.1607 4.79692  11
   4   7   3 33.5014 3.72659  12
   4   7   3 31.8964 4.05721   5
  -4   7  -3 37.4288 5.43421   6
   4   7   3 31.7467 3.49309  13
   4   7   3 42.3255 4.21419   9
   5  -7   3 69.3680 5.27146  14
   5  -7   3 54.3394 5.73453   9
  -5  -7  -3 56.0301 8.30374   7
  -5  -7  -3 64.1336 4.95374   4
  -5  -7  -3 53.5353 9.80524  10
   5   7   3 67.7161 5.74220   9
   5   7   3 53.1433 5.25415  12
   5   7   3 67.4892 5.12921   5
  -5   7  -3 41.7350 6.63912  11
  -5   7  -3 61.3037 6.98436   2
  -5   7  -3 66.9793 7.31581   6
   6  -7   3 74.7405 6.77094  12
   6  -7   3 67.7350 6.92805   9
  -6  -7  -3 76.0679 9.81240   7
  -6  -7  -3 81.3208 11.9091  10
   6   7   3 64.6388 7.16981   9
  -6   7  -3 71.0622 8.04872   2
  -6   7  -3 58.6826 7.90327   6
  -6   7  -3 71.4556 8.37360  11
   6   7   3 71.2285 6.90297  12
   7  -7   3 26.9170 6.00964   9
  -7  -7  -3 19.6052 9.59918  10
  -7  -7  -3 36.6055 7.28678   7
  -7   7  -3 24.7147 7.34265   6
  -7   7  -3 22.5243 6.99954   2
   7   7   3 16.4512 4.98836   9
  -8  -7  -3 76.9586 12.0786   7
   8   7   3 71.1906 9.43827   9
  -8   7  -3 85.0407 10.3279   6
   8  -8  -3 28.7116 8.08373   9
  -8  -8   3 30.1076 14.7496  10
   8  -8  -3 21.0110 4.91504   8
  -8  -8   3 36.3153 8.65703   7
  -8   8   3 29.6938 8.76144   2
   8   8  -3 26.0043 7.07327   9
   7  -8  -3 -2.2044 4.99524   8
  -7  -8   3 -0.6860 6.46647   7
  -7  -8   3 -0.2343 8.26891  10
   7  -8  -3 8.06091 6.20956   9
   7   8  -3 -0.2708 5.79658   1
  -7   8   3 12.1694 7.44421   2
  -7   8   3 -2.8681 4.56163   6
   7   8  -3 -0.3008 5.52861   9
   6  -8  -3 151.574 10.0896   8
  -6  -8   3 143.780 18.3341  10
   6  -8  -3 163.454 12.1839   9
   6  -8  -3 104.499 11.3976   3
  -6  -8   3 170.933 12.0359   7
   6   8  -3 148.148 10.3384   9
  -6   8   3 149.664 12.4032   2
   6   8  -3 148.100 9.93811  12
  -6   8   3 131.986 11.6939  11
   6   8  -3 153.654 11.7447   1
  -6   8   3 152.806 11.6454   6
  -5  -8   3 38.9146 6.59169   7
  -5  -8   3 32.1281 8.95112  10
   5  -8  -3 28.4821 5.43393   3
   5  -8  -3 36.8557 3.60580  14
   5  -8  -3 44.2062 5.79774   9
   5  -8  -3 32.1877 4.80154   8
  -5  -8   3 38.0976 4.10776   4
   5   8  -3 25.3353 4.87248   9
  -5   8   3 38.8834 6.27852   2
   5   8  -3 19.1539 3.83392   1
  -5   8   3 36.5691 6.22401  11
   5   8  -3 37.8202 4.60734  12
  -5   8   3 32.6466 4.56082   6
  -4  -8   3 469.391 26.9680   7
   4  -8  -3 477.362 25.5624   8
   4  -8  -3 407.576 26.6042   3
   4  -8  -3 485.595 25.0556  14
  -4  -8   3 444.997 31.8672  10
  -4  -8   3 443.687 25.2904   4
   4   8  -3 460.959 25.5054   9
   4   8  -3 443.726 25.3477   1
  -4   8   3 456.519 26.4578  11
  -4   8   3 459.244 26.4702   2
  -4   8   3 468.712 25.5263   6
   4   8  -3 465.470 25.3595  12
  -3  -8   3 107.202 8.51999   7
  -3  -8   3 109.463 7.56574  14
  -3  -8   3 113.618 7.80931   4
  -3  -8   3 119.148 12.6550  10
   3  -8  -3 108.168 7.34504  14
   3  -8  -3 109.033 7.81365   8
   3  -8  -3 101.092 9.14983   3
   3   8  -3 112.551 6.65951  13
  -3   8   3 104.851 8.74087   2
   3   8  -3 125.533 6.99875   5
   3   8  -3 104.870 7.17495   9
   3   8  -3 116.464 7.83944   1
  -3   8   3 114.240 8.01559   6
  -3   8   3 117.435 9.01968  11
   3   8  -3 112.351 7.12279  12
   2  -8  -3 859.334 45.5312   8
  -2  -8   3 864.172 45.4260  14
  -2  -8   3 829.286 45.4960   4
   2  -8  -3 805.291 46.6751   3
  -2  -8   3 804.657 50.0908  10
   2  -8  -3 869.769 45.3471  14
  -2  -8   3 863.653 46.5067   7
  -2  -8   3 817.895 45.7162   8
   2   8  -3 841.001 45.2368  12
   2   8  -3 853.773 45.3015   9
   2   8  -3 876.589 45.0776  13
  -2   8   3 878.737 45.6286   6
  -2   8   3 864.878 46.0415  11
  -2   8   3 838.887 45.9518   2
  -1  -8   3 228.485 17.6329  10
  -1  -8   3 210.073 13.3842   7
   1  -8  -3 224.949 12.4757  14
  -1  -8   3 211.624 12.4079  14
   1  -8  -3 207.520 12.3293   8
  -1  -8   3 215.894 12.7466   8
   1  -8  -3 202.452 13.9476   3
  -1  -8   3 202.896 13.3817   3
  -1  -8   3 214.786 12.6627   4
   1  -8  -3 203.986 12.9605   7
   1   8  -3 224.156 12.0497  12
  -1   8   3 226.350 12.8128   6
  -1   8   3 221.887 12.6424  11
  -1   8   3 213.308 12.8599   2
   0  -8  -3 550.577 31.8664   3
   0  -8   3 567.290 31.2108   3
   0  -8   3 556.379 34.8047  10
   0  -8  -3 556.694 30.3880  14
   0  -8   3 555.115 30.3080  14
   0  -8   3 548.206 30.5627   4
   0  -8  -3 569.288 30.5554   8
   0  -8   3 582.457 30.5026   8
   0  -8  -3 564.961 30.6030   4
   0  -8  -3 544.609 31.0383   7
   0   8  -3 549.141 29.9045   1
   0   8   3 587.832 30.6150  11
   0   8  -3 538.803 30.7411  11
   0   8   3 569.006 30.4596   2
   0   8  -3 580.119 31.0269   6
  -1  -8  -3 298.767 17.6020   7
  -1  -8  -3 296.501 16.8439   8
  -1  -8  -3 289.709 18.1081   3
  -1  -8  -3 290.946 16.6141   4
   1  -8   3 286.496 16.9369   3
   1  -8   3 294.025 16.6297   4
  -1  -8  -3 286.471 19.8816  10
   1  -8   3 292.853 16.6194   8
  -1  -8  -3 295.392 16.3483  14
   1  -8   3 288.088 16.2057  14
  -1   8  -3 290.743 17.8207   6
   1   8   3 298.500 16.3110  11
   1   8   3 281.075 16.1102  13
  -1   8  -3 291.883 15.5958   1
  -1   8  -3 292.565 17.1584  11
  -2  -8  -3 252.078 15.9771   7
  -2  -8  -3 259.534 14.4820   4
   2  -8   3 251.294 14.2771  14
   2  -8   3 250.331 14.5833   8
   2  -8   3 246.251 14.2835   4
   2  -8   3 243.640 14.8495   3
  -2  -8  -3 230.034 16.2513   3
  -2  -8  -3 252.192 18.6189  10
  -2   8  -3 235.394 13.5272  12
   2   8   3 248.607 14.2341  12
  -2   8  -3 260.205 15.0378  11
  -2   8  -3 259.462 15.7679   6
   2   8   3 257.173 14.3351   5
   2   8   3 255.394 14.1872  13
   3  -8   3 120.884 8.67531   3
  -3  -8  -3 128.202 11.2053   3
   3  -8   3 134.949 8.37557  14
   3  -8   3 128.433 8.51225   8
  -3  -8  -3 133.925 13.5848  10
  -3  -8  -3 126.569 8.47573   4
  -3  -8  -3 138.781 10.9807   7
   3  -8   3 138.695 8.62955   4
  -3   8  -3 125.235 7.42814  12
  -3   8  -3 132.088 9.83796   2
   3   8   3 134.945 8.79395   5
  -3   8  -3 140.237 10.5469   6
   3   8   3 128.249 8.93216   9
   3   8   3 122.480 7.87485  13
  -3   8  -3 125.235 10.0572  11
   3   8   3 140.806 8.85140  12
   4  -8   3 154.615 10.9639   8
   4  -8   3 138.315 10.2243   3
  -4  -8  -3 145.972 15.4295  10
  -4  -8  -3 166.124 9.89569   4
   4  -8   3 154.203 10.1573   9
  -4  -8  -3 163.421 13.0797   7
   4  -8   3 170.417 9.55099  14
   4   8   3 168.499 10.8880   9
   4   8   3 157.434 9.82195  13
   4   8   3 151.907 10.4356  12
  -4   8  -3 153.089 10.8420   2
  -4   8  -3 163.028 11.8904  11
   4   8   3 155.882 10.3765   5
  -4   8  -3 163.675 11.8404   6
   5  -8   3 55.5407 5.83272   9
  -5  -8  -3 72.2835 8.01542   7
  -5  -8  -3 68.6337 5.10868   4
   5  -8   3 63.5568 5.27490  14
  -5  -8  -3 61.1754 10.8780  10
   5   8   3 67.1860 6.32232  12
   5   8   3 66.0588 6.93348   9
  -5   8  -3 58.2225 7.34781   6
   5   8   3 57.5597 5.25941   5
  -5   8  -3 53.0569 7.34515  11
  -5   8  -3 60.8307 6.47587   2
  -6  -8  -3 76.6670 12.3221  10
   6  -8   3 57.2013 6.59591   9
  -6  -8  -3 54.8092 9.37423   7
  -6   8  -3 61.9578 8.11906   2
   6   8   3 61.4461 6.32539   9
  -6   8  -3 57.2277 8.07042   6
   6   8   3 53.0996 5.66519  12
  -6   8  -3 50.4344 7.80145  11
  -7  -8  -3 2.00840 5.83725   7
  -7  -8  -3 5.46286 9.31232  10
  -7   8  -3 10.3693 6.79512   2
  -7   8  -3 8.06396 6.80926   6
   7   8   3 16.7016 6.30369   9
  -8  -8  -3 4.14956 9.15755   7
   8   8   3 7.52045 5.29172   9
  -8   8  -3 9.45178 7.59846   6
  -8   8  -3 9.49056 7.78756   2
  -8  -9   3 83.1191 11.3536   7
   8  -9  -3 97.3680 9.35545   8
  -8  -9   3 72.7545 17.7691  10
  -8   9   3 76.5051 11.0467   2
   8   9  -3 61.2975 8.89323   9
   8   9  -3 61.6298 9.13276   1
  -7  -9   3 24.5212 14.4149  10
   7  -9  -3 23.6357 7.12598   9
  -7  -9   3 15.2869 7.66205   7
   7  -9  -3 19.9306 6.01858   8
   7   9  -3 25.2925 6.52888   9
   7   9  -3 34.8972 6.93117   1
  -7   9   3 10.0552 7.85701   2
  -6  -9   3 124.396 16.3617  10
   6  -9  -3 139.072 10.9963   9
  -6  -9   3 125.985 11.3016   7
   6  -9  -3 128.452 9.89894   8
   6   9  -3 119.164 9.91942   9
  -6   9   3 151.044 11.9676   2
   6   9  -3 125.461 10.1020   1
   6   9  -3 105.302 9.15709  12
  -6   9   3 124.255 10.8359   6
  -6   9   3 118.147 11.0211  11
  -5  -9   3 11.1555 3.59598   4
  -5  -9   3 10.0733 7.54573  10
   5  -9  -3 4.64472 4.50142   3
  -5  -9   3 5.59837 5.92787   7
   5  -9  -3 4.85424 3.04034   8
   5  -9  -3 9.02245 2.90451  14
  -5   9   3 10.8998 5.92286   2
   5   9  -3 8.00766 3.31165   1
   5   9  -3 2.91174 3.72581  12
  -5   9   3 6.25270 5.24163  11
   5   9  -3 10.6559 4.35428   9
  -5   9   3 6.24649 3.55797   6
   4  -9  -3 117.786 9.24346   8
   4  -9  -3 123.967 8.43717  14
  -4  -9   3 132.118 8.99972   4
   4  -9  -3 117.216 10.4939   3
  -4  -9   3 132.503 15.5704  10
  -4  -9   3 129.975 11.3156   7
  -4   9   3 120.052 10.0424   2
   4   9  -3 140.204 9.26610   9
   4   9  -3 127.743 8.63295   1
  -4   9   3 122.200 8.89953   6
   4   9  -3 129.317 8.85382  12
  -4   9   3 131.365 10.2017  11
   3  -9  -3 -0.6787 2.66550   3
  -3  -9   3 2.70242 5.64206  10
   3  -9  -3 4.23975 2.35972   8
  -3  -9   3 8.80130 4.55000   7
  -3  -9   3 3.71509 2.07276  14
   3  -9  -3 5.69435 2.71453  14
  -3  -9   3 4.96315 2.26728   4
   3   9  -3 2.45501 2.96525   1
  -3   9   3 4.08821 3.03216   2
   3   9  -3 3.40631 1.87410   5
   3   9  -3 -2.0504 2.76346   9
   3   9  -3 4.93995 1.67584  13
  -3   9   3 7.80582 2.80698   6
   3   9  -3 3.75490 2.58953  12
  -3   9   3 1.93299 2.80946  11
  -2  -9   3 73.5046 5.69515  14
   2  -9  -3 68.7926 5.86847   8
   2  -9  -3 73.5913 5.87630  14
   2  -9  -3 60.0184 6.94414   3
  -2  -9   3 73.5526 11.4343  10
  -2  -9   3 67.6134 5.82278   4
  -2  -9   3 75.8064 6.36289   8
  -2  -9   3 65.7107 6.48205   7
  -2   9   3 71.0243 6.50627   2
  -2   9   3 82.5843 6.24129  11
   2   9  -3 72.1503 5.36553  12
  -2   9   3 72.1284 5.92163   6
   2   9  -3 67.3999 4.95127  13
   2   9  -3 80.8048 5.63214   9
  -1  -9   3 1.76422 2.73506   3
  -1  -9   3 -1.4245 2.77607   4
   1  -9  -3 -2.3024 2.55112  14
  -1  -9   3 3.90881 2.59292  14
   1  -9  -3 0.80569 2.65973   8
  -1  -9   3 -1.4059 2.89076   8
  -1  -9   3 -0.0684 6.00744  10
   1  -9  -3 2.92219 3.05400   3
  -1  -9   3 5.18512 3.66086   7
  -1   9   3 0.53021 2.06846  11
  -1   9   3 3.57576 2.48950   6
   1   9  -3 0.64158 1.82284  12
  -1   9   3 1.56091 3.00217   2
   0  -9   3 8.65207 3.78038   3
   0  -9  -3 8.37103 2.85182   7
   0  -9  -3 11.2198 2.46643   4
   0  -9  -3 9.40346 2.77154  14
   0  -9  -3 9.38701 2.31483   8
   0  -9   3 8.30603 3.02855   8
   0  -9   3 8.45275 6.53385  10
   0  -9   3 5.37737 2.52694  14
   0  -9  -3 7.92633 3.43957   3
   0  -9   3 3.52526 2.79401   4
   0   9  -3 7.05553 3.27574  11
   0   9  -3 8.01756 3.74139   6
   0   9   3 7.13173 2.83876   2
   0   9   3 9.38013 2.18849  11
   0   9  -3 4.58381 1.62543   1
   0   9   3 6.28185 2.40759  13
   1  -9   3 5.94006 2.03847  14
  -1  -9  -3 10.4643 4.77966   3
   1  -9   3 11.4643 3.45817   3
  -1  -9  -3 8.29531 6.44545  10
   1  -9   3 12.3523 3.28987   8
  -1  -9  -3 7.91888 2.18329  14
  -1  -9  -3 8.44409 3.37295   8
   1  -9   3 6.14804 3.04264   4
  -1  -9  -3 12.7478 3.26031   4
  -1  -9  -3 5.47636 4.11513   7
  -1   9  -3 7.44038 1.19184   1
   1   9   3 8.97887 2.53694  11
  -1   9  -3 8.41983 2.73620  11
  -1   9  -3 3.51311 4.15703   6
   1   9   3 8.69532 1.88908  13
   2  -9   3 1.88107 2.91538   3
  -2  -9  -3 4.11272 3.25540   7
  -2  -9  -3 4.35291 3.61911   3
   2  -9   3 -0.3604 2.65713  14
   2  -9   3 3.92301 2.30010   8
  -2  -9  -3 7.02961 4.94481  10
   2  -9   3 4.97221 3.03488   4
  -2  -9  -3 1.63839 2.87755   4
  -2   9  -3 1.86015 1.24563  12
   2   9   3 4.51992 2.03841  12
   2   9   3 3.24529 2.55526   5
   2   9   3 4.07194 2.32038  13
  -2   9  -3 3.41390 3.74476  11
  -2   9  -3 -6.6052 4.07670   6
   3  -9   3 12.1778 2.45673  14
  -3  -9  -3 6.42093 6.99416  10
  -3  -9  -3 8.31837 5.16525   7
   3  -9   3 12.9698 2.85481   8
  -3  -9  -3 9.39725 5.42429   3
   3  -9   3 9.44634 3.11302   3
  -3  -9  -3 6.96354 3.04328   4
  -3   9  -3 12.7658 4.51146  11
  -3   9  -3 3.31885 4.67447   6
   3   9   3 7.13911 3.02546   5
  -3   9  -3 5.79116 3.10541   2
   3   9   3 12.0885 2.61188  13
   3   9   3 8.61208 3.19803  12
   4  -9   3 45.0006 4.79275   3
   4  -9   3 51.2185 4.83344  14
  -4  -9  -3 49.2405 6.72034   7
   4  -9   3 47.8727 5.83925   8
  -4  -9  -3 46.3895 4.73891   4
  -4  -9  -3 49.5596 8.83320  10
  -4   9  -3 48.0006 6.48135   6
  -4   9  -3 45.2442 5.57081  11
  -4   9  -3 42.2862 6.56427   2
   4   9   3 50.5932 5.11583   5
   4   9   3 45.1752 4.94916   9
   4   9   3 52.7553 4.64509  13
   4   9   3 44.6034 4.61325  12
  -5  -9  -3 8.39447 6.80428   7
   5  -9   3 1.30682 4.92511   8
   5  -9   3 6.04051 3.18934  14
  -5  -9  -3 0.04946 8.05571  10
   5   9   3 -1.2898 3.34696   9
  -5   9  -3 6.32337 5.53700   2
  -5   9  -3 5.73693 5.29150   6
  -5   9  -3 1.73756 3.80049  11
   5   9   3 1.41455 2.93090  12
  -6  -9  -3 155.144 17.7438  10
   6  -9   3 169.128 13.3850   8
  -6  -9  -3 176.088 15.3248   7
   6   9   3 170.430 12.8187   9
  -6   9  -3 148.538 12.3599   6
  -6   9  -3 174.812 13.3575   2
  -6   9  -3 117.887 11.4193  11
   7  -9   3 16.5789 7.20839   8
  -7  -9  -3 12.4075 9.00207   7
  -7  -9  -3 4.76201 10.2971  10
  -7   9  -3 14.4613 7.56450   2
   7   9   3 10.3709 6.64023   9
   7   9   3 12.5622 6.51463   1
  -7   9  -3 8.50262 6.79266   6
  -8  -9  -3 159.355 16.3378   7
   8  -9   3 129.100 11.7466   8
   8   9   3 163.168 12.9677   9
  -8   9  -3 120.047 13.1937   2
   7 -10  -3 3.99733 5.73821   8
  -7 -10   3 5.60441 5.78127   7
  -7 -10   3 5.21348 13.8672  10
  -7  10   3 -13.524 7.45032   2
   7  10  -3 10.0488 5.96115   9
   6 -10  -3 94.2043 8.61847   8
  -6 -10   3 102.881 17.8932  10
  -6 -10   3 86.7334 10.8465   7
   6  10  -3 100.365 8.64745   9
   6  10  -3 84.4501 8.70553   1
  -6  10   3 76.0465 10.1793   2
  -5 -10   3 -1.3262 3.61232   4
   5 -10  -3 3.37172 4.72857   3
   5 -10  -3 3.99416 3.16005  14
  -5 -10   3 -3.0092 4.18546   7
   5 -10  -3 -1.8313 4.43614   8
  -5 -10   3 1.85478 8.09832  10
   5  10  -3 -1.5160 4.35197   9
   5  10  -3 1.32353 3.71145  12
  -5  10   3 2.56115 4.16291   2
   5  10  -3 7.74865 4.96280   1
  -5  10   3 3.31937 3.91901  11
  -5  10   3 5.17270 6.19765   6
   4 -10  -3 135.455 8.84112  14
  -4 -10   3 127.258 9.38935   4
   4 -10  -3 103.096 10.7570   3
  -4 -10   3 122.692 15.1550  10
   4 -10  -3 129.914 8.96023   8
  -4 -10   3 136.953 12.0694   7
   4  10  -3 128.915 9.00024  12
  -4  10   3 116.038 9.73600  11
   4  10  -3 129.037 9.40136   9
  -4  10   3 130.819 10.5430   2
  -4  10   3 128.191 9.16053   6
   4  10  -3 136.069 9.81094   1
   3 -10  -3 10.2598 4.71525   3
  -3 -10   3 10.1528 3.48350  14
   3 -10  -3 4.46141 2.58476   8
  -3 -10   3 2.71384 8.60105  10
   3 -10  -3 2.48285 3.07531  14
  -3 -10   3 4.06923 2.58356   4
  -3 -10   3 8.94072 5.18327   7
   3  10  -3 7.24146 2.29554   9
  -3  10   3 2.88446 3.55878   6
   3  10  -3 3.74236 1.94683  12
  -3  10   3 8.49020 4.35545  11
  -3  10   3 5.71255 4.45178   2
   3  10  -3 7.06892 1.94304  13
   3  10  -3 1.30494 2.34731   1
   3  10  -3 8.21111 2.25939   5
   2 -10  -3 94.2048 7.42483  14
  -2 -10   3 87.0306 8.60815   7
  -2 -10   3 109.465 8.13177   4
   2 -10  -3 97.5846 9.79185   3
  -2 -10   3 101.077 8.11925   8
   2 -10  -3 92.5538 7.42756   8
  -2 -10   3 95.7672 7.65230  14
  -2 -10   3 94.8686 13.5950  10
  -2  10   3 103.554 8.18526   2
  -2  10   3 108.166 7.55377   6
   2  10  -3 104.234 6.64525  13
   2  10  -3 99.1787 6.62209   9
  -2  10   3 96.7489 7.68438  11
   2  10  -3 106.440 6.76625   1
   2  10  -3 101.721 6.47918  12
  -1 -10   3 13.1318 3.79057   3
  -1 -10   3 12.1798 3.76295   8
  -1 -10   3 18.7134 3.86903   7
   1 -10  -3 19.3611 3.14275   8
  -1 -10   3 18.7922 3.41314  14
  -1 -10   3 21.3934 3.91557   4
  -1 -10   3 21.0537 8.55080  10
   1 -10  -3 15.0517 5.10063   3
   1 -10  -3 14.4110 2.68747  14
  -1  10   3 16.3642 3.88717   2
  -1  10   3 15.3066 3.00535  11
  -1  10   3 16.1740 3.94999   6
   1  10  -3 18.3009 2.14291  12
   1  10  -3 18.0430 2.27347   1
   0 -10   3 168.450 17.5568  10
   0 -10   3 168.914 11.2759   4
   0 -10  -3 170.134 10.7763   8
   0 -10  -3 166.215 13.2436   3
   0 -10   3 171.038 10.7811   8
   0 -10  -3 182.968 11.0489  14
   0 -10  -3 168.886 11.5256   7
   0 -10   3 168.382 10.8359  14
   0 -10   3 171.061 12.4824   3
   0  10   3 179.897 10.7564  11
   0  10   3 178.707 10.6729  13
   0  10   3 174.282 11.1177   2
   0  10   3 168.890 11.2236   6
   0  10  -3 170.370 9.92956   1
   0  10  -3 171.902 10.0596  12
   0  10  -3 195.098 12.5518   6
   0  10  -3 184.592 11.7875  11
  -1 -10  -3 22.3866 3.85005  14
  -1 -10  -3 23.1313 4.46052   8
   1 -10   3 19.0428 4.53901   3
   1 -10   3 21.6243 3.67005  14
   1 -10   3 21.6150 4.03253   4
  -1 -10  -3 18.6739 6.23988  10
   1 -10   3 19.1280 3.27709   8
  -1 -10  -3 12.5939 5.47783   3
  -1 -10  -3 21.0308 3.22732   4
  -1 -10  -3 21.7211 5.26272   7
  -1  10  -3 26.2520 5.52533   6
  -1  10  -3 24.5341 2.14242   1
   1  10   3 26.7827 3.49321  11
  -1  10  -3 18.8374 3.54653  11
   1  10   3 20.9221 2.69560  13
  -2 -10  -3 190.239 14.9026   3
  -2 -10  -3 195.947 16.6843  10
  -2 -10  -3 198.883 14.4331   7
   2 -10   3 174.351 12.6625   3
   2 -10   3 193.100 12.3688   4
  -2 -10  -3 193.753 11.8235   4
   2 -10   3 194.540 11.9603  14
   2 -10   3 207.440 12.5718   8
  -2  10  -3 187.302 13.8897   6
   2  10   3 191.267 11.5350   5
   2  10   3 202.275 11.6340  13
  -2  10  -3 177.506 12.4974  11
   2  10   3 201.437 11.7441  11
   2  10   3 197.102 11.9719  12
  -3 -10  -3 68.2254 11.5709  10
  -3 -10  -3 64.6746 8.54937   3
  -3 -10  -3 74.1505 5.75508   4
  -3 -10  -3 74.6234 7.83596   7
   3 -10   3 59.7871 6.29956   3
   3 -10   3 72.1591 6.13694   8
   3 -10   3 80.5945 6.18232  14
   3  10   3 74.2638 5.32126  13
  -3  10  -3 63.9042 7.53728   6
   3  10   3 78.3674 6.18744  12
  -3  10  -3 77.5895 7.50052  11
   3  10   3 70.2036 5.95121   5
  -3  10  -3 63.4754 7.14883   2
  -4 -10  -3 72.0965 12.5720  10
   4 -10   3 88.4448 6.75680  14
  -4 -10  -3 101.767 10.5275   7
  -4 -10  -3 80.9853 6.52885   4
   4 -10   3 86.9947 7.36688   8
   4 -10   3 69.2987 7.17728   3
   4  10   3 83.9491 7.03567  12
  -4  10  -3 95.7629 8.77774   6
  -4  10  -3 83.2913 8.69803   2
   4  10   3 93.6695 7.63327   9
   4  10   3 84.2845 7.16165   5
  -4  10  -3 92.6448 8.80695  11
   5 -10   3 71.4256 7.53696   8
  -5 -10  -3 46.1003 11.8078  10
   5 -10   3 45.4369 5.28402  14
  -5 -10  -3 51.2417 9.29928   7
   5  10   3 53.9527 6.80718   9
  -5  10  -3 58.4774 8.06129  11
   5  10   3 53.4107 6.17501  12
  -5  10  -3 68.8776 8.25889   2
  -5  10  -3 52.6572 7.49062   6
  -6 -10  -3 27.1273 11.2247  10
  -6 -10  -3 39.0298 9.82350   7
   6 -10   3 28.2924 7.09492   8
  -6  10  -3 27.7755 6.12412   2
   6  10   3 27.3394 5.14838   9
  -6  10  -3 32.8161 8.28011   6
   7 -10   3 8.00586 5.22402   8
  -7 -10  -3 7.27231 11.1727  10
  -7 -10  -3 3.03247 9.25558   7
   7  10   3 10.3184 4.93954   1
  -7  10  -3 13.3974 7.12048   6
  -7  10  -3 5.31808 7.79682   2
   7  10   3 1.97718 6.57406   9
  -7 -11   3 85.7831 18.7707  10
   7 -11  -3 86.5831 8.37148   8
  -7 -11   3 99.3490 12.0289   7
   7  11  -3 78.4843 7.98580   9
   7  11  -3 85.5866 8.54087   1
  -7  11   3 109.802 10.5832   2
  -6 -11   3 1.99482 13.4031  10
   6 -11  -3 6.89555 5.80142   8
  -6 -11   3 8.65334 7.87815   7
   6  11  -3 4.55325 5.41812   9
   6  11  -3 8.71180 6.01350   1
  -6  11   3 22.2003 7.83332   2
   5 -11  -3 72.7177 6.23513  14
   5 -11  -3 65.6927 8.15697   3
   5 -11  -3 79.8502 6.79093   8
  -5 -11   3 71.7716 8.36456   7
  -5 -11   3 56.7081 6.52838   4
  -5 -11   3 50.9598 14.9221  10
   5  11  -3 57.3267 5.65121  12
   5  11  -3 72.4826 6.28680   9
  -5  11   3 76.6132 9.34065   2
   5  11  -3 84.5859 7.72003   1
  -5  11   3 57.7330 8.17701  11
   4 -11  -3 8.35917 4.59609   8
   4 -11  -3 11.0146 5.37377   3
  -4 -11   3 15.7944 11.7564  10
   4 -11  -3 10.9617 3.75953  14
  -4 -11   3 7.14801 4.27876   4
  -4 -11   3 8.01918 6.36600   7
  -4  11   3 18.2559 6.21054   2
   4  11  -3 10.1684 3.14738   9
   4  11  -3 7.91533 3.26953   1
   4  11  -3 10.3200 2.77148  12
  -4  11   3 -6.0048 4.99313  11
  -3 -11   3 13.9562 3.36503   4
   3 -11  -3 16.2727 4.53622   8
   3 -11  -3 18.3909 4.01831  14
  -3 -11   3 17.5598 6.20815   7
  -3 -11   3 17.1605 4.28958  14
  -3 -11   3 11.3381 10.2982  10
   3 -11  -3 12.2893 5.47105   3
   3  11  -3 13.6023 3.30516  12
   3  11  -3 25.5907 3.87818   9
   3  11  -3 20.5232 4.03965   1
   3  11  -3 14.3441 2.86952   5
  -3  11   3 18.0259 3.85152   6
  -3  11   3 23.3412 5.52628   2
  -3  11   3 8.28143 4.87404  11
   2 -11  -3 52.8647 5.62682   8
  -2 -11   3 55.5309 6.27899   7
   2 -11  -3 46.9791 6.26019   3
   2 -11  -3 54.2519 5.41750  14
  -2 -11   3 46.0908 5.65839   4
  -2 -11   3 49.4452 12.1250  10
  -2 -11   3 47.8635 5.34215  14
  -2 -11   3 45.0224 5.24714   8
   2  11  -3 43.5470 4.21604   1
  -2  11   3 54.0465 6.25981   2
  -2  11   3 46.4839 5.51142   6
   2  11  -3 57.7786 4.26324  13
  -2  11   3 54.2575 5.47304  11
   2  11  -3 60.3481 4.81872   9
   2  11  -3 48.8725 4.45891  12
  -1 -11   3 -2.4465 8.00581  10
  -1 -11   3 7.20824 3.05594   8
  -1 -11   3 3.13023 2.47450  14
  -1 -11   3 7.66827 5.18564   3
  -1 -11   3 6.49533 3.42277   7
   1 -11  -3 2.06715 3.54665   8
   1 -11  -3 6.71360 2.65448  14
   1 -11  -3 2.87032 5.07477   3
  -1 -11   3 0.08413 3.54336   4
  -1  11   3 2.81116 3.69161   2
   1  11  -3 7.37296 3.74227  11
  -1  11   3 7.51081 3.69974  11
  -1  11   3 2.78579 3.33154   6
   1  11  -3 5.99234 2.28666  12
   1  11  -3 2.06562 1.71711   1
   0 -11   3 112.004 9.55757   3
   0 -11  -3 125.396 8.39738  14
   0 -11   3 117.319 8.69552   4
   0 -11   3 128.043 15.6695  10
   0 -11   3 116.374 8.80330  14
   0 -11  -3 130.332 8.85681   8
   0 -11  -3 119.273 11.5213   3
   0 -11   3 107.669 9.32255   8
   0 -11  -3 130.790 10.4932   7
   0  11   3 119.317 8.43966   2
   0  11   3 122.252 8.99328  11
   0  11  -3 132.511 10.7760   6
   0  11  -3 126.253 7.68908  12
   0  11  -3 120.139 8.90134  11
   0  11  -3 123.072 7.56648   1
   0  11   3 153.231 9.63568   6
   0  11   3 127.919 8.10157  13
  -1 -11  -3 13.1469 5.48755   7
  -1 -11  -3 19.1408 6.20587   3
   1 -11   3 19.8939 4.92349   3
   1 -11   3 15.5462 3.23281   8
   1 -11   3 14.6810 2.93276  14
  -1 -11  -3 16.8960 4.26613  14
  -1 -11  -3 18.9024 9.22448  10
   1 -11   3 18.5841 4.38492   4
  -1 -11  -3 23.5650 4.35573   4
  -1 -11  -3 14.0742 3.39446   8
  -1  11  -3 18.4641 4.62871  11
   1  11   3 21.0213 3.70487   2
  -1  11  -3 15.8544 5.53135   6
   1  11   3 17.3839 3.26445  13
  -1  11  -3 15.8770 2.23751   1
   1  11   3 17.0700 2.83476  11
  -2 -11  -3 59.0407 7.00359   7
  -2 -11  -3 45.1602 10.7844  10
   2 -11   3 51.9920 5.19120   8
   2 -11   3 49.9949 6.20926   3
   2 -11   3 43.1365 5.30524  14
   2 -11   3 60.6397 6.24931   4
  -2 -11  -3 51.9848 8.00073   3
  -2 -11  -3 53.7648 5.25513   4
   2  11   3 56.2656 4.56244  13
   2  11   3 55.7356 4.98778  11
   2  11   3 63.1701 5.34521   5
  -2  11  -3 60.0893 7.48079   6
   2  11   3 48.4125 5.10249  12
  -2  11  -3 57.9433 6.73165  11
  -3 -11  -3 47.7081 9.54789  10
   3 -11   3 46.9526 5.78664   3
  -3 -11  -3 43.6414 4.73788   4
   3 -11   3 48.4894 5.33932  14
  -3 -11  -3 53.6745 8.19020   7
   3 -11   3 56.4800 6.29724   8
  -3 -11  -3 52.3905 7.46987   3
   3  11   3 44.0871 4.59567  11
   3  11   3 56.0913 5.15150   5
   3  11   3 45.3872 4.41966  13
  -3  11  -3 45.5140 6.62619  11
  -3  11  -3 48.5489 6.01196   2
   3  11   3 49.0796 5.31003  12
   3  11   3 38.7187 5.40923   9
  -3  11  -3 44.5333 6.84291   6
  -4 -11  -3 0.74029 6.98116   7
   4 -11   3 0.43866 5.01601   8
  -4 -11  -3 -1.2993 3.64556   4
  -4 -11  -3 3.87378 9.64072  10
   4 -11   3 -4.3298 3.57539  14
   4  11   3 3.22091 3.89382   5
  -4  11  -3 1.07862 5.11405   6
  -4  11  -3 0.39374 5.69395  11
  -4  11  -3 2.02850 4.16107   2
   4  11   3 15.7506 4.89220   9
   4  11   3 0.28638 3.80547  12
  -5 -11  -3 65.0314 8.94363   7
   5 -11   3 54.8305 6.60507   8
   5 -11   3 70.3348 6.26457  14
  -5 -11  -3 56.4637 11.1420  10
   5  11   3 44.6020 6.25018  12
  -5  11  -3 68.1945 8.87590   2
   5  11   3 57.9203 7.35727   9
  -5  11  -3 55.4237 7.83719   6
  -6 -11  -3 22.4547 12.4632  10
  -6 -11  -3 35.7140 10.1562   7
   6 -11   3 21.1555 5.63734   8
  -6  11  -3 14.1044 7.79075   2
  -6  11  -3 28.4565 7.18334   6
   6  11   3 24.2533 6.67957   9
   7 -11   3 45.1984 8.93777   8
  -7 -11  -3 21.5999 10.5681   7
  -7  11  -3 28.9051 9.11735   2
   7  11   3 35.4953 6.17098   9
  -7 -12   3 -1.3325 8.41964   7
   7 -12  -3 -2.3402 6.43267   8
  -7 -12   3 -2.4324 15.1761  10
   7  12  -3 -8.3596 6.66835   1
  -7  12   3 -10.443 8.66631   2
   7  12  -3 -7.0446 6.10516   9
  -6 -12   3 88.6566 19.3983  10
   6 -12  -3 108.281 9.24265   8
  -6 -12   3 106.159 12.5942   7
   6  12  -3 108.782 9.13606   1
  -6  12   3 102.949 10.6258   2
   6  12  -3 115.270 9.72345   9
  -5 -12   3 25.7595 14.8255  10
  -5 -12   3 31.5717 8.58943   7
   5 -12  -3 26.2142 5.43802  14
  -5 -12   3 11.3311 4.98158   4
   5 -12  -3 27.8974 6.07990   8
   5  12  -3 9.70200 5.03839   9
   5  12  -3 20.8105 5.90649   1
   5  12  -3 13.5047 4.49847  12
  -5  12   3 8.53617 7.44248   2
   4 -12  -3 359.175 21.5580   8
  -4 -12   3 366.852 22.8509   7
  -4 -12   3 363.034 21.3062   4
   4 -12  -3 351.828 20.3152  14
   4 -12  -3 310.850 22.0192   3
  -4 -12   3 342.082 32.4101  10
   4  12  -3 386.695 21.3148   1
   4  12  -3 337.886 20.1164  12
   4  12  -3 365.317 20.8480   9
  -4  12   3 365.841 22.4948  11
  -4  12   3 363.628 22.8426   2
  -3 -12   3 36.0804 13.5810  10
   3 -12  -3 41.8685 5.76256   8
   3 -12  -3 41.9226 5.28754  14
   3 -12  -3 44.3314 7.40428   3
  -3 -12   3 37.5042 4.58888  14
  -3 -12   3 31.4253 6.11167   7
  -3 -12   3 38.5445 4.91737   4
   3  12  -3 31.9957 4.95731   1
   3  12  -3 37.9794 3.83852  12
  -3  12   3 37.8870 6.31207  11
  -3  12   3 42.3011 5.72119   2
   3  12  -3 34.6457 4.02019   9
   2 -12  -3 639.513 35.8928   8
  -2 -12   3 647.227 36.7255   8
   2 -12  -3 647.731 35.9125  14
  -2 -12   3 645.871 44.7067  10
  -2 -12   3 663.745 36.0657  14
   2 -12  -3 631.724 38.0688   3
  -2 -12   3 638.935 36.0224   4
  -2 -12   3 674.426 37.8540   7
   2  12  -3 657.014 35.2986  12
  -2  12   3 626.640 36.5586  11
  -2  12   3 651.204 36.0431   6
   2  12  -3 648.206 35.4107   9
  -2  12   3 636.878 36.2952   2
   2  12  -3 686.970 35.3116  13
   2  12  -3 656.873 35.5254   1
  -1 -12   3 65.7732 6.12143   8
   1 -12  -3 66.9806 8.68242   3
  -1 -12   3 54.2230 5.64485   4
  -1 -12   3 50.5511 7.81312   3
   1 -12  -3 53.1959 5.29170  14
  -1 -12   3 54.3137 5.94513  14
   1 -12  -3 49.6116 6.14869   8
  -1 -12   3 51.9312 13.0807  10
   1  12  -3 58.4762 4.87271   1
   1  12  -3 52.0553 5.53854  11
  -1  12   3 51.1737 5.97573  11
   1  12  -3 61.3929 4.71401  12
  -1  12   3 52.4198 6.33834   2
  -1  12   3 59.4749 6.69555   6
   0 -12   3 609.882 34.9554   8
   0 -12   3 612.674 35.2439   4
   0 -12  -3 605.800 36.2566   7
   0 -12  -3 594.914 36.6582   3
   0 -12   3 608.902 35.9981   3
   0 -12   3 628.519 34.8621  14
   0 -12  -3 622.549 35.2637   8
   0 -12  -3 622.346 34.8943  14
   0 -12   3 633.396 43.0577  10
   0  12   3 622.763 34.4665  13
   0  12  -3 642.054 35.5854  11
   0  12   3 627.302 34.8349  11
   0  12   3 661.125 35.1008   2
   0  12  -3 636.365 33.9202   1
   0  12   3 677.434 35.5900   6
   0  12  -3 638.750 34.0252  12
   0  12  -3 707.872 36.6391   6
   1 -12   3 162.372 11.5205   4
  -1 -12  -3 182.866 13.3244   3
  -1 -12  -3 157.318 17.9483  10
  -1 -12  -3 149.137 13.2616   7
  -1 -12  -3 158.677 11.7174   8
   1 -12   3 149.046 10.5981   8
  -1 -12  -3 153.103 11.1905  14
   1 -12   3 149.105 10.1664  14
   1 -12   3 147.110 11.4785   3
   1  12   3 169.367 10.7925   2
   1  12   3 149.102 9.78382  13
  -1  12  -3 152.737 11.8704  11
  -1  12  -3 155.224 12.6181   6
   1  12   3 157.040 10.6373  11
  -2 -12  -3 431.472 25.0767   4
   2 -12   3 419.315 26.3176   3
   2 -12   3 449.151 25.7736   4
   2 -12   3 467.912 25.9016   8
  -2 -12  -3 453.793 33.0679  10
  -2 -12  -3 425.661 26.9275   7
  -2 -12  -3 425.988 28.2523   3
   2 -12   3 443.429 25.2517  14
  -2  12  -3 457.578 27.0212   6
   2  12   3 425.082 24.6870  12
   2  12   3 473.210 25.1043  11
   2  12   3 471.391 25.1297   5
   2  12   3 429.805 24.5388  13
  -2  12  -3 431.760 26.3182  11
  -2  12  -3 447.883 26.3342   2
  -3 -12  -3 152.777 9.91630   4
  -3 -12  -3 159.364 14.6217   7
  -3 -12  -3 143.896 13.5279   3
   3 -12   3 125.800 10.9855   3
   3 -12   3 136.030 10.4048   8
   3 -12   3 138.857 10.5487  14
  -3 -12  -3 129.853 17.4180  10
   3  12   3 127.313 9.31155  13
  -3  12  -3 153.104 12.0108   6
   3  12   3 152.012 10.2320  12
   3  12   3 144.909 10.1417   5
  -3  12  -3 149.944 11.3163  11
  -3  12  -3 140.328 11.5621   2
   3  12   3 129.647 10.5192   9
   4 -12   3 235.031 15.0189  14
  -4 -12  -3 225.108 17.6567   7
   4 -12   3 240.720 16.6214   8
  -4 -12  -3 252.258 24.7089  10
   4  12   3 244.515 14.8193   9
  -4  12  -3 210.165 17.0844  11
   4  12   3 234.183 14.4146  12
  -4  12  -3 247.694 16.9973   6
  -4  12  -3 227.132 17.3955   2
  -5 -12  -3 80.8179 9.94154   7
   5 -12   3 62.9599 6.77849  14
   5 -12   3 72.2714 8.84903   8
  -5 -12  -3 72.7615 15.3117  10
   5  12   3 76.6009 8.13784   9
  -5  12  -3 56.3701 9.69684   2
  -5  12  -3 63.8398 8.58574   6
  -6 -12  -3 54.8544 14.7734  10
  -6 -12  -3 59.9204 9.54385   7
   6 -12   3 61.5949 9.26334   8
   6  12   3 70.0619 8.80560   1
   6  12   3 56.9220 8.17199   9
  -6  12  -3 69.1347 10.3750   2
  -6 -13   3 75.8420 20.2401  10
  -6 -13   3 103.822 11.2146   7
   6 -13  -3 79.5965 9.48912   8
   6  13  -3 86.0152 8.99901   9
   6  13  -3 103.149 9.81822   1
  -6  13   3 72.6390 9.69173   2
   5 -13  -3 74.3035 8.47745   8
  -5 -13   3 66.2800 7.57662   4
  -5 -13   3 67.0548 10.9336   7
  -5 -13   3 48.2367 17.4965  10
   5  13  -3 68.6542 7.00859   1
  -5  13   3 69.3052 9.92932   2
   5  13  -3 62.8876 6.18744   9
  -4 -13   3 104.467 12.0915   7
  -4 -13   3 104.298 9.44132   4
   4 -13  -3 126.594 9.31774  14
  -4 -13   3 124.302 20.5105  10
   4 -13  -3 123.492 9.98962   8
   4 -13  -3 99.8167 10.7971   3
   4  13  -3 101.600 8.75539   9
  -4  13   3 122.862 11.3706   2
   4  13  -3 128.437 9.54324   1
   4  13  -3 103.351 8.30442  12
   3 -13  -3 24.1838 5.73635   8
   3 -13  -3 18.7323 4.94006  14
  -3 -13   3 26.1845 7.64529   7
  -3 -13   3 18.0700 5.51130   4
  -3 -13   3 33.7889 5.76544  14
  -3 -13   3 12.7664 13.2823  10
   3 -13  -3 26.1286 7.12651   3
   3  13  -3 24.9523 3.99101  12
   3  13  -3 32.8102 5.02652   1
   3  13  -3 21.8881 4.33482   9
  -3  13   3 15.9876 6.46803   2
  -3  13   3 17.3027 5.88769  11
  -2 -13   3 70.2459 6.97206   8
   2 -13  -3 68.2758 6.22920  14
  -2 -13   3 65.5223 8.18784   7
   2 -13  -3 73.5627 9.31984   3
  -2 -13   3 66.5125 7.41618   4
  -2 -13   3 58.7113 15.8627  10
   2 -13  -3 64.8310 6.37716   8
  -2 -13   3 56.8427 6.07031  14
  -2  13   3 86.4616 8.06652   2
   2  13  -3 57.3672 5.60803   9
   2  13  -3 52.5391 5.26842  12
   2  13  -3 77.8773 6.61450  11
   2  13  -3 69.3745 5.62940  13
   2  13  -3 68.0841 5.56346   1
  -2  13   3 56.6086 7.16291  11
   1 -13  -3 5.57611 6.36540   3
  -1 -13   3 -2.9667 10.7266  10
  -1 -13   3 2.60424 4.53881   3
  -1 -13   3 -6.0760 4.22002  14
  -1 -13   3 1.86850 4.67724   4
  -1 -13   3 0.56801 3.59767   8
   1 -13  -3 -0.2560 3.14807  14
   1 -13  -3 -0.6134 3.25174   8
   1  13  -3 2.49143 2.81196   1
   1  13  -3 -0.9757 2.44300  12
  -1  13   3 3.71487 4.92047   6
   1  13  -3 2.96097 5.07146   6
  -1  13   3 2.18024 2.98278  11
  -1  13   3 2.08031 3.30390   2
   1  13  -3 -2.5145 3.01834  11
   0 -13  -3 11.1031 4.63328   7
   0 -13   3 11.7784 4.60732   3
   0 -13  -3 12.1102 5.16879   8
   0 -13  -3 17.3110 7.22664   3
   0 -13   3 10.2981 4.99654   4
   0 -13   3 17.8070 5.22524   8
   0 -13   3 9.57530 4.74225  14
   0 -13  -3 13.0964 4.60248  14
   0  13   3 8.00064 2.83349  13
   0  13  -3 11.1022 4.79917  11
   0  13  -3 10.2486 6.01262   6
   0  13   3 13.0721 3.25982  11
   0  13   3 12.3362 4.58450   2
   0  13   3 15.2526 4.81119   6
   1 -13   3 24.7110 5.72558   4
   1 -13   3 16.0441 5.33922   8
   1 -13   3 24.2243 5.06931  14
  -1 -13  -3 11.4264 4.18220   8
  -1 -13  -3 19.0661 7.73212   3
   1 -13   3 23.9879 6.31238   3
  -1 -13  -3 28.6550 5.36221  14
  -1 -13  -3 22.4765 6.96984   7
  -1  13  -3 29.2418 6.81854   6
   1  13   3 27.2749 4.33945  13
   1  13   3 25.8967 4.42362  11
   1  13   3 23.8014 4.55513   2
  -1  13  -3 33.8261 5.89949  11
   1  13   3 26.5793 4.31453  12
   2 -13   3 15.8519 4.92583  14
  -2 -13  -3 9.69710 10.9624  10
  -2 -13  -3 17.5231 6.16691   3
   2 -13   3 13.2365 5.35039   4
   2 -13   3 17.0767 5.59488   8
  -2 -13  -3 19.2375 7.60812   7
   2 -13   3 8.46142 5.32831   3
  -2  13  -3 2.98980 6.03957   6
   2  13   3 14.2603 3.99852  12
   2  13   3 11.4567 3.74118   2
  -2  13  -3 15.8084 5.88418   2
   2  13   3 9.51784 3.63866  13
   2  13   3 12.9520 3.94475  11
  -2  13  -3 6.80147 3.98141  11
   2  13   3 13.5206 3.35745   5
  -3 -13  -3 28.8586 8.76004   7
   3 -13   3 34.2317 5.34396   8
  -3 -13  -3 17.5812 12.3991  10
  -3 -13  -3 38.4289 8.96582   3
   3 -13   3 30.2607 5.52810  14
   3 -13   3 29.9256 5.91767   3
   3  13   3 29.1665 4.95200   5
   3  13   3 30.5132 4.94521  12
  -3  13  -3 29.9447 6.99674  11
  -3  13  -3 26.9757 7.26153   2
   3  13   3 40.8059 5.74457   9
  -3  13  -3 27.2488 6.96503   6
   4 -13   3 56.4600 8.06649   8
   4 -13   3 57.7435 6.71622  14
  -4 -13  -3 57.2750 9.24424   7
  -4 -13  -3 61.2041 14.8178  10
  -4  13  -3 46.4790 7.07011   2
   4  13   3 49.4038 6.86948   9
  -4  13  -3 54.7191 8.04194   6
   4  13   3 50.5915 6.90344  12
  -5 -13  -3 39.7264 10.5185   7
   5 -13   3 29.0052 5.72462  14
  -5 -13  -3 36.7679 14.1565  10
   5 -13   3 18.4172 5.89436   8
  -5  13  -3 22.6058 8.37825   2
   5  13   3 31.9035 6.63805   9
   6 -13   3 73.5126 10.2406   8
  -6 -13  -3 84.6494 17.2760  10
  -6 -13  -3 86.0322 11.4788   7
  -6  13  -3 64.8225 10.9792   2
   6  13   3 78.7400 7.83362   9
   6  13   3 67.6868 7.96469   1
  -6 -14   3 49.7269 10.9744   7
  -6 -14   3 41.5481 15.1547  10
   6 -14  -3 55.0116 8.67155   8
   6  14  -3 33.9093 6.97718   9
  -6  14   3 47.0257 8.28013   2
  -5 -14   3 -2.4736 5.40785   4
  -5 -14   3 -3.4772 8.46779   7
   5 -14  -3 1.28941 6.35951   8
  -5 -14   3 10.5619 16.5307  10
  -5  14   3 5.93151 7.93753   2
   5  14  -3 3.50828 6.03002   1
   5  14  -3 9.41535 5.23480   9
  -4 -14   3 90.8393 19.2975  10
   4 -14  -3 74.3888 8.56564   8
  -4 -14   3 65.8326 7.00111   4
   4 -14  -3 83.0868 7.80857  14
   4 -14  -3 54.6334 9.03993   3
  -4 -14   3 77.4938 11.0168   7
   4  14  -3 57.3179 6.84585   9
  -4  14   3 67.7842 9.39312   2
   4  14  -3 79.4715 7.84071   1
  -3 -14   3 4.59667 5.74930   4
   3 -14  -3 11.2696 5.85818   8
  -3 -14   3 5.29909 14.2237  10
   3 -14  -3 -4.8254 4.85054  14
  -3 -14   3 -2.1998 5.28824  14
   3 -14  -3 4.92055 6.68151   3
  -3 -14   3 1.46562 5.26274   7
   3  14  -3 -0.5170 3.92264   9
   3  14  -3 3.24483 3.48902  12
  -3  14   3 6.34904 6.35385   2
   3  14  -3 1.71480 4.32662   1
  -3  14   3 3.91968 4.16863  11
   2 -14  -3 97.0983 10.9538   3
   2 -14  -3 97.8300 9.04555   8
  -2 -14   3 101.689 8.71277  14
  -2 -14   3 99.7384 9.16119   4
  -2 -14   3 79.4669 18.0096  10
   2 -14  -3 96.3008 7.71870  14
  -2 -14   3 93.2455 9.61966   8
   2  14  -3 89.5712 6.97874   9
   2  14  -3 78.4451 8.26511  11
   2  14  -3 78.1089 6.58987  12
  -2  14   3 85.4629 9.07839   2
   2  14  -3 87.8975 7.18446   1
  -2  14   3 81.3342 8.61383  11
  -1 -14   3 27.3108 5.24335   8
   1 -14  -3 18.5202 7.80072   3
   1 -14  -3 20.7345 5.78963   8
   1 -14  -3 17.1991 4.25018  14
  -1 -14   3 35.3966 11.8233  10
  -1 -14   3 19.3492 6.15860   4
  -1 -14   3 28.1108 5.95577  14
   1  14  -3 22.8697 4.50564  11
  -1  14   3 27.9715 5.45675  11
   1  14  -3 27.1021 3.91063   9
  -1  14   3 24.5206 4.69111   2
  -1  14   3 22.6237 5.09930  13
   1  14  -3 29.4245 6.81998   6
   1  14  -3 20.9103 4.40190  13
   1  14  -3 27.9817 3.86498   1
   0 -14   3 107.140 10.9092   3
   0 -14   3 125.000 9.72432   8
   0 -14   3 116.342 9.24882  14
   0 -14  -3 114.528 10.0762   8
   0 -14  -3 117.154 9.84730  14
   0 -14   3 121.958 10.2709   4
   0 -14  -3 108.222 12.6995   3
   0  14  -3 105.739 9.81599  11
   0  14   3 122.210 9.20134   2
   0  14   3 114.755 8.59968  13
   0  14   3 112.354 9.27361  11
   0  14  -3 157.899 12.3930   6
  -1 -14  -3 38.1136 7.07897   8
  -1 -14  -3 46.2246 9.75632   3
   1 -14   3 25.0551 5.15140   4
   1 -14   3 36.2985 6.87936   8
  -1 -14  -3 37.8499 8.41285   7
   1 -14   3 44.1598 6.21799  14
   1 -14   3 38.9561 7.41741   3
   1  14   3 37.6413 5.57580   2
   1  14   3 41.0331 4.41570  12
   1  14   3 36.2192 5.15122  13
  -1  14  -3 46.7624 8.17320   6
  -1  14  -3 25.2430 6.30591  11
   1  14   3 37.2484 6.01156   6
   1  14   3 34.2574 5.25737  11
  -2 -14  -3 121.856 12.7719   7
  -2 -14  -3 113.671 11.8102   3
   2 -14   3 132.753 10.7823   8
   2 -14   3 95.4950 10.3654   3
  -2 -14  -3 131.011 16.7915  10
   2 -14   3 119.023 9.76090  14
   2  14   3 108.203 8.63177  12
  -2  14  -3 119.322 11.3654   6
  -2  14  -3 95.4803 9.33585  11
   2  14   3 113.413 8.26147  13
   2  14   3 122.869 9.46251   2
  -2  14  -3 107.435 10.5984   2
   2  14   3 147.676 10.1172   5
   3 -14   3 77.8995 8.37970   8
  -3 -14  -3 54.1488 10.4446   7
  -3 -14  -3 60.1512 15.4238  10
   3 -14   3 51.7428 6.22667  14
  -3  14  -3 50.2552 8.37752   6
   3  14   3 65.3423 7.10326   9
   3  14   3 66.2149 6.72944   5
  -3  14  -3 63.2896 7.55162   2
   3  14   3 62.0964 6.49082  12
   4 -14   3 105.918 9.03099  14
  -4 -14  -3 94.8576 13.2603   7
   4 -14   3 73.8561 8.46656   8
  -4 -14  -3 93.7915 18.0382  10
   4  14   3 91.2099 7.90964   9
  -4  14  -3 93.5661 11.0875   2
   5 -14   3 37.6749 6.90428   8
  -5 -14  -3 60.9186 11.8314   7
  -5 -14  -3 41.0365 12.1287  10
   5 -14   3 27.4617 6.38343  14
  -5  14  -3 45.8421 9.61843   2
   5  14   3 47.8843 7.26718   9
  -5 -15   3 60.9734 20.7354  10
  -5 -15   3 53.6858 8.20483   4
  -5 -15   3 67.1627 9.78225   7
   5 -15  -3 52.6437 8.73460   8
   5  15  -3 81.9072 8.63518   1
  -5  15   3 54.5295 8.36299   2
   5  15  -3 51.1243 7.22012   9
   4 -15  -3 0.15570 6.43782   8
  -4 -15   3 4.17957 6.53903   7
  -4 -15   3 -13.488 15.8304  10
   4 -15  -3 15.1791 5.83604  14
  -4 -15   3 3.42098 6.25033   4
   4 -15  -3 1.80284 7.50492   3
   4  15  -3 0.58822 4.75770   9
  -4  15   3 6.15978 7.79983   2
   4  15  -3 -1.4889 5.31261   1
  -3 -15   3 29.1544 5.61861   4
   3 -15  -3 40.2909 5.53218  14
  -3 -15   3 27.0459 17.2482  10
  -3 -15   3 46.6307 9.89465   7
   3 -15  -3 25.5115 5.56243   8
   3 -15  -3 31.1431 6.78764   3
   3  15  -3 29.3376 5.16566   9
   3  15  -3 44.3313 5.94194   1
  -3  15   3 36.5680 8.06464   2
   2 -15  -3 15.6742 5.98293  14
  -2 -15   3 17.5567 15.5753  10
  -2 -15   3 6.13064 6.29990   4
  -2 -15   3 5.53222 5.98405  14
  -2 -15   3 6.73996 6.83167   8
   2 -15  -3 13.9048 7.82000   3
   2 -15  -3 21.0165 4.96606   8
   2  15  -3 10.8311 4.29009   1
   2  15  -3 21.5543 6.02574  11
  -2  15   3 14.3691 4.99659  11
  -2  15   3 13.0182 4.92326   2
   1 -15  -3 13.4448 6.34758   8
   1 -15  -3 2.92278 5.63666   3
  -1 -15   3 -2.1314 14.7972  10
  -1 -15   3 4.89095 4.31466   4
  -1 -15   3 7.16687 5.77359  14
  -1 -15   3 3.73456 6.75487   8
   1 -15  -3 6.45351 4.08351  14
   1  15  -3 14.3868 7.01334   6
   1  15  -3 0.77171 5.22810  11
   1  15  -3 15.0775 3.45967  13
  -1  15   3 1.63674 5.03275  11
  -1  15   3 7.35054 4.09677  13
  -1  15   3 1.17226 5.73221   2
   0 -15   3 27.5402 6.37689   3
   0 -15   3 29.6835 7.03824   8
   0 -15  -3 18.3365 5.27260   8
   0 -15  -3 26.3494 6.40029  14
   0 -15  -3 19.5349 8.89786   3
   0 -15   3 17.8337 6.61390   4
   0  15  -3 28.6563 8.28429   6
   0  15   3 26.2370 5.88827   2
   0  15  -3 18.6413 6.22390  11
   0  15   3 12.9873 5.10554  11
   0  15   3 15.2192 3.88255  13
   1 -15   3 3.22578 4.67413   3
  -1 -15  -3 9.61551 8.78437   3
  -1 -15  -3 -5.0339 6.32652   8
  -1 -15  -3 4.71722 7.90853   7
   1 -15   3 5.09841 4.52790   8
   1 -15   3 2.85443 5.91373   4
   1 -15   3 3.78050 4.02432  14
   1  15   3 0.75168 4.16796  13
   1  15   3 1.76617 3.96862  12
  -1  15  -3 0.39087 3.84329  11
   1  15   3 0.37130 4.63298   2
  -1  15  -3 -1.4227 6.02537   2
  -1  15  -3 8.41594 8.49863   6
  -2 -15  -3 17.4598 7.33634   3
   2 -15   3 32.7846 7.21455   8
   2 -15   3 21.2902 4.81372  14
   2 -15   3 13.8884 6.58324   3
  -2 -15  -3 23.5778 6.97541   7
  -2  15  -3 28.1872 7.74471   6
   2  15   3 25.7863 5.47247   5
   2  15   3 24.4721 5.08254  13
  -2  15  -3 15.3420 5.32543   2
   2  15   3 12.4065 3.53127  12
  -3 -15  -3 8.72615 9.32054   7
  -3 -15  -3 3.07434 9.75915  10
   3 -15   3 13.5693 7.05457   8
  -3  15  -3 11.1213 5.66284   2
   3  15   3 14.9584 5.49545   9
   4 -15   3 2.66568 5.15146   8
  -4 -15  -3 -4.4265 13.9605  10
   4 -15   3 5.78709 6.05815  14
  -4 -15  -3 -0.7652 9.62189   7
  -4  15  -3 10.5433 8.25864   2
   4  15   3 2.20655 5.71679   9
   5 -15   3 45.6421 7.38720  14
   5 -15   3 43.5000 9.45702   8
  -5 -15  -3 53.2386 12.1796   7
  -5 -15  -3 36.8934 16.7863  10
  -5  15  -3 34.8174 10.1271   2
   5  15   3 24.4805 7.08715   9
  -4 -16   3 203.278 28.9039  10
  -4 -16   3 172.216 14.6718   4
   4 -16  -3 201.617 15.1800   8
   4 -16  -3 181.355 14.6779  14
   4  16  -3 197.667 14.4009   1
  -4  16   3 188.571 15.7993   2
  -3 -16   3 1.48815 17.2597  10
   3 -16  -3 0.37640 7.65140   3
   3 -16  -3 9.78527 6.30011  14
   3 -16  -3 -4.7807 6.57640   8
   3  16  -3 1.26394 3.51206   1
  -3  16   3 1.41317 7.34749   2
   2 -16  -3 345.365 22.7892  14
   2 -16  -3 340.009 25.7966   3
   2 -16  -3 363.270 23.2914   8
  -2 -16   3 393.876 38.5101  10
  -2 -16   3 347.322 23.6126   4
  -2 -16   3 387.206 24.2409   8
   2  16  -3 362.119 24.1110   6
  -2  16   3 376.675 22.7826   2
  -1 -16   3 12.2068 4.89664  14
   1 -16  -3 17.9972 6.46878  14
   1 -16  -3 3.39614 4.79298   8
   1 -16  -3 0.00538 8.55935   3
  -1 -16   3 9.59819 7.41682   8
  -1 -16   3 13.7724 7.31567   4
  -1  16   3 9.61447 4.68953   2
   1  16  -3 8.58496 7.45828   6
   0 -16  -3 459.285 30.8721   3
   0 -16   3 424.119 29.1351   3
   0 -16   3 428.689 26.5899   4
   0 -16  -3 443.826 26.6836   8
   0 -16   3 433.100 26.2930  14
   0 -16   3 441.492 26.9089   8
   0  16   3 439.895 26.3956  11
   0  16   3 454.156 26.8900   2
   0  16  -3 487.952 29.3050   6
   1 -16   3 23.0965 8.16563   3
  -1 -16  -3 27.1504 7.88739   8
   1 -16   3 36.0033 8.00351   8
  -1 -16  -3 24.5570 7.89044   3
   1  16   3 21.8592 6.04259   2
  -1  16  -3 21.0698 7.72212   2
  -1  16  -3 30.9233 8.72845   6
   2 -16   3 366.319 24.6565   3
   2 -16   3 362.098 24.3611   8
  -2 -16  -3 402.372 28.8574   3
  -2 -16  -3 357.051 25.5575   7
   2  16   3 381.120 22.8725   5
  -2  16  -3 374.132 24.8467   2
  -3 -16  -3 41.3819 17.4251  10
  -3 -16  -3 40.1540 11.3782   7
   3 -16   3 70.3164 9.42630   8
  -3  16  -3 29.4076 6.86281   2
   3  16   3 46.5336 7.04868   9
   4 -16   3 161.191 14.3584   8
  -4 -16  -3 155.031 17.5278   7
   4 -16   3 172.879 12.6932  14
  -4 -16  -3 160.846 23.6412  10
  -4  16  -3 133.703 14.3154   2
   4  16   3 186.468 13.0973   9
   4  16   3 170.966 12.7206   1
  -3 -17   3 66.1366 9.77176   4
  -3 -17   3 78.1503 22.2946  10
   3 -17  -3 61.4460 11.1036   3
   3 -17  -3 55.8180 9.34365   8
   3 -17  -3 63.8615 8.77687  14
  -3  17   3 57.0066 8.25934   2
   2 -17  -3 5.43411 9.40977   3
  -2 -17   3 15.0894 13.9874  10
  -2 -17   3 26.0841 7.65738  14
   2 -17  -3 30.9180 7.55966  14
  -2 -17   3 19.6557 8.18824   4
   2 -17  -3 24.8219 7.89355   8
   2  17  -3 22.2699 8.25815   6
  -2  17   3 8.30248 7.61426   2
  -1 -17   3 13.4879 8.32219   8
  -1 -17   3 12.6349 5.73690   4
   1 -17  -3 16.6152 10.0347   3
   1 -17  -3 26.8723 7.40876  14
   1 -17  -3 18.5949 7.77031   8
   1  17  -3 32.4758 8.70139   6
  -1  17   3 8.21594 6.82165   2
   0 -17   3 7.25406 7.88743   8
   0 -17   3 13.5659 7.59918   4
   0 -17  -3 11.0401 7.49153   8
   0 -17  -3 11.6076 10.2567   3
   0  17  -3 18.1478 5.87551   2
   0  17   3 22.7098 6.87175   2
  -1 -17  -3 14.5212 10.7644   3
   1 -17   3 3.19545 7.72328   3
   1 -17   3 9.74227 7.11682  14
  -1 -17  -3 17.3657 7.87660   8
   1 -17   3 -3.5089 7.42868   8
  -1  17  -3 8.59121 5.44716   2
   1  17   3 6.92616 6.21308   5
  -2 -17  -3 -9.4956 6.63284   7
  -2 -17  -3 -6.1357 10.5495   3
   2 -17   3 3.18045 7.86900   8
  -2  17  -3 2.03968 7.63929   2
   2  17   3 -8.0335 5.29541   9
   3 -17   3 48.5817 9.59459   8
  -3 -17  -3 44.8534 12.6037   7
   3  17   3 49.7546 7.51982   1
  -3  17  -3 47.1864 9.60646   2
   3  17   3 52.2118 7.41999   9
  -1 -18   3 18.2824 8.17981  14
   1 -18  -3 -4.9206 9.68367   3
   1 -18  -3 27.9444 6.84850   8
  -1 -18   3 18.2641 9.12243   8
  -1  18   3 15.0614 7.70467   2
   1  18  -3 24.7697 8.33342   2
   0 -18  -3 99.0052 15.0525   3
   0 -18   3 100.208 9.90900  14
   0 -18  -3 111.856 12.1484   8
   0 -18   3 102.954 12.5251   8
   0  18  -3 102.969 11.6993   2
   0  18   3 118.889 10.9503   2
   1 -18   3 35.8996 7.43947   8
  -1 -18  -3 8.93000 11.6907   3
   1 -18   3 26.7391 8.40882  14
  -1  18  -3 30.2439 9.12816   2
   1  18   3 16.7324 6.99994   5
   9   0  -4 -9.6975 6.32012   9
   8   0  -4 78.3849 7.17834   1
  -8   0   4 69.6946 8.02694  11
   8   0  -4 85.2862 8.65072   9
   7   0  -4 -2.6981 3.51556   1
  -7   0   4 -2.5009 4.71904   2
  -7   0   4 6.55901 5.52618  11
   7   0  -4 -4.3886 4.51807   9
   7   0  -4 0.82124 4.11068  12
  -6   0   4 426.998 23.4701   7
  -6   0   4 417.877 24.1903   2
   6   0  -4 387.366 23.3019  12
  -6   0   4 438.190 24.6079  11
   6   0  -4 406.554 23.5195   9
   6   0  -4 403.466 23.0698   1
  -5   0   4 1.17386 2.06515   7
  -5   0   4 -2.0468 2.37095   2
   5   0  -4 0.06490 2.31619   1
   5   0  -4 -0.6501 2.83252   9
  -5   0   4 -0.9928 3.58837  11
   5   0  -4 1.73883 2.64044  12
  -5   0   4 2.47182 1.32153  13
  -4   0   4 886.027 46.3526  11
   4   0  -4 871.100 45.8058  12
  -4   0   4 870.885 45.8337   7
   4   0  -4 863.714 45.8683   9
   4   0  -4 849.391 45.6529   1
  -4   0   4 858.124 46.2540   2
  -4   0   4 818.231 45.2460  13
  -3   0   4 0.42936 1.47137   2
   3   0  -4 -2.0823 1.46319   9
   3   0  -4 0.42977 1.46259  12
  -3   0   4 0.19867 1.52719  11
   3   0  -4 1.22318 1.34365   1
  -3   0   4 -1.1069 1.25117  12
   3   0  -4 0.69760 1.99815  11
  -3   0   4 -0.2213 1.15932   7
  -2   0   4 1914.87 97.0419  12
  -2   0   4 1821.59 97.3370  11
   2   0  -4 1865.05 97.0243  12
  -2   0   4 1829.25 96.9216   7
   2   0  -4 1827.80 97.3975  11
   2   0  -4 1882.25 97.0287   1
   2   0  -4 1863.08 97.0416   9
  -2   0   4 1761.22 97.3504   2
  -1   0   4 2.54196 1.25901   2
   1   0  -4 1.95021 0.46002  13
   1   0  -4 0.78163 0.67239   9
   1   0  -4 0.32401 0.63834  12
   1   0  -4 0.51698 0.78023  11
   1   0  -4 1.10446 0.52887   1
  -1   0   4 -0.0306 0.43425  12
   1   0  -4 1.05740 0.33160   7
  -1   0   4 1.92483 1.09635  11
  -1   0   4 0.66575 0.48493  13
   0   0   4 1715.78 91.0712   5
   0   0  -4 1761.96 91.1244  13
   0   0   4 1719.46 91.0731   2
   0   0  -4 1625.15 91.0952   2
   0   0  -4 1801.95 91.0510   1
   0   0   4 1772.71 91.1052  13
   0   0  -4 1676.41 91.0549   6
   0   0   4 1790.12 91.0469   6
   1   0   4 1.23969 0.80394   5
   1   0   4 0.10412 0.47214  12
  -1   0  -4 1.57494 0.53689  11
  -1   0  -4 1.60933 0.76806  13
  -1   0  -4 2.44525 1.35047   6
   1   0   4 0.85135 0.76043  13
  -1   0  -4 0.09438 0.41687   3
   2   0   4 1920.56 99.4750  13
   2   0   4 2020.02 99.4077  11
   2   0   4 1847.49 99.3456   3
   2   0   4 1846.65 99.3982   9
  -2   0  -4 1911.06 99.4553  11
   2   0   4 1878.40 99.5263   5
  -2   0  -4 1896.43 99.2892   2
  -2   0  -4 1859.77 99.8429   6
   2   0   4 1875.96 99.3873  12
  -2   0  -4 1956.73 99.3762  12
  -2   0  -4 1786.25 99.4654  13
   3   0   4 0.28711 0.87562  11
  -3   0  -4 0.38926 1.02883   2
  -3   0  -4 2.40794 1.35993  13
   3   0   4 0.65328 0.99436  13
   3   0   4 0.73809 1.57926   5
  -3   0  -4 0.56966 1.61011  11
  -3   0  -4 0.09902 1.23605  12
   3   0   4 1.44139 1.16011   9
  -3   0  -4 3.82404 2.44295   6
   3   0   4 0.72563 1.07203  12
  -4   0  -4 811.802 43.7569   2
   4   0   4 791.745 43.7441  12
   4   0   4 815.189 43.7874  11
   4   0   4 806.361 43.7573   5
   4   0   4 822.450 43.8399   9
  -4   0  -4 835.878 44.6459   6
  -4   0  -4 858.713 44.1959  11
   5   0   4 0.53450 2.43649   5
   5   0   4 4.51051 2.82532  12
  -5   0  -4 5.44015 4.10824   6
  -5   0  -4 -1.6706 3.09058  11
  -5   0  -4 0.19484 2.20461   2
   5   0   4 2.71762 2.99218   9
   6   0   4 425.789 23.7995   1
  -6   0  -4 438.073 24.8644  11
   6   0   4 429.007 24.4067   9
   6   0   4 432.161 23.8220   5
  -6   0  -4 407.879 23.9950   2
  -6   0  -4 438.354 25.6703   6
   6   0   4 422.719 24.1784  12
   7   0   4 0.40344 4.84143   9
   7   0   4 0.26663 3.29561   1
  -7   0  -4 3.11928 3.54756  11
   7   0   4 0.04898 4.19826  12
  -8   0  -4 143.921 12.9120   7
   8   0   4 100.080 10.4179   9
   9   0   4 5.67567 5.10092   9
   9  -1  -4 81.4035 9.63855   9
   9   1  -4 76.3619 8.03584   9
   8  -1  -4 12.9328 5.96693   9
   8   1  -4 5.91126 4.81997   1
  -8   1   4 12.2384 6.83256  11
   8   1  -4 15.7762 5.96526   9
   7  -1  -4 115.241 8.89800  12
  -7  -1   4 108.791 10.2788   2
   7  -1  -4 121.917 9.73658   9
   7  -1  -4 131.023 9.18802   1
   7   1  -4 121.268 8.71700   1
  -7   1   4 153.963 11.2103  11
  -7   1   4 135.922 10.6410   2
   7   1  -4 123.009 9.34206  12
   7   1  -4 127.411 9.81858   9
   6  -1  -4 46.7789 5.37821   9
   6  -1  -4 43.6931 5.03646  12
   6  -1  -4 51.2712 4.67203   1
  -6  -1   4 52.9079 6.46346  11
  -6  -1   4 41.2777 6.02651   2
  -6  -1   4 51.5178 5.25043   7
  -6   1   4 49.2442 5.44871  11
   6   1  -4 43.1991 4.77460   1
   6   1  -4 49.7342 5.13176  12
  -6   1   4 45.0038 4.65277   7
   6   1  -4 48.8956 5.37132   9
  -6   1   4 44.3384 6.09913   2
   5  -1  -4 93.2748 6.37291   9
  -5  -1   4 85.8086 7.13397  11
   5  -1  -4 68.2127 5.66163   1
  -5  -1   4 71.9389 4.57990  13
   5  -1  -4 78.2321 5.85001  12
  -5  -1   4 92.5497 7.08064   2
  -5  -1   4 75.4394 5.99982   7
  -5   1   4 73.1165 5.52621   7
   5   1  -4 72.8743 5.73559  12
   5   1  -4 74.5946 5.42024   1
  -5   1   4 86.7411 6.97179   2
  -5   1   4 68.2843 4.70014  13
  -5   1   4 80.4086 6.90619  11
   5   1  -4 74.4833 5.92007   9
   4  -1  -4 25.6005 2.84498  12
  -4  -1   4 17.4447 2.88251   2
  -4  -1   4 15.7469 1.39079  13
  -4  -1   4 16.1158 3.47548  11
   4  -1  -4 20.0146 2.08274   1
  -4  -1   4 15.9370 2.45254   7
   4  -1  -4 15.1240 2.71277   9
   4   1  -4 17.8767 2.40071   9
   4   1  -4 12.0939 2.03481  12
  -4   1   4 20.8009 3.52203   2
  -4   1   4 9.07822 3.37493  11
  -4   1   4 12.2453 1.92268   7
   4   1  -4 19.3401 2.57599   1
   3  -1  -4 36.2334 2.99812  12
  -3  -1   4 43.8590 3.62801  11
  -3  -1   4 40.2756 3.89517   2
  -3  -1   4 39.0658 3.03192   7
   3  -1  -4 39.6912 3.17043   9
  -3  -1   4 34.5488 2.16575  13
  -3  -1   4 37.4234 2.81672  12
   3  -1  -4 37.1534 2.84282   1
   3  -1  -4 36.9099 3.36361  11
   3   1  -4 39.6162 3.00616   9
  -3   1   4 35.8249 2.75554  12
  -3   1   4 33.6340 3.57699   2
   3   1  -4 42.8571 3.78992  11
  -3   1   4 38.2318 3.67131  11
   3   1  -4 38.3793 2.88226  12
   3   1  -4 35.0627 2.95908   1
   2  -1  -4 61.1063 4.00862   9
  -2  -1   4 61.1451 3.41557  13
  -2  -1   4 59.5827 3.42693   5
  -2  -1   4 64.1783 3.87137   7
  -2  -1   4 67.9688 4.43019  11
  -2  -1   4 56.7825 4.74443   2
  -2  -1   4 60.2914 3.43484  14
  -2  -1   4 68.9520 3.84970  12
   2  -1  -4 60.8654 3.87834   1
   2  -1  -4 67.7774 4.04249  12
   2  -1  -4 64.9896 4.31335  11
  -2   1   4 70.7823 4.60582   2
   2   1  -4 66.9478 3.98600   1
  -2   1   4 62.6993 4.23470  11
   2   1  -4 68.7965 3.87267   9
  -2   1   4 66.9569 3.83844  12
  -2   1   4 63.3483 3.42141  14
  -2   1   4 61.1872 3.53549   7
   2   1  -4 59.0849 4.60039  11
   2   1  -4 65.5399 3.81833  12
  -1  -1   4 61.7350 4.28934   2
   1  -1  -4 67.1371 3.91126   9
  -1  -1   4 66.9012 3.69181   5
  -1  -1   4 66.3145 3.84399  12
  -1  -1   4 68.9118 3.92657   7
   1  -1  -4 67.8538 3.93326   1
   1  -1  -4 66.4839 3.90251  12
  -1  -1   4 66.7424 3.74695  13
   1  -1  -4 71.1995 4.29670  11
   1  -1  -4 68.0326 3.68536   8
   1   1  -4 67.8512 4.01496   7
  -1   1   4 65.9014 4.20732  11
  -1   1   4 67.1042 3.81478  13
   1   1  -4 71.9441 3.97166   1
  -1   1   4 62.8037 4.10350   2
   1   1  -4 69.0382 3.86155   9
   1   1  -4 66.2751 3.75279  13
   1   1  -4 66.0223 3.64096   8
  -1   1   4 71.5231 3.99064  12
   1   1  -4 70.4826 3.83265  12
   0  -1   4 5.55457 0.52182   9
   0  -1  -4 5.48222 0.70853   6
   0  -1   4 6.76539 0.71682  13
   0  -1   4 6.47996 0.51405  12
   0  -1   4 5.12669 1.13832  10
   0  -1  -4 6.04258 0.90759   2
   0  -1  -4 5.68484 0.97501  13
   0  -1   4 5.57251 0.77227   5
   0  -1  -4 6.17820 0.84009   1
   0  -1  -4 5.27869 0.67211  11
   0   1   4 5.90096 0.87719   2
   0   1   4 5.54221 0.81184  13
   0   1  -4 4.81850 1.08683   6
   0   1   4 6.67238 0.73176   6
   0   1   4 5.54550 0.64226  11
   0   1  -4 5.99383 0.71665   5
   0   1  -4 5.58801 0.65194  13
   0   1   4 5.95336 0.93491   5
   0   1  -4 6.59182 0.54348   9
   0   1  -4 6.21994 0.78119   1
   1  -1   4 66.9875 3.86518  13
   1  -1   4 64.9863 3.87943   5
  -1  -1  -4 62.8417 3.94737  10
   1  -1   4 65.5370 3.84599   1
  -1  -1  -4 65.0509 4.16398   6
  -1  -1  -4 60.6292 4.35262  13
  -1  -1  -4 67.1965 4.05324   3
   1  -1   4 64.9994 3.63799   9
   1  -1   4 65.6203 3.63328  12
  -1  -1  -4 65.5959 3.54015  11
  -1   1  -4 68.3414 3.90872  13
   1   1   4 60.0716 4.33326   5
  -1   1  -4 63.7729 3.94856  11
  -1   1  -4 67.6135 4.16019  10
  -1   1  -4 66.5589 4.61282   6
   1   1   4 64.1252 4.27303  13
   2  -1   4 177.176 9.66893  12
   2  -1   4 178.982 9.89940   5
  -2  -1  -4 177.506 10.0528  13
  -2  -1  -4 180.031 9.72215  11
   2  -1   4 172.227 9.66308   9
   2  -1   4 176.997 9.35739   4
  -2  -1  -4 166.679 10.2692   6
   2  -1   4 187.048 9.87442  11
   2  -1   4 180.031 9.46887   3
  -2  -1  -4 172.657 9.74215  12
  -2  -1  -4 173.747 9.43979   2
   2   1   4 171.454 9.78853   9
  -2   1  -4 171.861 9.72029  13
   2   1   4 178.007 9.92496  13
   2   1   4 175.716 9.84602  12
  -2   1  -4 176.065 10.2976   6
   2   1   4 178.531 10.0628   5
  -2   1  -4 176.007 9.95714  11
   2   1   4 175.632 9.57997  11
  -2   1  -4 181.611 9.62061  12
   2   1   4 176.738 9.39696   4
   3  -1   4 43.4611 3.41062   5
   3  -1   4 46.0619 3.56166  12
  -3  -1  -4 46.1684 4.34719   6
  -3  -1  -4 46.4879 3.55813  13
   3  -1   4 46.6553 3.64304  11
  -3  -1  -4 48.4530 3.22760   2
  -3  -1  -4 51.1483 3.58551  12
  -3  -1  -4 51.6376 3.89230  11
   3  -1   4 45.5708 3.65407   9
  -3   1  -4 47.8894 3.31163  12
   3   1   4 43.6182 3.48568   5
   3   1   4 46.1537 3.66811  12
  -3   1  -4 49.5737 4.54545   6
  -3   1  -4 49.7277 3.48642  13
   3   1   4 50.4915 3.33310  11
  -3   1  -4 44.5675 3.81616  11
   3   1   4 50.4945 3.33446  13
  -3   1  -4 43.3991 3.46231   2
   3   1   4 45.0647 3.68657   9
  -4  -1  -4 18.4555 2.66898  13
   4  -1   4 21.1555 2.74513  12
   4  -1   4 21.4542 2.75797   5
  -4  -1  -4 17.6999 3.05671  11
  -4  -1  -4 20.4692 2.26462   2
  -4  -1  -4 20.9031 4.06818   6
   4  -1   4 13.9216 2.72730   9
  -4   1  -4 16.6568 3.18566  11
   4   1   4 19.5362 2.36604  11
  -4   1  -4 17.1591 4.01338   6
   4   1   4 21.5173 2.90733  12
   4   1   4 21.1876 3.04480   9
   4   1   4 21.2635 2.68278   5
  -4   1  -4 19.8738 2.90940   2
   5  -1   4 7.40869 2.18195   1
  -5  -1  -4 1.06615 3.81684   6
  -5  -1  -4 19.8988 3.53382  11
   5  -1   4 9.17646 3.15679   9
   5  -1   4 9.29059 2.93309  12
   5  -1   4 8.72724 2.12385   5
  -5  -1  -4 5.41770 2.52008   2
  -5   1  -4 7.11916 2.76281   2
  -5   1  -4 15.6937 3.74062  11
   5   1   4 6.27445 3.26401   9
   5   1   4 5.61596 2.57584   5
  -5   1  -4 6.03657 4.33767   6
   5   1   4 6.98282 2.99766  12
   6  -1   4 9.97236 4.05517   9
  -6  -1  -4 15.1493 4.36650  11
   6  -1   4 16.3753 3.06188   1
   6  -1   4 7.95829 3.56056  12
  -6   1  -4 8.51585 4.37161  11
  -6   1  -4 10.9717 3.51739   2
   6   1   4 10.1902 3.40552   1
   6   1   4 12.5705 4.31636   9
  -6   1  -4 19.2286 5.59582   6
   6   1   4 7.54530 3.03674   5
   6   1   4 10.3443 3.76887  12
  -7  -1  -4 37.3382 7.42865   7
   7  -1   4 26.1041 4.93985  12
   7  -1   4 27.6192 5.61530   9
  -7  -1  -4 31.0556 5.81721  11
   7  -1   4 21.1904 3.85507   1
   7   1   4 21.0644 5.74952   9
  -7   1  -4 27.6912 5.69006  11
   7   1   4 28.5060 4.58254   1
   7   1   4 18.4126 3.87623   5
   7   1   4 23.9558 5.02158  12
   8  -1   4 -1.2424 5.77816   9
  -8  -1  -4 9.35411 7.12771   7
  -8   1  -4 8.70180 6.75206   7
   8   1   4 -1.4346 5.94663   9
   9  -1   4 49.0776 8.65267   9
   9   1   4 58.1181 7.35006   9
   9  -2  -4 0.82443 6.86997   9
   9   2  -4 -2.1383 6.68681   9
   9   2  -4 0.49681 5.48849   1
   8  -2  -4 75.0668 7.39264   9
   8   2  -4 68.1944 8.13101   9
   8   2  -4 64.8803 7.20024   1
  -8   2   4 71.2122 8.80861   2
   7  -2  -4 -0.7819 4.03373  12
  -7  -2   4 0.16898 3.97989   7
   7  -2  -4 0.21420 4.55536   9
  -7  -2   4 -2.9976 4.25445   2
   7  -2  -4 1.10068 3.23049   1
   7   2  -4 -4.3777 4.02293   1
  -7   2   4 -0.4891 3.78751  11
   7   2  -4 2.22710 4.94956   9
  -7   2   4 -2.0010 5.07196   2
   7   2  -4 5.58642 4.16039  12
   6  -2  -4 186.209 12.0802  12
   6  -2  -4 203.805 12.4131   9
   6  -2  -4 187.232 11.3903   1
  -6  -2   4 197.792 12.4844   7
  -6  -2   4 184.850 13.2162   2
  -6   2   4 177.840 13.1554   2
   6   2  -4 190.028 11.7040   9
   6   2  -4 182.092 11.5202  12
  -6   2   4 183.111 12.5653  11
   6   2  -4 178.301 11.9271   1
  -5  -2   4 1.71946 2.64818   7
   5  -2  -4 2.02441 2.13957   1
   5  -2  -4 4.01111 2.98013   9
   5  -2  -4 3.39604 2.83786  12
  -5  -2   4 1.03449 3.59186   2
  -5  -2   4 3.31516 1.28788   4
  -5  -2   4 1.06498 0.92139  13
   5   2  -4 1.41310 2.69759   1
  -5   2   4 0.72314 3.58437   2
   5   2  -4 4.29761 2.90016   9
   5   2  -4 4.54772 2.71501  12
  -5   2   4 1.55976 3.82271  11
  -4  -2   4 311.907 16.7903  13
  -4  -2   4 336.813 17.9699   7
   4  -2  -4 314.674 17.6102  12
  -4  -2   4 302.918 18.5019   2
   4  -2  -4 315.067 17.7002   9
   4  -2  -4 314.971 17.3376   1
  -4   2   4 328.050 18.3797  11
  -4   2   4 312.252 18.1959   2
   4   2  -4 313.717 17.5987  12
   4   2  -4 308.173 17.5667   1
   4   2  -4 323.723 17.6892   9
   3  -2  -4 13.1201 2.07510  12
  -3  -2   4 11.4670 2.27878   2
   3  -2  -4 10.0626 2.03656   9
  -3  -2   4 11.6555 1.32959   5
  -3  -2   4 17.0104 2.16677   7
   3  -2  -4 15.2092 1.53011   1
  -3   2   4 12.0126 2.62944  11
   3   2  -4 12.6747 1.99119   1
   3   2  -4 14.0243 2.07063   9
  -3   2   4 23.7017 2.91723   2
   3   2  -4 11.5237 2.53592  11
  -3   2   4 11.0508 1.88009   6
   3   2  -4 13.2672 1.98765  12
  -3   2   4 14.2569 1.83990  12
  -2  -2   4 121.625 6.93240  14
   2  -2  -4 130.088 7.23896   1
  -2  -2   4 127.602 7.36095   7
   2  -2  -4 127.223 7.38076   9
   2  -2  -4 124.957 7.76142  11
   2  -2  -4 129.926 7.35343  12
  -2  -2   4 121.507 7.93608   2
  -2  -2   4 134.911 7.30562  12
  -2   2   4 133.677 7.31011  12
  -2   2   4 137.396 7.74905  11
   2   2  -4 111.992 7.74091  11
  -2   2   4 124.580 7.69648   2
  -2   2   4 122.122 7.15353   6
   2   2  -4 136.853 7.27473  12
   2   2  -4 127.541 7.22580   1
   2   2  -4 138.895 7.31580   9
   1  -2  -4 283.431 15.0000   6
   1  -2  -4 282.427 15.2838   9
   1  -2  -4 278.309 15.3416  11
  -1  -2   4 288.279 15.3059   7
  -1  -2   4 283.637 15.0601   8
   1  -2  -4 276.106 14.9953   7
   1  -2  -4 293.616 15.0555   8
   1  -2  -4 274.556 15.3239   1
  -1  -2   4 294.630 15.0918  12
  -1  -2   4 265.692 15.0101  14
  -1   2   4 272.778 15.3000  11
   1   2  -4 280.630 14.8861   5
  -1   2   4 292.879 15.2261  12
   1   2  -4 287.054 15.1302   1
  -1   2   4 273.166 14.9887   7
  -1   2   4 285.542 15.3828   2
   1   2  -4 283.608 14.9420  13
   1   2  -4 276.924 14.9885   8
  -1   2   4 282.422 15.1436  13
   1   2  -4 297.170 15.0547  12
   1   2  -4 286.119 15.0548   9
   0  -2  -4 254.572 13.8624  13
   0  -2   4 259.993 14.6727  10
   0  -2  -4 250.499 13.9591   7
   0  -2  -4 255.771 13.7840   8
   0  -2  -4 244.439 14.1554   3
   0  -2  -4 263.537 13.7189  11
   0  -2   4 252.981 13.6687   5
   0   2   4 276.912 13.8824  13
   0   2  -4 258.585 13.6675   1
   0   2   4 251.294 13.5867   6
   0   2   4 252.437 13.7700   2
   0   2   4 254.569 13.6635  11
   0   2  -4 260.817 14.0961   6
   0   2   4 267.909 13.8732   5
   0   2  -4 257.294 13.4989  12
   0   2  -4 256.955 13.5014   9
   0   2  -4 251.842 13.6810  13
  -1  -2  -4 334.039 18.2935   3
   1  -2   4 340.004 17.6370  12
   1  -2   4 338.337 17.6414   9
   1  -2   4 346.366 17.9433   5
  -1  -2  -4 347.662 18.1588  13
   1  -2   4 316.815 17.7350   1
   1  -2   4 331.117 17.7683   4
  -1  -2  -4 338.856 18.0329   6
  -1  -2  -4 328.874 18.4721  10
  -1   2  -4 349.015 17.6286  12
   1   2   4 349.085 17.6362   2
  -1   2  -4 318.398 17.7154   1
  -1   2  -4 346.564 17.6314   9
   1   2   4 333.461 18.1346   5
  -1   2  -4 335.329 18.1343  11
   1   2   4 343.499 18.1174  13
  -1   2  -4 320.807 17.7045   3
  -1   2  -4 315.044 18.4487   6
  -1   2  -4 321.748 17.8360  13
   2  -2   4 369.471 19.3670  12
  -2  -2  -4 360.746 19.9151   3
   2  -2   4 368.498 19.2526   4
  -2  -2  -4 365.941 19.9304   6
  -2  -2  -4 352.610 19.8559  13
   2  -2   4 365.314 19.5785   5
   2  -2   4 389.084 19.7704  11
  -2  -2  -4 335.658 20.2474  10
   2  -2   4 366.351 19.3864   9
   2   2   4 358.633 19.2876  11
   2   2   4 368.863 19.6817  12
  -2   2  -4 350.009 19.4825  13
  -2   2  -4 377.084 19.8650  11
   2   2   4 351.549 19.7917   5
  -2   2  -4 366.979 19.3081  12
   2   2   4 352.942 19.6934  13
  -2   2  -4 383.649 20.3105   6
   3  -2   4 3.08395 1.09564  12
   3  -2   4 4.22732 1.12251   9
  -3  -2  -4 3.81024 1.88501  13
   3  -2   4 4.22907 1.69456  11
  -3  -2  -4 3.80752 0.89745   2
   3  -2   4 3.37044 1.32212   5
  -3  -2  -4 1.76975 1.46771  11
  -3  -2  -4 3.48426 2.33027   6
   3   2   4 4.56030 1.09726  11
  -3   2  -4 6.70319 2.20298  11
  -3   2  -4 4.63777 1.09317  13
  -3   2  -4 2.76413 1.66455   2
   3   2   4 0.50572 1.27063  12
  -3   2  -4 3.57759 1.17754  12
   3   2   4 0.69881 1.49211  13
   3   2   4 2.81961 1.45023   9
   3   2   4 3.05521 1.90527   5
  -3   2  -4 2.70733 2.66816   6
   4  -2   4 623.038 33.0887   9
  -4  -2  -4 624.540 33.8386   6
  -4  -2  -4 612.464 33.4540  11
  -4  -2  -4 583.892 32.8150   2
   4  -2   4 620.802 33.0299  12
   4  -2   4 632.896 33.2237   5
  -4  -2  -4 609.390 33.5477  13
  -4   2  -4 622.374 33.5726  11
  -4   2  -4 618.310 34.0946   6
   4   2   4 631.995 33.1667   5
   4   2   4 630.541 32.9292  13
   4   2   4 595.835 33.2522  12
  -4   2  -4 610.657 33.2852   2
   4   2   4 585.764 32.9221  11
   4   2   4 630.819 33.3876   9
   5  -2   4 3.78678 2.97213   9
  -5  -2  -4 10.7655 3.27351  11
  -5  -2  -4 6.81734 2.20819   2
   5  -2   4 5.16525 2.75066   5
   5  -2   4 5.41726 2.71094  12
   5  -2   4 8.54787 2.29453   1
  -5   2  -4 6.01473 3.30380   6
   5   2   4 6.14970 2.35163  12
  -5   2  -4 6.92475 2.94879   2
   5   2   4 8.33962 2.56784   9
  -5   2  -4 9.39220 3.71343  11
   5   2   4 8.45221 2.52713   5
   6  -2   4 346.890 20.4404  12
  -6  -2  -4 402.335 22.3831   7
   6  -2   4 355.620 20.7640   9
  -6  -2  -4 351.858 21.1226  11
   6  -2   4 340.607 19.7402   1
  -6   2  -4 321.346 20.5937   2
   6   2   4 366.375 20.0524   5
   6   2   4 366.903 20.9544   9
  -6   2  -4 380.010 21.6191  11
   6   2   4 361.658 20.6510  12
  -6   2  -4 333.229 21.3506   6
   7  -2   4 -3.4697 3.16511   9
   7  -2   4 1.12374 2.94104  12
  -7  -2  -4 0.32277 4.52324   7
  -7   2  -4 -0.0656 5.15887  11
   7   2   4 -1.3898 2.91457  12
  -7   2  -4 6.65411 6.23292   6
   7   2   4 -1.3288 2.97627   5
   7   2   4 0.58397 4.08489   1
   7   2   4 4.39133 3.70672   9
   8  -2   4 108.019 10.0287   9
  -8  -2  -4 120.643 11.3118   7
   8   2   4 105.524 10.2042   9
   8   2   4 102.052 8.96410   1
   9  -2   4 -4.0413 6.82385   9
   9   2   4 7.10830 7.19052   9
   9  -3  -4 42.9623 6.63687   9
  -9  -3   4 34.8306 13.5921  10
   9   3  -4 40.5489 6.52339   9
   8  -3  -4 12.3688 6.34239   9
   8   3  -4 8.82406 6.11102   9
   8   3  -4 20.8048 5.48886   1
  -8   3   4 10.7633 6.74413   2
   7  -3  -4 47.0906 5.09530  12
   7  -3  -4 47.1288 5.49929   9
  -7  -3   4 53.9511 6.45294   7
  -7   3   4 49.1739 7.17990  11
  -7   3   4 41.0262 7.08794   2
   7   3  -4 42.1410 5.88803   1
   7   3  -4 49.4393 6.41623   9
   7   3  -4 46.7931 5.76773  12
   6  -3  -4 52.8327 4.69543   1
   6  -3  -4 50.1446 5.44431  12
  -6  -3   4 60.4693 6.25727   7
   6  -3  -4 39.8556 5.62904   9
  -6  -3   4 48.1230 6.10342   2
   6   3  -4 52.6642 5.46366   1
   6   3  -4 59.6017 5.26736   9
   6   3  -4 58.3544 4.99730  12
  -6   3   4 58.3501 6.84802  11
  -6   3   4 46.3358 6.45304   2
  -5  -3   4 21.2663 3.76102   7
   5  -3  -4 18.6423 2.58375   1
   5  -3  -4 17.2349 3.38337  12
  -5  -3   4 14.3805 1.98087   4
  -5  -3   4 11.4333 3.83979   2
   5  -3  -4 15.5502 3.54290   9
   5   3  -4 21.7080 2.94854   1
  -5   3   4 19.0315 4.50169  11
   5   3  -4 15.2104 3.46022   9
   5   3  -4 18.4953 3.29904  12
  -5   3   4 24.3993 4.50449   2
   4  -3  -4 52.4873 4.49135   9
  -4  -3   4 46.8669 3.64200   4
  -4  -3   4 48.4144 4.32796   7
  -4  -3   4 50.9443 5.13765   2
   4  -3  -4 51.3271 3.06505  14
   4  -3  -4 46.5124 4.20511  12
   4  -3  -4 50.6359 3.83330   1
   4   3  -4 54.0142 4.22837  12
  -4   3   4 49.3668 5.14446   2
   4   3  -4 52.6585 4.29540   1
  -4   3   4 55.3377 4.38932   6
   4   3  -4 50.8725 4.27801   9
  -4   3   4 54.7071 4.78587  11
   3  -3  -4 9.26636 1.98838  12
   3  -3  -4 12.5978 1.12934  14
   3  -3  -4 12.7419 2.16799   9
  -3  -3   4 7.07457 2.45321   2
  -3  -3   4 10.9673 1.58435   4
   3  -3  -4 14.0213 1.70794   1
  -3  -3   4 9.16201 1.28918  14
  -3  -3   4 10.9832 1.85127   7
   3   3  -4 11.3605 2.05970   1
  -3   3   4 10.6814 2.59613  11
   3   3  -4 12.3841 2.04825   9
  -3   3   4 11.1623 1.90102   6
   3   3  -4 8.12237 2.37583  11
   3   3  -4 9.04707 1.57070  12
   3   3  -4 11.3311 0.80210   5
  -3   3   4 9.74712 2.11763   2
  -2  -3   4 56.8151 3.76252   4
   2  -3  -4 54.2990 4.02134   9
   2  -3  -4 57.2756 3.46598  14
   2  -3  -4 59.9172 4.02012  12
   2  -3  -4 57.5329 3.89914   1
   2  -3  -4 55.4687 4.11068  11
  -2  -3   4 60.4538 4.20945   7
   2  -3  -4 59.2309 3.63979   8
  -2  -3   4 57.6610 3.45524  14
  -2  -3   4 59.7209 3.68386  12
   2   3  -4 54.4335 3.76781  12
  -2   3   4 56.3097 3.60613   6
   2   3  -4 63.6271 3.92665   1
   2   3  -4 59.7561 3.13472   5
   2   3  -4 57.2838 3.11076  13
  -2   3   4 59.4728 4.44378  11
  -2   3   4 58.5931 3.69765  12
   2   3  -4 54.4976 3.79251   9
  -2   3   4 58.1639 4.41043   2
  -2   3   4 61.3919 3.41270   7
   2   3  -4 56.1235 3.09319  13
  -1  -3   4 10.9443 1.24452   4
  -1  -3   4 11.8903 1.27918   8
  -1  -3   4 9.44579 1.12318  12
   1  -3  -4 12.8163 1.72219  11
   1  -3  -4 12.4426 1.17269   8
   1  -3  -4 9.82369 1.52145   1
  -1  -3   4 13.7682 1.22872  14
   1  -3  -4 12.8191 1.20852  14
   1  -3  -4 12.7103 1.06982   6
  -1  -3   4 12.5453 2.99575  10
  -1  -3   4 11.5858 1.65031   7
   1  -3  -4 12.4223 1.22840   7
   1   3  -4 12.5058 1.15859   9
  -1   3   4 15.0218 1.83469   2
  -1   3   4 11.4685 0.94606   6
  -1   3   4 9.55297 1.34821  11
   1   3  -4 10.2693 0.86132   5
   1   3  -4 12.8259 1.37739   1
   1   3  -4 12.1092 1.13254  12
   0  -3  -4 32.3545 2.41769   8
   0  -3   4 30.9680 2.09539  14
   0  -3   4 34.8212 3.91701  10
   0  -3  -4 29.0402 2.74815   3
   0  -3   4 31.5866 2.16327   4
   0  -3  -4 29.5022 2.21663  11
   0  -3  -4 29.5765 2.63278   7
   0  -3   4 32.8834 2.14243   8
   0   3   4 31.1317 2.17115  11
   0   3   4 32.4646 2.17899   2
   0   3  -4 33.9972 2.88400   6
   0   3  -4 33.0557 2.03080   1
   0   3   4 28.7144 2.21726  13
   0   3  -4 31.8782 1.78785  12
   0   3  -4 31.9120 1.79398   9
  -1  -3  -4 321.744 18.3794  10
  -1  -3  -4 322.924 17.4339  13
   1  -3   4 328.663 17.2574   3
  -1  -3  -4 316.022 17.8869   3
  -1  -3  -4 339.474 17.9630   7
   1  -3   4 317.481 17.0233   9
   1  -3   4 319.909 16.9962   1
   1  -3   4 326.780 17.2500   4
   1  -3   4 315.846 17.3327   5
   1   3   4 330.785 17.4535  13
  -1   3  -4 310.899 17.0564   1
  -1   3  -4 317.953 17.6169  11
  -1   3  -4 323.830 18.0905   6
  -1   3  -4 328.253 16.9643  12
   1   3   4 333.344 17.4756   5
   1   3   4 322.081 17.0843   2
  -1   3  -4 305.713 17.2947   3
  -1   3  -4 325.164 16.9666   9
  -2  -3  -4 199.538 11.5994   3
  -2  -3  -4 202.893 11.0980  13
  -2  -3  -4 183.071 11.8017   7
   2  -3   4 203.013 11.2462  11
   2  -3   4 200.503 11.0313   5
   2  -3   4 196.594 10.6436  12
   2  -3   4 181.255 10.5893   3
   2  -3   4 199.349 10.6779   4
   2  -3   4 204.667 10.6746   9
   2  -3   4 192.559 10.4873   1
  -2  -3  -4 189.442 12.0498  10
   2   3   4 205.730 10.6357  11
   2   3   4 200.209 11.3822   5
  -2   3  -4 204.755 10.5722  12
  -2   3  -4 186.384 10.7679  13
   2   3   4 185.509 11.1982  13
  -2   3  -4 203.394 11.3830  11
  -2   3  -4 208.244 11.9209   6
   2   3   4 196.066 11.1323  12
  -3  -3  -4 262.156 17.0261  10
   3  -3   4 288.442 15.4016  12
  -3  -3  -4 287.506 15.9315  13
   3  -3   4 281.208 15.7001   5
  -3  -3  -4 271.897 16.6889   7
   3  -3   4 290.434 15.4431   9
  -3   3  -4 290.021 16.5687   6
   3   3   4 284.235 15.2886  11
   3   3   4 273.178 15.7508  12
  -3   3  -4 292.389 15.2498  12
  -3   3  -4 282.563 15.9764  11
   3   3   4 280.949 15.6345  13
   3   3   4 287.968 15.8442   9
  -3   3  -4 274.318 15.8559   2
   3   3   4 281.688 15.7322   5
   4  -3   4 65.4048 4.87676  12
  -4  -3  -4 56.8956 6.62527  10
   4  -3   4 63.7493 4.98778   9
  -4  -3  -4 64.6771 6.72549   7
  -4  -3  -4 62.3365 5.05897  13
   4  -3   4 57.8151 3.92278   1
   4   3   4 58.7928 4.37866  11
   4   3   4 68.7561 5.23602  12
   4   3   4 65.6343 4.64936  13
  -4   3  -4 70.2862 5.36000   2
  -4   3  -4 75.0352 6.50680   6
   4   3   4 62.7572 4.93279   5
   4   3   4 70.7478 5.38743   9
  -4   3  -4 68.5303 5.80319  11
   5  -3   4 19.3094 3.24268  12
  -5  -3  -4 5.19266 4.35041  10
   5  -3   4 13.4138 3.16532   9
  -5  -3  -4 14.3041 4.08789   7
   5  -3   4 12.2688 2.15125   1
   5   3   4 11.2465 2.06211  13
  -5   3  -4 12.9012 4.75285   6
   5   3   4 14.2006 3.67359   9
   5   3   4 15.3267 2.83401   5
  -5   3  -4 17.1788 4.27059  11
  -5   3  -4 14.6734 3.54050   2
[truncated: 1,414,723 more chars]
