# Supplementary material for: Crystal structure of bis­(β-alaninium) tetra­bromidoplumbate
Source: Acta Crystallogr E Crystallogr Commun. 2024 Aug 9;80(Pt 9):931–5. doi: 10.1107/S2056989024007722 (PMC11389681; doi:10.1107/S2056989024007722)
Supplement: Supplementary file 2 [file e-80-00931-Isup2.hkl]

data_I                                                                          
_shelx_title ' aram167_0m_a.res in P2(1)/n'                                     
_shelx_refln_list_code          4                                               
_shelx_F_calc_maximum      724.85                                               
_exptl_crystal_F_000      1280.00                                               
_reflns_d_resolution_high  0.6496                                               
                                                                                
loop_                                                                           
 _space_group_symop_operation_xyz                                               
 'x, y, z'                                                                      
 '-x+1/2, y+1/2, -z+1/2'                                                        
 '-x, -y, -z'                                                                   
 'x-1/2, -y-1/2, z-1/2'                                                         
                                                                                
_cell_length_a     6.1377                                                       
_cell_length_b    11.9291                                                       
_cell_length_c    22.1508                                                       
_cell_angle_alpha  90.000                                                       
_cell_angle_beta   95.402                                                       
_cell_angle_gamma  90.000                                                       
                                                                                
_shelx_F_squared_multiplier     1.000                                           
                                                                                
loop_                                                                           
 _refln_index_h                                                                 
 _refln_index_k                                                                 
 _refln_index_l                                                                 
 _refln_F_squared_calc                                                          
 _refln_F_squared_meas                                                          
 _refln_F_squared_sigma                                                         
 _refln_observed_status                                                         
   2   0   0     525406.44     463460.50      8609.19 o                         
   4   0   0      86328.22      82179.78      1441.63 o                         
   6   0   0       6120.19       5912.52       167.21 o                         
   8   0   0        230.99        417.72       298.75 o                         
   1   1   0      13745.12      14084.86       149.03 o                         
   2   1   0      10368.31      10840.31       133.95 o                         
   3   1   0      56503.62      55712.71       692.60 o                         
   4   1   0       2541.70       2638.82        49.08 o                         
   5   1   0      51801.21      51157.33       657.07 o                         
   6   1   0          3.15         98.59        39.50 o                         
   7   1   0      24704.62      25400.30       429.42 o                         
   8   1   0         20.76        184.68       135.18 o                         
   9   1   0       6639.31       6656.79       380.00 o                         
   0   2   0     161300.91     165114.77      3085.78 o                         
   1   2   0       1117.18       1306.26        18.49 o                         
   2   2   0     181370.66     176062.31      2117.57 o                         
   3   2   0         65.33         82.70        10.11 o                         
   4   2   0      54649.14      52817.05       697.95 o                         
   5   2   0         40.90         49.68        20.98 o                         
   6   2   0       5085.48       5214.54       114.26 o                         
   7   2   0        178.75        216.16        52.58 o                         
   8   2   0         11.01        -33.10       105.00 o                         
   9   2   0         90.59        152.64       309.88 o                         
   1   3   0       8243.58       8417.63       108.71 o                         
   2   3   0      21087.18      21658.46       264.95 o                         
   3   3   0      48368.07      48206.52       617.99 o                         
   4   3   0      22273.91      22138.47       319.42 o                         
   5   3   0      47108.04      46037.67       656.51 o                         
   6   3   0       6708.70       6921.55       133.31 o                         
   7   3   0      17733.49      18071.87       372.82 o                         
   8   3   0       2362.84       2378.24       159.18 o                         
   9   3   0       4306.37       4009.37       215.65 o                         
   0   4   0     440818.88     450130.09      8949.50 o                         
   1   4   0      25931.24      26456.71       352.75 o                         
   2   4   0     222827.66     220664.92      2807.21 o                         
   3   4   0       4984.95       5146.72        75.23 o                         
   4   4   0      59907.57      58728.97       804.03 o                         
   5   4   0        502.77        578.77        30.26 o                         
   6   4   0       5666.43       5574.06       134.07 o                         
   7   4   0        169.36        330.15        83.87 o                         
   8   4   0         17.48        141.22       112.29 o                         
   9   4   0        847.83        913.88       166.30 o                         
   1   5   0      15995.64      16383.17       239.30 o                         
   2   5   0       3649.31       3704.02        55.35 o                         
   3   5   0      59206.44      58585.40       775.50 o                         
   4   5   0       3991.02       4228.62        76.94 o                         
   5   5   0      44488.69      43742.89       680.41 o                         
   6   5   0       5015.12       5313.76       132.64 o                         
   7   5   0      19290.00      19321.43       362.13 o                         
   8   5   0       1981.73       2002.32       146.12 o                         
   9   5   0       4496.54       4600.72       249.47 o                         
   0   6   0     101817.06     102842.55      2219.77 o                         
   1   6   0       4460.27       4487.47        79.55 o                         
   2   6   0      77700.92      78864.30      1041.95 o                         
   3   6   0       2209.78       2222.51        47.96 o                         
   4   6   0      24214.74      24308.37       355.50 o                         
   5   6   0         16.75         43.02        30.68 o                         
   6   6   0       3357.50       3464.60       103.09 o                         
   7   6   0        568.62        776.58        79.20 o                         
   8   6   0          1.28          1.53        95.90 o                         
   1   7   0       3971.09       4015.08        81.31 o                         
   2   7   0      10641.10      10709.40       154.01 o                         
   3   7   0      19132.17      18931.54       291.38 o                         
   4   7   0      26812.09      26568.80       389.28 o                         
   5   7   0      18325.35      18156.53       314.21 o                         
   6   7   0      15227.32      14921.60       305.56 o                         
   7   7   0       7879.69       8589.46       248.46 o                         
   8   7   0       5479.68       5710.69       210.59 o                         
   0   8   0     113374.51     112457.95      2249.69 o                         
   1   8   0      33577.64      33513.64       504.33 o                         
   2   8   0      73711.95      74109.28       984.45 o                         
   3   8   0      13212.73      13027.56       209.92 o                         
   4   8   0      22200.74      21744.70       337.64 o                         
   5   8   0        741.01        690.55        48.82 o                         
   6   8   0       1529.89       1553.03        76.48 o                         
   7   8   0        609.74        526.93        84.18 o                         
   8   8   0        104.91        145.15       108.06 o                         
   1   9   0       2481.17       2639.63        62.76 o                         
   2   9   0       5812.71       5978.96       108.84 o                         
   3   9   0      14644.42      14712.94       236.28 o                         
   4   9   0       8118.35       8266.03       155.24 o                         
   5   9   0      16272.55      15849.62       270.22 o                         
   6   9   0       7566.16       7986.80       182.97 o                         
   7   9   0       8055.95       8414.58       266.47 o                         
   8   9   0       3632.84       3602.39       171.58 o                         
   0  10   0      25977.49      25729.09       509.55 o                         
   1  10   0      14219.66      14158.58       212.75 o                         
   2  10   0      17628.82      17361.81       267.28 o                         
   3  10   0       3353.91       3367.61        79.15 o                         
   4  10   0       3682.34       3760.25        97.69 o                         
   5  10   0         60.71        170.66        50.82 o                         
   6  10   0        223.98        224.43       101.15 o                         
   7  10   0        556.41        739.59       113.40 o                         
   1  11   0        677.59        726.19        39.89 o                         
   2  11   0       6406.53       6467.40       120.96 o                         
   3  11   0       2864.85       2903.03        75.33 o                         
   4  11   0      16849.38      16630.53       298.20 o                         
   5  11   0       2084.12       2316.02        86.83 o                         
   6  11   0      13313.32      13390.96       367.21 o                         
   7  11   0       1030.53       1257.65       162.76 o                         
   0  12   0      15532.59      15933.30       383.38 o                         
   1  12   0      30359.38      30839.70       428.85 o                         
   2  12   0      10003.85      10453.94       175.17 o                         
   3  12   0      14990.22      14904.67       259.89 o                         
   4  12   0       3868.02       3787.97       107.34 o                         
   5  12   0       1703.41       1752.30       102.99 o                         
   6  12   0        378.14        445.59       131.65 o                         
   7  12   0        184.44        255.17       111.01 o                         
   1  13   0        857.10        932.88        51.37 o                         
   2  13   0       5658.97       5853.37       113.84 o                         
   3  13   0       4612.78       4723.30       117.02 o                         
   4  13   0       9760.35       9990.12       227.03 o                         
   5  13   0       5332.93       5564.38       204.65 o                         
   6  13   0       7888.63       7941.62       275.06 o                         
   0  14   0       2146.03       2265.41        86.88 o                         
   1  14   0       6708.36       6782.44       133.63 o                         
   2  14   0       1568.16       1587.73        60.81 o                         
   3  14   0       2400.44       2262.84        94.38 o                         
   4  14   0        239.38        404.22        77.51 o                         
   5  14   0        281.71        358.12        82.46 o                         
   6  14   0         16.39         50.01       108.59 o                         
   1  15   0          4.42         15.22        51.39 o                         
   2  15   0       2249.02       2393.46        83.86 o                         
   3  15   0         42.15        145.28        80.69 o                         
   4  15   0       6544.08       6475.72       191.67 o                         
   5  15   0         11.68        277.58       110.39 o                         
   0  16   0        107.93        580.06       141.57 o                         
   1  16   0      18864.31      19178.70       386.11 o                         
   2  16   0         50.28        280.64        90.22 o                         
   3  16   0       9299.18       9324.52       250.43 o                         
   4  16   0         41.22        283.41       110.49 o                         
   1  17   0         59.05        115.01       106.15 o                         
   2  17   0       2991.78       2960.26       182.71 o                         
   3  17   0        250.38        217.49       130.51 o                         
   0  18   0        360.18        899.04       168.52 o                         
   1  18   0       4181.80       4428.67       210.42 o                         
  -9   0   1       2677.12       2944.38       362.81 o                         
  -7   0   1        544.49        503.51        71.10 o                         
  -5   0   1       3779.75       3606.20        92.57 o                         
  -3   0   1      58127.54      56527.99       943.17 o                         
  -1   0   1     117237.68     113249.64      1713.41 o                         
   1   0   1     136574.53     138721.98      2017.16 o                         
   3   0   1      49589.17      48885.45       814.70 o                         
   5   0   1       1932.46       2090.61        71.83 o                         
   7   0   1       2681.88       2693.83       116.33 o                         
   9   0   1       5398.08       5330.85       481.69 o                         
  -9   1   1         15.89        196.30       155.65 o                         
  -8   1   1      15620.69      15257.31       535.90 o                         
  -7   1   1        408.20        508.65        54.37 o                         
  -6   1   1      38081.56      37181.16       607.46 o                         
  -5   1   1        591.39        641.49        26.71 o                         
  -4   1   1      62372.59      61000.62       781.41 o                         
  -3   1   1        860.97        831.52        18.04 o                         
  -2   1   1      45296.17      45373.08       548.60 o                         
  -1   1   1        764.78        752.41        10.33 o                         
   0   1   1        125.38        175.04         5.58 o                         
   1   1   1        191.23        224.07         5.63 o                         
   2   1   1      48362.61      48909.44       548.89 o                         
   3   1   1         68.16        118.02        12.19 o                         
   4   1   1      67414.43      65490.85       864.26 o                         
   5   1   1        515.33        529.39        31.73 o                         
   6   1   1      41071.03      40489.62       659.45 o                         
   7   1   1        166.11        214.42        52.81 o                         
   8   1   1      13730.34      13309.22       585.56 o                         
   9   1   1          0.26        329.63       196.24 o                         
  -9   2   1       2262.43       2653.92       256.54 o                         
  -8   2   1         81.86         67.99        93.97 o                         
  -7   2   1       1396.10       1528.05        73.55 o                         
  -6   2   1        810.82        862.49        55.13 o                         
  -5   2   1         99.93        178.12        26.80 o                         
  -4   2   1       3228.04       3173.71        53.99 o                         
  -3   2   1       6254.87       6171.08        83.28 o                         
  -2   2   1       3909.71       4207.75        54.15 o                         
  -1   2   1      57989.50      57441.81       673.52 o                         
   0   2   1       5640.64       5835.00        82.95 o                         
   1   2   1      54764.37      54832.19       679.27 o                         
   2   2   1       6664.42       6641.48        84.34 o                         
   3   2   1      14389.53      14747.60       183.41 o                         
   4   2   1       1433.82       1522.32        35.58 o                         
   5   2   1        349.95        420.18        22.70 o                         
   6   2   1        169.84        141.22        35.63 o                         
   7   2   1       2118.54       2114.64        90.73 o                         
   8   2   1          0.55        226.60       121.94 o                         
   9   2   1       2999.12       3056.93       352.47 o                         
  -9   3   1       1115.53       1395.68       178.42 o                         
  -8   3   1       9896.62       9830.86       384.73 o                         
  -7   3   1       4715.16       4803.90       139.15 o                         
  -6   3   1      22566.10      22729.69       401.88 o                         
  -5   3   1       6244.93       6288.73       105.46 o                         
  -4   3   1      30732.77      30451.62       420.80 o                         
  -3   3   1       3224.49       3140.55        47.80 o                         
  -2   3   1      20804.13      20566.15       245.71 o                         
  -1   3   1        119.23        133.16         8.86 o                         
   0   3   1        671.72        671.46        17.73 o                         
   1   3   1      12721.48      12365.26       161.68 o                         
   2   3   1      18755.34      18822.88       231.65 o                         
   3   3   1      11060.56      10946.92       146.56 o                         
   4   3   1      46846.54      46684.01       639.93 o                         
   5   3   1       9683.60       9548.84       154.77 o                         
   6   3   1      34176.64      33777.83       553.88 o                         
   7   3   1       3006.54       3185.37       104.90 o                         
   8   3   1      13304.68      12413.50       403.50 o                         
   9   3   1        399.59        209.90       130.05 o                         
  -9   4   1       2487.80       2356.04       185.85 o                         
  -8   4   1        241.28        483.20       112.62 o                         
  -7   4   1        661.19        724.42        67.11 o                         
  -6   4   1       3271.27       3351.67        99.08 o                         
  -5   4   1       3962.14       3946.26        75.10 o                         
  -4   4   1      14305.52      14147.08       202.23 o                         
  -3   4   1      53761.29      53694.89       710.72 o                         
  -2   4   1      42503.63      42326.77       528.26 o                         
  -1   4   1     119791.36     122353.43      1660.09 o                         
   0   4   1      59734.78      61384.09       899.96 o                         
   1   4   1     139854.61     140960.92      1910.79 o                         
   2   4   1      26922.31      27012.84       330.97 o                         
   3   4   1      42313.52      41532.86       535.46 o                         
   4   4   1       5019.57       4979.46        79.44 o                         
   5   4   1       1075.97       1206.98        45.58 o                         
   6   4   1        116.05        131.91        42.80 o                         
   7   4   1       1883.40       1902.37        99.25 o                         
   8   4   1         53.06        -44.19       109.48 o                         
   9   4   1       3736.04       3812.53       278.14 o                         
  -9   5   1       1094.58       1326.57       183.19 o                         
  -8   5   1      10215.45      10412.66       383.68 o                         
  -7   5   1       1462.93       1571.06        91.08 o                         
  -6   5   1      24739.38      24572.94       438.85 o                         
  -5   5   1       2201.68       2279.33        53.64 o                         
  -4   5   1      42250.93      41613.21       595.11 o                         
  -3   5   1        863.17        953.39        26.34 o                         
  -2   5   1      36832.58      37292.92       481.30 o                         
  -1   5   1        984.18       1022.26        26.64 o                         
   0   5   1       3949.45       4200.56        73.20 o                         
   1   5   1       2701.39       2762.07        52.65 o                         
   2   5   1      20135.31      19866.62       269.03 o                         
   3   5   1       2901.96       2932.59        52.49 o                         
   4   5   1      48580.95      47305.92       650.38 o                         
   5   5   1       1191.93       1425.47        46.35 o                         
   6   5   1      33070.50      32342.07       566.63 o                         
   7   5   1        672.34        882.03        78.04 o                         
   8   5   1      12172.45      12175.70       436.85 o                         
   9   5   1        233.75         44.85       155.09 o                         
  -8   6   1        266.33        333.84       101.90 o                         
  -7   6   1        684.11        714.47        81.11 o                         
  -6   6   1       2912.72       2934.60        95.15 o                         
  -5   6   1         54.10         95.04        32.68 o                         
  -4   6   1      12443.42      12514.38       199.35 o                         
  -3   6   1       4691.34       4493.13        75.83 o                         
  -2   6   1      25762.47      25979.97       350.54 o                         
  -1   6   1      30446.09      30535.05       455.72 o                         
   0   6   1      25620.44      25420.94       368.94 o                         
   1   6   1      22127.95      22109.51       333.92 o                         
   2   6   1      15918.80      15866.47       219.13 o                         
   3   6   1       7931.84       7791.01       119.99 o                         
   4   6   1       5849.62       5914.68       102.85 o                         
   5   6   1        755.09        887.90        57.79 o                         
   6   6   1        920.13        841.58        66.34 o                         
   7   6   1        712.42        741.18        81.25 o                         
   8   6   1          1.74        224.49       115.18 o                         
  -8   7   1       4411.45       4538.64       272.53 o                         
  -7   7   1       8063.15       8343.06       242.52 o                         
  -6   7   1      10042.61      10047.78       223.90 o                         
  -5   7   1      10176.69      10118.45       182.33 o                         
  -4   7   1      15755.46      15892.64       250.86 o                         
  -3   7   1       5439.88       5562.57        96.79 o                         
  -2   7   1      10123.05       9947.41       144.70 o                         
  -1   7   1         15.42         22.46        20.62 o                         
   0   7   1        113.26        147.32        21.15 o                         
   1   7   1      11414.84      11547.74       183.84 o                         
   2   7   1       2867.34       3005.51        53.14 o                         
   3   7   1      20141.08      20134.13       309.35 o                         
   4   7   1       9914.00       9919.46       169.20 o                         
   5   7   1      15977.02      15832.38       278.53 o                         
   6   7   1      11842.56      12153.84       245.88 o                         
   7   7   1       5476.23       5916.89       185.21 o                         
   8   7   1       5734.76       5475.89       261.75 o                         
  -8   8   1        228.38        154.79        99.73 o                         
  -7   8   1        560.25        674.93        89.65 o                         
  -6   8   1       5704.52       5695.01       152.85 o                         
  -5   8   1        178.50        235.17        41.85 o                         
  -4   8   1      26445.72      26165.81       401.55 o                         
  -3   8   1       9605.31       9649.63       154.34 o                         
  -2   8   1      64302.73      64635.07       921.15 o                         
  -1   8   1      33669.93      33578.27       505.32 o                         
   0   8   1      97977.28      98893.95      1401.78 o                         
   1   8   1      60577.98      60068.27       889.44 o                         
   2   8   1      64564.36      64299.97       805.82 o                         
   3   8   1      33585.47      33567.80       505.74 o                         
   4   8   1      14441.66      14134.82       219.35 o                         
   5   8   1       4744.03       4885.97       130.13 o                         
   6   8   1        687.85        770.56        75.64 o                         
   7   8   1          2.67        -31.94        88.65 o                         
   8   8   1         53.61         44.53       109.06 o                         
  -8   9   1       4546.40       4310.03       188.79 o                         
  -7   9   1       4879.46       4995.81       167.35 o                         
  -6   9   1      12899.03      12493.40       257.27 o                         
  -5   9   1       6663.32       6559.59       136.56 o                         
  -4   9   1      20379.58      19924.57       327.25 o                         
  -3   9   1       2413.16       2478.11        58.95 o                         
  -2   9   1      14161.54      13972.03       216.62 o                         
  -1   9   1        120.91        112.62        28.46 o                         
   0   9   1        866.94        912.60        38.52 o                         
   1   9   1       4280.56       4313.74        85.04 o                         
   2   9   1      11008.14      10860.44       160.67 o                         
   3   9   1      10981.80      11034.18       184.10 o                         
   4   9   1      23547.54      23493.31       365.15 o                         
   5   9   1       6921.43       6978.52       158.28 o                         
   6   9   1      13375.56      13004.94       265.01 o                         
   7   9   1       3088.09       3006.43       137.67 o                         
   8   9   1       5031.65       5339.90       346.69 o                         
  -7  10   1        222.87        257.45       129.21 o                         
  -6  10   1       3945.01       3939.74       166.27 o                         
  -5  10   1         15.12         -4.06        49.39 o                         
  -4  10   1      14337.90      14310.34       260.62 o                         
  -3  10   1        377.72        442.80        35.40 o                         
  -2  10   1      26184.49      26030.59       386.89 o                         
  -1  10   1       5916.93       5854.42       105.74 o                         
   0  10   1      21083.06      21167.79       310.70 o                         
   1  10   1      12795.22      12802.27       203.42 o                         
   2  10   1      11112.14      11164.53       169.44 o                         
   3  10   1      10047.38       9904.68       170.32 o                         
   4  10   1       4891.64       4996.42       113.21 o                         
   5  10   1       2646.59       2852.80        94.75 o                         
   6  10   1        965.77       1212.28       109.77 o                         
   7  10   1         23.95        106.53       127.76 o                         
  -7  11   1       6899.31       7256.03       296.28 o                         
  -6  11   1       1763.52       1948.31       154.28 o                         
  -5  11   1      10045.88      10306.25       208.63 o                         
  -4  11   1       2954.28       3072.31        86.92 o                         
  -3  11   1       8410.82       8174.73       143.33 o                         
  -2  11   1       2448.42       2475.79        63.55 o                         
  -1  11   1        419.14        495.64        38.44 o                         
   0  11   1        405.80        447.73        44.24 o                         
   1  11   1       4954.12       5045.08        98.62 o                         
   2  11   1          4.42         29.00        34.19 o                         
   3  11   1      10515.47      10357.79       180.49 o                         
   4  11   1        709.06        833.74        64.79 o                         
   5  11   1      11230.54      11348.22       235.21 o                         
   6  11   1       2291.16       2431.05       131.92 o                         
   7  11   1       5193.45       5344.63       255.37 o                         
  -7  12   1        189.23        239.88       103.33 o                         
  -6  12   1       3500.67       3575.22       189.93 o                         
  -5  12   1         37.06        128.10        77.98 o                         
  -4  12   1      19089.55      19169.69       344.38 o                         
  -3  12   1       2120.15       2131.50        66.72 o                         
  -2  12   1      49461.82      49758.97       675.33 o                         
  -1  12   1       8555.03       8764.12       150.51 o                         
   0  12   1      67988.36      69038.81      1065.98 o                         
   1  12   1      12120.08      12177.61       194.03 o                         
   2  12   1      43424.42      44035.00       601.14 o                         
   3  12   1       7568.60       7324.84       143.66 o                         
   4  12   1      12501.30      12434.75       266.98 o                         
   5  12   1       2174.71       2146.52        99.06 o                         
   6  12   1       1043.71       1320.43       155.32 o                         
   7  12   1        152.89        178.83       121.07 o                         
  -6  13   1       2378.72       2675.52       180.53 o                         
  -5  13   1       6031.32       6378.63       189.98 o                         
  -4  13   1       6084.02       5939.68       159.18 o                         
  -3  13   1       3475.17       3672.03       104.38 o                         
  -2  13   1       7556.11       7565.65       139.19 o                         
  -1  13   1        759.12        768.19        47.08 o                         
   0  13   1       2703.71       2822.75        67.22 o                         
   1  13   1        461.83        559.73        46.39 o                         
   2  13   1        263.97        294.49        46.64 o                         
   3  13   1       6559.28       6582.11       145.57 o                         
   4  13   1       3777.11       3868.40       128.84 o                         
   5  13   1       7227.71       7421.47       206.55 o                         
   6  13   1       3652.03       3765.10       176.41 o                         
  -6  14   1       1975.86       1813.59       146.47 o                         
  -5  14   1          6.90        -37.49        83.20 o                         
  -4  14   1       8150.17       8257.84       223.04 o                         
  -3  14   1         92.20         49.36        63.57 o                         
  -2  14   1      13526.73      13530.06       227.30 o                         
  -1  14   1       1718.86       1786.62        59.79 o                         
   0  14   1      13159.92      13046.07       226.97 o                         
   1  14   1       4328.71       4503.02        94.45 o                         
   2  14   1       8898.53       9005.70       191.55 o                         
   3  14   1       4183.99       4079.99       128.36 o                         
   4  14   1       3093.32       3116.89       125.68 o                         
   5  14   1       1603.46       1950.73       179.06 o                         
   6  14   1        534.49        369.46       120.93 o                         
  -5  15   1       5242.79       5201.43       185.61 o                         
  -4  15   1         41.16        114.91        94.76 o                         
  -3  15   1       4534.37       4452.98       133.14 o                         
  -2  15   1        793.27        841.28        64.18 o                         
  -1  15   1        607.77        615.34        64.25 o                         
   0  15   1       1913.21       2060.71        79.27 o                         
   1  15   1       1212.93       1249.47        64.86 o                         
   2  15   1       1157.50       1166.38        72.61 o                         
   3  15   1       4115.97       3945.94       134.05 o                         
   4  15   1         94.90        262.36        92.04 o                         
   5  15   1       5541.68       5404.60       217.63 o                         
  -4  16   1       8475.65       8235.91       232.08 o                         
  -3  16   1          9.47        119.22        76.99 o                         
  -2  16   1      22960.45      22493.30       452.90 o                         
  -1  16   1        260.29        513.12        72.50 o                         
   0  16   1      29566.17      29757.78       568.07 o                         
   1  16   1        903.02       1019.87        86.65 o                         
   2  16   1      18447.34      18680.97       521.66 o                         
   3  16   1        850.50       1126.87       104.30 o                         
   4  16   1       6459.99       6111.78       254.96 o                         
  -3  17   1       3067.48       3107.91       165.05 o                         
  -2  17   1       1577.34       1599.18       170.58 o                         
  -1  17   1        422.38        538.80       116.10 o                         
   0  17   1        517.29        638.06       130.22 o                         
   1  17   1        390.68        341.78       125.18 o                         
   2  17   1          2.29        186.23       174.49 o                         
   3  17   1       3167.69       3039.33       173.91 o                         
  -1  18   1         94.84        209.36       111.73 o                         
   0  18   1       5479.54       5488.06       212.54 o                         
   1  18   1        410.99        587.16       129.04 o                         
  -8   0   2       1640.90       1729.14       257.20 o                         
  -6   0   2      17656.79      17952.47       415.66 o                         
  -4   0   2      69978.05      69578.85      1386.44 o                         
  -2   0   2     151749.81     148823.66      2945.86 o                         
   0   0   2     124853.98     122815.83      2883.02 o                         
   2   0   2     121790.66     123808.93      2054.99 o                         
   4   0   2      70559.38      68813.95      1373.78 o                         
   6   0   2      10148.15      10003.89       272.27 o                         
   8   0   2        456.02        219.76       165.46 o                         
  -9   1   2       4359.63       4403.95       305.85 o                         
  -8   1   2          3.05        122.73        88.18 o                         
  -7   1   2       8712.29       8653.43       179.57 o                         
  -6   1   2       1184.87       1253.10        51.40 o                         
  -5   1   2      14614.63      14640.16       227.05 o                         
  -4   1   2       2353.63       2345.38        42.25 o                         
  -3   1   2      15920.34      16272.32       196.17 o                         
  -2   1   2       1404.61       1366.30        20.70 o                         
  -1   1   2       6293.81       6246.78        71.79 o                         
   0   1   2         72.59         91.23         2.69 o                         
   1   1   2        566.71        633.15        10.24 o                         
   2   1   2        139.43        130.93         9.84 o                         
   3   1   2      14997.75      15068.69       182.33 o                         
   4   1   2       1303.51       1423.12        36.53 o                         
   5   1   2      19553.29      19290.94       307.10 o                         
   6   1   2        862.67        988.29        61.29 o                         
   7   1   2       9854.16       9799.65       211.32 o                         
   8   1   2         75.66        168.11        85.48 o                         
   9   1   2       2843.52       2580.96       213.42 o                         
  -9   2   2         48.36         73.87       158.69 o                         
  -8   2   2       3164.72       3754.11       172.45 o                         
  -7   2   2         32.86         22.69        54.53 o                         
  -6   2   2      10990.26      10904.80       208.64 o                         
  -5   2   2        225.27        236.75        24.21 o                         
  -4   2   2      23319.94      23413.58       315.49 o                         
  -3   2   2        429.26        488.26        14.74 o                         
  -2   2   2      40085.11      39588.59       455.41 o                         
  -1   2   2       6019.04       6144.85        73.28 o                         
   0   2   2      89385.73      94031.90      1236.52 o                         
   1   2   2       2574.01       2665.44        37.02 o                         
   2   2   2      57896.83      58290.71       703.14 o                         
   3   2   2        440.49        477.39        14.37 o                         
   4   2   2      19612.36      19100.99       276.95 o                         
   5   2   2        595.74        645.15        36.86 o                         
   6   2   2       7647.77       7765.45       143.83 o                         
   7   2   2        243.42        315.60        66.44 o                         
   8   2   2        729.27        891.82       123.21 o                         
   9   2   2        136.56        351.54       196.52 o                         
  -9   3   2       4540.50       4699.98       258.25 o                         
  -8   3   2       1697.43       1987.72       152.75 o                         
  -7   3   2       8440.48       8298.79       202.22 o                         
  -6   3   2       4273.87       4280.63       101.07 o                         
  -5   3   2       9526.54       9398.98       146.12 o                         
  -4   3   2       2572.75       2475.88        46.40 o                         
  -3   3   2      12897.13      12864.51       170.09 o                         
  -2   3   2        719.67        839.67        18.29 o                         
  -1   3   2      11781.34      12152.77       154.56 o                         
   0   3   2        177.76        290.27        11.60 o                         
   1   3   2        255.29        336.54        11.71 o                         
   2   3   2       4837.41       4601.93        58.64 o                         
   3   3   2       7202.35       7194.21       100.51 o                         
   4   3   2       6780.20       6728.04        98.89 o                         
   5   3   2       7735.38       7800.88       136.57 o                         
   6   3   2       4182.30       4272.60       100.40 o                         
   7   3   2       6540.68       6400.06       164.72 o                         
   8   3   2       1268.17       1440.87       135.10 o                         
   9   3   2       2837.38       2482.18       201.60 o                         
  -9   4   2         49.41        136.04       116.00 o                         
  -8   4   2        584.53        813.48       136.86 o                         
  -7   4   2          4.40         27.89        53.49 o                         
  -6   4   2       9335.79       9307.04       185.37 o                         
  -5   4   2       1147.93       1136.85        36.43 o                         
  -4   4   2      37490.13      36795.55       526.89 o                         
  -3   4   2       7571.96       7690.94       110.82 o                         
  -2   4   2     119424.63     119379.99      1476.77 o                         
  -1   4   2       5277.12       5528.09        85.73 o                         
   0   4   2     201888.81     205483.69      3000.29 o                         
   1   4   2       1861.80       2078.76        36.67 o                         
   2   4   2     149445.03     150580.44      1917.71 o                         
   3   4   2        832.06        886.77        25.28 o                         
   4   4   2      60275.80      59870.72       793.90 o                         
   5   4   2        252.43        267.01        28.21 o                         
   6   4   2       8205.74       7988.72       162.39 o                         
   7   4   2        940.79        956.98        73.53 o                         
   8   4   2        149.01         97.55        99.73 o                         
   9   4   2        478.51        428.52       156.72 o                         
  -9   5   2       4060.97       3849.63       207.57 o                         
  -8   5   2        671.54        706.22       133.58 o                         
  -7   5   2       8737.38       8583.43       201.97 o                         
  -6   5   2         41.17         71.32        49.91 o                         
  -5   5   2      13191.69      13009.31       209.53 o                         
  -4   5   2       1038.61       1080.47        37.44 o                         
  -3   5   2       7977.93       7631.06       114.70 o                         
  -2   5   2       4040.98       4048.25        63.44 o                         
  -1   5   2        476.25        425.60        17.68 o                         
   0   5   2       7535.21       7790.34       125.15 o                         
   1   5   2        278.09        332.48        15.82 o                         
   2   5   2        965.90       1049.27        28.22 o                         
   3   5   2       5707.52       5732.91        84.86 o                         
   4   5   2        613.29        688.52        25.26 o                         
   5   5   2      13411.46      13392.35       224.34 o                         
   6   5   2        360.30        339.52        50.79 o                         
   7   5   2       8065.89       7955.92       198.70 o                         
   8   5   2        137.88        349.35       112.46 o                         
  -8   6   2        648.65        577.53       107.02 o                         
  -7   6   2        157.17        191.25        69.84 o                         
  -6   6   2       1917.83       2030.21        80.63 o                         
  -5   6   2        526.93        557.91        40.23 o                         
  -4   6   2       7688.00       7614.33       123.14 o                         
  -3   6   2        435.24        484.00        29.08 o                         
  -2   6   2      15557.15      15472.36       220.69 o                         
  -1   6   2        889.04       1035.54        29.08 o                         
   0   6   2      29231.68      29132.83       437.03 o                         
   1   6   2         27.53         56.59        18.49 o                         
   2   6   2      40709.13      40287.96       575.86 o                         
   3   6   2       1356.22       1398.58        37.01 o                         
   4   6   2      19776.50      19270.16       286.69 o                         
   5   6   2       1447.62       1399.03        44.25 o                         
   6   6   2       5729.72       5449.03       139.10 o                         
   7   6   2        889.77        855.82        81.24 o                         
   8   6   2        409.15        443.15       156.33 o                         
  -8   7   2       4300.76       4459.60       193.12 o                         
  -7   7   2       2057.89       2380.30       123.87 o                         
  -6   7   2       7166.30       7164.61       175.70 o                         
  -5   7   2       2563.36       2687.34        68.01 o                         
  -4   7   2       4900.93       4954.80        92.90 o                         
  -3   7   2       4366.56       4378.89        79.76 o                         
  -2   7   2        455.11        566.77        26.36 o                         
  -1   7   2       5909.44       5918.51       102.66 o                         
   0   7   2       2525.97       2388.72        52.58 o                         
   1   7   2       2127.83       2246.72        51.67 o                         
   2   7   2      17217.14      17251.03       256.64 o                         
   3   7   2        209.59        265.88        27.15 o                         
   4   7   2      13344.63      12994.79       209.56 o                         
   5   7   2       2501.38       2590.64        75.83 o                         
   6   7   2       6184.08       6327.33       165.95 o                         
   7   7   2       3573.92       3970.28       172.20 o                         
   8   7   2       2490.94       2498.55       188.65 o                         
  -8   8   2         65.66        123.35        91.94 o                         
  -7   8   2        255.04        195.38        89.52 o                         
  -6   8   2       2920.18       3239.45       102.15 o                         
  -5   8   2       4719.73       4774.59       102.30 o                         
  -4   8   2      11243.83      11165.47       178.44 o                         
  -3   8   2      14535.42      14587.84       222.45 o                         
  -2   8   2      39207.79      39318.17       565.76 o                         
  -1   8   2      18701.36      18855.41       291.79 o                         
   0   8   2      68342.84      69085.97       984.73 o                         
   1   8   2      11631.24      12143.88       188.05 o                         
   2   8   2      48014.16      48013.23       688.94 o                         
   3   8   2       1777.20       1860.52        51.06 o                         
   4   8   2      21211.81      20681.55       310.99 o                         
   5   8   2        121.89        146.86        47.86 o                         
   6   8   2       3965.38       3993.58       125.49 o                         
   7   8   2        996.60        988.31       119.92 o                         
   8   8   2        170.82        307.07       129.81 o                         
  -8   9   2       2744.33       2927.34       190.03 o                         
  -7   9   2       4510.41       4572.03       169.29 o                         
  -6   9   2       2707.80       2773.41       102.57 o                         
  -5   9   2       9200.75       8999.64       172.65 o                         
  -4   9   2        871.03       1101.74        52.50 o                         
  -3   9   2      14952.29      14829.64       228.18 o                         
  -2   9   2        166.18        206.39        28.21 o                         
  -1   9   2      10985.88      10929.26       180.41 o                         
   0   9   2       3239.79       3306.92        75.18 o                         
   1   9   2        506.70        578.85        33.73 o                         
   2   9   2       3687.43       3672.61        72.29 o                         
   3   9   2       3719.77       3797.31        80.24 o                         
   4   9   2       5280.66       5399.15       108.19 o                         
   5   9   2       9705.46       9533.80       198.27 o                         
   6   9   2       4069.63       4260.41       160.96 o                         
   7   9   2       6898.94       6847.13       215.93 o                         
   8   9   2       1463.81       1748.36       159.16 o                         
  -7  10   2         60.54        -48.84       126.43 o                         
  -6  10   2        169.76        175.16        91.50 o                         
  -5  10   2        718.56        715.28        52.78 o                         
  -4  10   2       1913.43       1904.32        66.68 o                         
  -3  10   2       1087.97       1142.24        43.81 o                         
  -2  10   2       4053.77       3906.53        80.51 o                         
  -1  10   2        340.16        424.18        36.04 o                         
   0  10   2       8897.50       9065.63       152.80 o                         
   1  10   2        160.65        272.22        28.29 o                         
   2  10   2      15189.23      15180.60       226.97 o                         
   3  10   2         83.99        177.39        35.66 o                         
   4  10   2      10340.16      10030.12       186.23 o                         
   5  10   2        112.98        130.71        57.65 o                         
   6  10   2       3770.75       3844.00       150.16 o                         
   7  10   2        268.53        357.03       131.39 o                         
  -7  11   2        372.53        448.68       167.08 o                         
  -6  11   2       4905.04       5198.67       198.36 o                         
  -5  11   2        972.48        915.34        66.23 o                         
  -4  11   2       3750.72       3829.22        97.33 o                         
  -3  11   2       2121.78       2199.86        60.07 o                         
  -2  11   2        391.78        440.01        38.28 o                         
  -1  11   2       4543.22       4574.13        93.89 o                         
   0  11   2       1260.04       1361.77        48.50 o                         
   1  11   2       4583.70       4554.43        90.50 o                         
   2  11   2       8771.94       8867.16       143.57 o                         
   3  11   2        572.10        703.78        44.99 o                         
   4  11   2       9680.71       9506.67       182.26 o                         
   5  11   2        501.28        552.46        65.91 o                         
   6  11   2       5730.23       6156.72       340.58 o                         
   7  11   2       1586.60       1803.54       232.72 o                         
  -7  12   2        182.56         85.50       111.42 o                         
  -6  12   2          7.59         32.61        87.74 o                         
  -5  12   2       3458.33       3565.17       184.05 o                         
  -4  12   2         84.15        200.44        53.14 o                         
  -3  12   2      12023.12      11794.44       216.63 o                         
  -2  12   2       2934.77       3185.03        73.64 o                         
  -1  12   2      19531.29      19775.14       294.99 o                         
   0  12   2      10145.64      10340.84       159.63 o                         
   1  12   2      15347.39      15449.17       238.87 o                         
   2  12   2      12722.93      13007.93       207.07 o                         
   3  12   2       3700.58       3726.11        88.69 o                         
   4  12   2       8398.72       8122.25       182.58 o                         
   5  12   2         65.74         94.50        82.75 o                         
   6  12   2       1942.99       2086.73       159.12 o                         
   7  12   2        457.10        525.18       128.85 o                         
  -6  13   2       4752.79       5119.37       232.14 o                         
  -5  13   2       2905.65       3246.49       130.60 o                         
  -4  13   2       2807.97       2839.61        97.27 o                         
  -3  13   2       5453.12       5486.21       127.37 o                         
  -2  13   2        371.71        515.32        43.71 o                         
  -1  13   2       3783.21       3919.16        84.91 o                         
   0  13   2        928.36       1012.89        49.05 o                         
   1  13   2        299.98        363.44        42.10 o                         
   2  13   2       3274.80       3371.19        84.72 o                         
   3  13   2        698.52        767.65        62.56 o                         
   4  13   2       5384.22       5650.77       155.16 o                         
   5  13   2       2463.98       2540.71       145.82 o                         
   6  13   2       4630.59       4757.64       227.31 o                         
  -6  14   2        202.74        386.51       129.63 o                         
  -5  14   2        491.68        602.20       107.52 o                         
  -4  14   2         19.24         79.42        66.42 o                         
  -3  14   2       1198.42       1284.73        66.08 o                         
  -2  14   2        155.41        246.60        49.26 o                         
  -1  14   2       1685.78       1697.63        65.31 o                         
   0  14   2       2151.43       2271.39        77.15 o                         
   1  14   2       1688.08       1722.66        77.37 o                         
   2  14   2       5115.11       5233.63       121.92 o                         
   3  14   2       1451.28       1537.09        90.83 o                         
   4  14   2       3374.50       3346.71       155.40 o                         
   5  14   2        399.86        360.07       101.66 o                         
   6  14   2        944.29        855.43       207.09 o                         
  -5  15   2         62.34        208.12        99.28 o                         
  -4  15   2       3394.24       3380.87       126.19 o                         
  -3  15   2        444.62        434.40        79.19 o                         
  -2  15   2        742.24        820.09        69.51 o                         
  -1  15   2       2001.80       2234.64        82.14 o                         
   0  15   2        172.66        196.26        62.16 o                         
   1  15   2       2668.55       2812.92        82.36 o                         
   2  15   2       3121.19       3092.96       117.94 o                         
   3  15   2        927.41       1028.45       108.15 o                         
   4  15   2       4663.08       4926.78       238.89 o                         
   5  15   2         17.21        -45.83       110.41 o                         
  -4  16   2        610.36        806.34       105.39 o                         
  -3  16   2       6760.90       6367.15       193.97 o                         
  -2  16   2         83.63        260.38        80.07 o                         
  -1  16   2      12143.67      12612.75       354.53 o                         
   0  16   2        275.52        553.51        91.71 o                         
   1  16   2      12070.39      12390.88       407.60 o                         
   2  16   2       1194.74       1395.65        97.69 o                         
   3  16   2       5684.71       6075.13       331.36 o                         
   4  16   2       1557.49       1756.39       139.85 o                         
  -3  17   2       1699.09       1857.60       144.67 o                         
  -2  17   2       1466.40       1765.65       133.75 o                         
  -1  17   2       1600.56       1575.08       121.61 o                         
   0  17   2          2.12         45.17       109.98 o                         
   1  17   2        316.88        434.10       105.56 o                         
   2  17   2       1309.57       1070.67       190.67 o                         
   3  17   2         61.28        145.07       108.23 o                         
  -1  18   2       2086.40       2068.12       148.84 o                         
   0  18   2         13.96        252.99       129.53 o                         
   1  18   2       2004.13       1793.13       142.30 o                         
  -9   0   3        237.04        512.03       203.85 o                         
  -7   0   3         30.83         83.06        71.51 o                         
  -5   0   3       2143.04       2277.99        72.16 o                         
  -3   0   3      10719.49      11228.11       219.17 o                         
  -1   0   3      35536.12      35402.80       589.51 o                         
   1   0   3      67779.78      68249.99      1134.11 o                         
   3   0   3       8911.72       9180.18       170.28 o                         
   5   0   3       1085.58       1212.80        52.28 o                         
   7   0   3        104.27        198.49        77.66 o                         
   9   0   3        782.91        993.80       305.11 o                         
  -9   1   3         19.73       -112.57       147.87 o                         
  -8   1   3       4601.06       4456.39       193.26 o                         
  -7   1   3        184.26        291.07        48.60 o                         
  -6   1   3       2895.75       3004.69        75.16 o                         
  -5   1   3       1133.80       1120.22        32.17 o                         
  -4   1   3        198.01        296.06        24.06 o                         
  -3   1   3       5343.17       5569.31        81.62 o                         
  -2   1   3       2225.12       2380.97        34.28 o                         
  -1   1   3        585.14        626.62        11.02 o                         
   0   1   3        301.60        340.99         6.59 o                         
   1   1   3       1691.42       1776.27        24.01 o                         
   2   1   3         61.79        124.58         9.66 o                         
   3   1   3       5695.03       5869.49        77.98 o                         
   4   1   3       2583.24       2606.81        53.95 o                         
   5   1   3       3257.21       3298.38        70.56 o                         
   6   1   3       6811.67       6636.23       133.77 o                         
   7   1   3        345.20        362.13        53.10 o                         
   8   1   3       6803.39       6877.42       299.87 o                         
   9   1   3         58.27         75.31       191.55 o                         
  -9   2   3        218.34        377.94       193.45 o                         
  -8   2   3        318.15        435.05        98.48 o                         
  -7   2   3         15.74        105.70        54.91 o                         
  -6   2   3        446.71        495.11        43.99 o                         
  -5   2   3        239.35        346.54        38.48 o                         
  -4   2   3         83.95         89.31        17.11 o                         
  -3   2   3       6637.40       6657.62        92.91 o                         
  -2   2   3         19.73         64.80         7.78 o                         
  -1   2   3      27163.95      29066.94       342.93 o                         
   0   2   3         58.30         65.44         4.54 o                         
   1   2   3      28810.06      29800.62       381.30 o                         
   2   2   3         76.18        103.68         7.53 o                         
   3   2   3        124.36        199.49        18.59 o                         
   4   2   3         34.22         41.66        19.27 o                         
   5   2   3        676.73        632.57        36.28 o                         
   6   2   3        144.26        148.41        41.64 o                         
   7   2   3        269.93        307.80        55.46 o                         
   8   2   3        112.30         90.12       114.32 o                         
   9   2   3         43.57       -190.10       190.10 o                         
  -9   3   3        840.19        612.00       146.92 o                         
  -8   3   3       3925.98       3875.94       180.73 o                         
  -7   3   3       1442.87       1498.15        81.32 o                         
  -6   3   3       1824.39       2001.99       117.78 o                         
  -5   3   3       2147.94       2081.12        48.95 o                         
  -4   3   3        429.30        577.78        48.67 o                         
  -3   3   3       4614.18       4787.32        71.99 o                         
  -2   3   3        146.38        183.82        10.24 o                         
  -1   3   3         98.34        104.48         7.82 o                         
   0   3   3        533.60        578.35        14.35 o                         
   1   3   3       4677.85       4873.36        67.34 o                         
   2   3   3       1189.87       1247.10        21.26 o                         
   3   3   3       5075.07       5138.47        74.51 o                         
   4   3   3       2280.94       2283.41        49.39 o                         
   5   3   3       2774.79       2888.86        65.39 o                         
   6   3   3       4316.13       4219.34        95.85 o                         
   7   3   3        368.02        396.41        59.75 o                         
   8   3   3       4197.16       4088.26       309.19 o                         
   9   3   3        114.39        206.85       199.01 o                         
  -9   4   3        100.55        271.65       150.53 o                         
  -8   4   3        594.67        740.81       112.63 o                         
  -7   4   3        189.97        255.62        54.60 o                         
  -6   4   3       3604.78       3700.80        95.19 o                         
  -5   4   3       1550.85       1562.22        43.49 o                         
  -4   4   3      11702.35      11722.78       182.34 o                         
  -3   4   3       2942.46       2931.94        47.63 o                         
  -2   4   3      17389.12      17954.17       222.33 o                         
  -1   4   3       4456.08       4562.79        67.07 o                         
   0   4   3      10692.96      10942.04       166.31 o                         
   1   4   3       9928.68       9782.86       139.60 o                         
   2   4   3       6690.06       6761.73        91.40 o                         
   3   4   3       4341.44       4250.25        61.76 o                         
   4   4   3       3661.67       3709.98        63.71 o                         
   5   4   3       2783.78       2816.54        62.83 o                         
   6   4   3       1140.60       1234.18        61.41 o                         
   7   4   3        154.56        214.56        60.71 o                         
   8   4   3        120.82        190.06        99.79 o                         
   9   4   3        230.90        244.30       136.01 o                         
  -9   5   3        132.39        177.17       130.26 o                         
  -8   5   3       4295.07       4402.53       214.06 o                         
  -7   5   3         62.69         65.19        59.58 o                         
  -6   5   3       6635.26       6562.16       148.70 o                         
  -5   5   3         80.55        133.93        27.04 o                         
  -4   5   3       5261.73       5194.06        89.91 o                         
  -3   5   3       1622.79       1706.91        35.56 o                         
  -2   5   3       1151.05       1284.29        25.77 o                         
  -1   5   3        178.29        211.60        14.43 o                         
   0   5   3         27.72         65.34        13.22 o                         
   1   5   3       2729.36       2729.23        49.61 o                         
   2   5   3       1436.32       1442.42        32.65 o                         
   3   5   3        929.23       1022.96        26.97 o                         
   4   5   3       5507.76       5297.13        82.28 o                         
   5   5   3        420.03        450.13        35.92 o                         
   6   5   3       8851.53       8677.58       205.33 o                         
   7   5   3         11.09         42.89        60.05 o                         
   8   5   3       6502.28       6481.46       238.47 o                         
  -8   6   3       1845.37       2037.57       153.25 o                         
  -7   6   3         43.79         29.42        71.20 o                         
  -6   6   3       4985.35       5127.32       127.85 o                         
  -5   6   3         41.74         88.65        35.76 o                         
  -4   6   3       5604.39       5524.16        91.44 o                         
  -3   6   3        793.87        909.92        30.21 o                         
  -2   6   3       2384.91       2390.67        46.04 o                         
  -1   6   3       4468.24       4437.91        72.46 o                         
   0   6   3       2091.30       2231.27        46.10 o                         
   1   6   3       1664.97       1807.85        38.18 o                         
   2   6   3       1342.02       1396.43        36.52 o                         
   3   6   3       2410.02       2390.47        48.55 o                         
   4   6   3        536.14        593.74        29.47 o                         
   5   6   3       2234.02       2246.51        62.87 o                         
   6   6   3        617.27        782.87        68.32 o                         
   7   6   3        558.40        641.78        72.50 o                         
   8   6   3        510.65        677.19       159.76 o                         
  -8   7   3       2155.05       2187.81       140.01 o                         
  -7   7   3       2452.16       2758.00       113.52 o                         
  -6   7   3        912.07       1058.02        72.76 o                         
  -5   7   3       2069.18       2203.70        64.78 o                         
  -4   7   3        192.91        291.01        25.47 o                         
  -3   7   3       2256.34       2350.32        49.88 o                         
  -2   7   3        890.92        904.00        30.38 o                         
  -1   7   3          9.44         27.18        19.36 o                         
   0   7   3       2899.42       2842.63        56.71 o                         
   1   7   3       1871.97       2012.22        44.25 o                         
   2   7   3        106.11        134.71        20.79 o                         
   3   7   3       2395.20       2354.45        50.17 o                         
   4   7   3       1402.68       1450.88        47.05 o                         
   5   7   3       2443.01       2431.06        87.52 o                         
   6   7   3       2837.61       2764.25       102.85 o                         
   7   7   3        948.61        992.31       106.37 o                         
   8   7   3       2987.66       3060.31       237.33 o                         
  -8   8   3        897.79       1077.58       119.79 o                         
  -7   8   3         29.13         47.58        81.38 o                         
  -6   8   3       5802.91       5861.24       137.42 o                         
  -5   8   3       1279.65       1358.50        58.36 o                         
  -4   8   3      18348.15      18138.66       299.12 o                         
  -3   8   3       4327.48       4413.33        80.34 o                         
  -2   8   3      33908.56      33886.28       490.20 o                         
  -1   8   3       8549.79       8487.37       137.26 o                         
   0   8   3      22156.35      22323.18       317.21 o                         
   1   8   3      11433.60      11527.45       172.46 o                         
   2   8   3       9534.87       9879.75       157.13 o                         
   3   8   3       5257.07       5155.03        89.86 o                         
   4   8   3       6275.24       6237.93       114.28 o                         
   5   8   3       2439.01       2466.40        75.61 o                         
   6   8   3       2314.53       2282.23       103.60 o                         
   7   8   3        238.98        337.98       118.87 o                         
   8   8   3        274.07        305.31       137.69 o                         
  -8   9   3       3047.09       3045.02       185.15 o                         
  -7   9   3        808.56        915.35       109.16 o                         
  -6   9   3       4964.79       4956.44       134.46 o                         
  -5   9   3        291.70        291.24        45.10 o                         
  -4   9   3       5053.32       5005.22       109.56 o                         
  -3   9   3         77.65        144.67        25.58 o                         
  -2   9   3       2583.40       2841.01        63.81 o                         
  -1   9   3         30.70         45.24        28.94 o                         
   0   9   3        275.99        306.16        26.35 o                         
   1   9   3        298.19        326.69        25.50 o                         
   2   9   3         63.32        107.41        26.23 o                         
   3   9   3        301.43        380.35        36.75 o                         
   4   9   3       1739.80       1877.41        58.82 o                         
   5   9   3         63.15        117.86        54.50 o                         
   6   9   3       5983.79       6261.88       252.09 o                         
   7   9   3        328.60        455.89       110.53 o                         
   8   9   3       4917.54       5632.27       416.68 o                         
  -7  10   3          2.92        104.18       119.58 o                         
  -6  10   3       3658.60       3572.59       158.87 o                         
  -5  10   3         20.36         65.35        48.38 o                         
  -4  10   3       5008.16       5042.35       112.70 o                         
  -3  10   3        121.48        225.85        28.80 o                         
  -2  10   3       3950.24       3951.83        78.17 o                         
  -1  10   3        699.83        681.67        34.44 o                         
   0  10   3       6797.23       6871.65       108.58 o                         
   1  10   3        832.91        870.83        36.88 o                         
   2  10   3       7801.32       7638.15       133.73 o                         
   3  10   3       2882.99       2837.82        73.02 o                         
   4  10   3       3313.35       3396.18        89.19 o                         
   5  10   3       1951.18       2211.10        99.92 o                         
   6  10   3       1145.18       1166.55       114.84 o                         
   7  10   3        367.40        289.78        99.29 o                         
  -7  11   3       3743.67       3548.65       157.54 o                         
  -6  11   3        217.93        348.45       109.23 o                         
  -5  11   3       2765.07       2739.79       112.98 o                         
  -4  11   3        282.75        352.05        49.51 o                         
  -3  11   3        705.68        680.42        43.81 o                         
  -2  11   3       2027.79       2025.51        54.40 o                         
  -1  11   3        107.20        169.01        31.19 o                         
   0  11   3       4906.30       4903.63        87.11 o                         
   1  11   3        698.43        679.89        36.80 o                         
   2  11   3       2033.69       2153.02        61.67 o                         
   3  11   3       1966.81       1885.15        58.22 o                         
   4  11   3         25.23         69.42        54.07 o                         
   5  11   3       2343.15       2348.16       104.34 o                         
   6  11   3        787.93        951.50       120.79 o                         
   7  11   3       1428.40       1381.46       171.28 o                         
  -7  12   3          4.30       -121.12       121.12 o                         
  -6  12   3       4167.06       4247.42       172.37 o                         
  -5  12   3        772.55        768.90       107.48 o                         
  -4  12   3      13804.47      14096.96       262.65 o                         
  -3  12   3       1434.44       1494.54        59.86 o                         
  -2  12   3      25551.50      25797.02       374.66 o                         
  -1  12   3       2123.62       2219.03        63.88 o                         
   0  12   3      24770.00      25112.60       342.15 o                         
   1  12   3       6204.53       6158.95       121.73 o                         
   2  12   3      17375.41      17558.83       267.26 o                         
   3  12   3       5478.65       5588.51       117.52 o                         
   4  12   3       9072.92       9268.77       218.71 o                         
   5  12   3       2645.23       2728.41       132.39 o                         
   6  12   3       2543.63       2477.74       154.97 o                         
  -6  13   3       3392.74       3506.84       208.75 o                         
  -5  13   3       2483.92       2638.65       124.60 o                         
  -4  13   3       4380.56       4482.44       147.09 o                         
  -3  13   3       1043.62        966.11        63.33 o                         
  -2  13   3       2589.37       2609.33        71.20 o                         
  -1  13   3         21.13         23.56        36.73 o                         
   0  13   3        400.06        477.75        47.00 o                         
   1  13   3        875.58        984.01        54.76 o                         
   2  13   3        388.19        489.96        47.76 o                         
   3  13   3       1190.00       1244.38        71.73 o                         
   4  13   3       2140.12       2102.39       108.45 o                         
   5  13   3       1276.57       1136.11       118.37 o                         
   6  13   3       3164.41       2953.10       159.45 o                         
  -6  14   3       1744.25       1801.53       159.06 o                         
  -5  14   3          6.44        121.42        99.36 o                         
  -4  14   3       2870.05       2804.74       136.55 o                         
  -3  14   3        116.02         98.82        56.48 o                         
  -2  14   3       3535.19       3540.13        92.84 o                         
  -1  14   3        961.42        975.39        51.97 o                         
   0  14   3       4705.34       4675.41       113.43 o                         
   1  14   3       1441.93       1477.42        64.40 o                         
   2  14   3       4634.92       4636.49       124.93 o                         
   3  14   3       2338.51       2451.60       101.25 o                         
   4  14   3       3536.41       3629.37       161.80 o                         
   5  14   3       1524.92       1672.79       142.02 o                         
  -5  15   3       2520.92       2405.71       136.82 o                         
  -4  15   3        130.68        110.53        83.72 o                         
  -3  15   3       1330.51       1384.72        93.97 o                         
  -2  15   3        513.12        537.94        68.76 o                         
  -1  15   3        232.02        272.84        55.77 o                         
   0  15   3        722.31        854.19        70.07 o                         
   1  15   3          9.28         89.43        54.72 o                         
   2  15   3        744.80        844.59        71.29 o                         
   3  15   3        684.07        435.06       120.48 o                         
   4  15   3        109.80        129.54       110.64 o                         
   5  15   3       1994.53       1591.46       149.17 o                         
  -4  16   3       7413.18       7463.80       256.00 o                         
  -3  16   3          4.73         64.64        95.76 o                         
  -2  16   3      14805.67      14326.28       344.88 o                         
  -1  16   3         58.18        372.76        83.19 o                         
   0  16   3      17601.26      17596.74       362.67 o                         
   1  16   3        933.67       1047.96       113.44 o                         
   2  16   3      14363.70      14730.39       402.78 o                         
   3  16   3       1640.87       1902.21       228.03 o                         
   4  16   3       6383.36       6555.53       216.70 o                         
  -3  17   3       1901.18       2421.72       160.91 o                         
  -2  17   3        703.92        797.98       116.48 o                         
  -1  17   3        485.06        729.29       111.49 o                         
   0  17   3        543.46        577.92       118.03 o                         
   1  17   3        260.52        306.42       105.40 o                         
   2  17   3         11.12       -123.85       123.85 o                         
   3  17   3       1882.53       1943.66       155.59 o                         
  -1  18   3        555.26        712.51       130.85 o                         
   0  18   3       4311.22       4203.61       188.84 o                         
   1  18   3       1110.44       1019.80       162.22 o                         
  -8   0   4       3229.60       3066.72       178.98 o                         
  -6   0   4      16213.05      16345.03       382.04 o                         
  -4   0   4      34937.75      34401.28       693.40 o                         
  -2   0   4      78125.94      77768.95      1446.30 o                         
   0   0   4      79838.48      77681.20      1441.89 o                         
   2   0   4      78508.25      79337.71      1256.92 o                         
   4   0   4      33280.61      32778.00       663.65 o                         
   6   0   4      17134.73      16905.70       364.10 o                         
   8   0   4       4371.75       4771.30       862.39 o                         
  -9   1   4       3554.54       3087.73       242.75 o                         
  -8   1   4        460.66        446.54       113.14 o                         
  -7   1   4       5060.85       4976.66       130.71 o                         
  -6   1   4       1663.40       1869.06        59.90 o                         
  -5   1   4       2908.88       3042.64        72.29 o                         
  -4   1   4        604.35        671.00        36.49 o                         
  -3   1   4       1336.62       1485.01        30.06 o                         
  -2   1   4       2474.02       2520.62        34.40 o                         
  -1   1   4       2607.52       2666.38        34.46 o                         
   0   1   4        180.30        234.73         6.36 o                         
   1   1   4       2529.79       2568.23        39.22 o                         
   2   1   4       6902.29       6977.74        84.26 o                         
   3   1   4       1898.40       1862.26        32.44 o                         
   4   1   4        814.08        775.05        29.94 o                         
   5   1   4        216.47        351.83        38.55 o                         
   6   1   4        417.39        469.38        44.42 o                         
   7   1   4       1041.46       1011.90        61.94 o                         
   8   1   4        119.17        133.86       124.35 o                         
   9   1   4       1948.85       2150.23       220.22 o                         
  -9   2   4          1.51         -8.99       141.83 o                         
  -8   2   4       2476.56       2750.76       153.52 o                         
  -7   2   4         16.83         -4.67        51.03 o                         
  -6   2   4       7667.03       7385.76       152.03 o                         
  -5   2   4         83.93         92.32        22.71 o                         
  -4   2   4      12391.40      12524.33       211.49 o                         
  -3   2   4        499.87        541.94        25.32 o                         
  -2   2   4       4919.10       5076.25        73.07 o                         
  -1   2   4      11272.08      11268.37       131.37 o                         
   0   2   4      11012.87      10260.59       133.66 o                         
   1   2   4      13183.46      13351.62       163.93 o                         
   2   2   4      14017.89      14470.81       189.68 o                         
   3   2   4        108.20        134.49        12.66 o                         
   4   2   4      24827.09      24490.71       341.94 o                         
   5   2   4        254.75        282.29        30.70 o                         
   6   2   4      14383.23      14114.25       248.20 o                         
   7   2   4         83.34         13.23        47.27 o                         
   8   2   4       4090.90       4265.73       197.17 o                         
   9   2   4          4.62         54.52       219.05 o                         
  -9   3   4       1668.54       1613.95       173.03 o                         
  -8   3   4        560.93        549.19       120.24 o                         
  -7   3   4       1596.28       1860.32        84.18 o                         
  -6   3   4       2074.78       2104.69        70.61 o                         
  -5   3   4        698.59        706.12        37.49 o                         
  -4   3   4       1943.52       2008.90        45.55 o                         
  -3   3   4        363.44        439.52        15.65 o                         
  -2   3   4       2212.18       2285.52        31.67 o                         
  -1   3   4        360.45        467.80        11.22 o                         
   0   3   4       1262.50       1242.68        22.76 o                         
   1   3   4      12338.61      12828.94       163.07 o                         
   2   3   4       7804.52       7799.11       100.36 o                         
   3   3   4      11159.82      11170.32       161.85 o                         
   4   3   4       2473.58       2547.67        54.05 o                         
   5   3   4        445.68        550.71        35.61 o                         
   6   3   4       2095.11       2044.57        84.67 o                         
   7   3   4       1067.49       1132.55        91.93 o                         
   8   3   4       1007.82        750.17       122.09 o                         
   9   3   4       1732.37       1603.49       231.65 o                         
  -9   4   4         99.74         22.35       124.51 o                         
  -8   4   4       2273.08       2347.34       139.55 o                         
  -7   4   4          2.20         -0.72        56.04 o                         
  -6   4   4      12515.17      12389.19       232.32 o                         
  -5   4   4          4.01         37.53        28.38 o                         
  -4   4   4      36849.38      36969.16       547.06 o                         
  -3   4   4        383.92        458.00        17.94 o                         
  -2   4   4      73957.19      74867.05       905.05 o                         
  -1   4   4        160.75        240.67        13.67 o                         
   0   4   4      44889.36      45825.60       626.12 o                         
   1   4   4       2018.59       2117.68        35.48 o                         
   2   4   4      36506.50      36082.39       452.14 o                         
   3   4   4         36.45         64.84        12.18 o                         
   4   4   4      21690.21      21010.49       296.88 o                         
   5   4   4         21.35         53.40        26.72 o                         
   6   4   4      10385.18      10305.99       205.39 o                         
   7   4   4         19.15         65.95        63.11 o                         
   8   4   4       2702.53       3174.41       194.86 o                         
   9   4   4          1.12          8.40       160.33 o                         
  -9   5   4       3416.88       3506.05       209.01 o                         
  -8   5   4        136.17        146.77       117.14 o                         
  -7   5   4       4809.92       4941.87       140.94 o                         
  -6   5   4         53.90         91.40        42.21 o                         
  -5   5   4       3623.97       3552.15        81.06 o                         
  -4   5   4         59.21         98.45        20.28 o                         
  -3   5   4       5155.61       5306.53        81.02 o                         
  -2   5   4         86.12        115.95        14.57 o                         
  -1   5   4       8401.29       9020.36       126.78 o                         
   0   5   4       1347.81       1404.82        29.39 o                         
   1   5   4        383.00        443.74        15.95 o                         
   2   5   4       1326.38       1322.21        31.36 o                         
   3   5   4        930.27       1024.38        24.66 o                         
   4   5   4         79.94        123.11        25.33 o                         
   5   5   4       1506.66       1518.42        52.62 o                         
   6   5   4         15.77         11.74        46.91 o                         
   7   5   4       2433.76       2179.97        94.17 o                         
   8   5   4        415.40        309.18       107.79 o                         
  -8   6   4       1174.86       1230.23       131.60 o                         
  -7   6   4        545.05        564.27        79.09 o                         
  -6   6   4       6453.44       6556.24       142.35 o                         
  -5   6   4        988.16       1005.63        40.49 o                         
  -4   6   4       8331.08       8440.85       134.95 o                         
  -3   6   4       2274.02       2324.05        45.33 o                         
  -2   6   4       3811.02       3785.57        67.86 o                         
  -1   6   4       8840.63       8933.93       127.72 o                         
   0   6   4       8226.93       8528.78       126.42 o                         
   1   6   4       7404.55       7549.05       108.08 o                         
   2   6   4       6178.10       6149.26       105.26 o                         
   3   6   4         33.92         47.50        16.97 o                         
   4   6   4       8029.96       7873.88       130.15 o                         
   5   6   4        739.70        805.29        42.47 o                         
   6   6   4       6900.10       6817.43       172.51 o                         
   7   6   4        301.37        422.23        89.99 o                         
   8   6   4       2005.93       2172.42       278.16 o                         
  -8   7   4        820.13        948.29       121.92 o                         
  -7   7   4       2285.37       2309.71       116.43 o                         
  -6   7   4       1587.04       1601.65        66.18 o                         
  -5   7   4       1424.73       1534.78        55.31 o                         
  -4   7   4        744.48        758.20        33.95 o                         
  -3   7   4         73.50        121.67        22.67 o                         
  -2   7   4         54.81         91.40        21.70 o                         
  -1   7   4         21.63         50.00        17.69 o                         
   0   7   4        523.37        590.23        22.82 o                         
   1   7   4       2017.50       2089.98        46.56 o                         
   2   7   4        622.63        583.75        27.90 o                         
   3   7   4       2904.99       2885.85        60.03 o                         
   4   7   4       1039.22       1073.27        44.78 o                         
   5   7   4        150.92        236.14        46.28 o                         
   6   7   4       2714.67       2505.19       120.71 o                         
   7   7   4        975.55       1220.06       132.86 o                         
   8   7   4       1916.51       1640.05       212.35 o                         
  -8   8   4        730.55        809.62       119.25 o                         
  -7   8   4         35.51         53.66        80.45 o                         
  -6   8   4       4195.69       4316.77       132.59 o                         
  -5   8   4         25.99         74.73        41.31 o                         
  -4   8   4      12755.76      12785.63       209.66 o                         
  -3   8   4        395.98        485.28        33.73 o                         
  -2   8   4      20833.72      20881.55       308.85 o                         
  -1   8   4       3612.97       3827.54        67.62 o                         
   0   8   4      15124.82      14836.79       215.82 o                         
   1   8   4       6285.24       6439.17       100.74 o                         
   2   8   4      19582.04      19217.42       286.09 o                         
   3   8   4       2504.59       2483.41        68.80 o                         
   4   8   4      15172.29      14753.30       240.07 o                         
   5   8   4        408.82        302.15        51.08 o                         
   6   8   4       5263.00       5199.85       226.40 o                         
   7   8   4         13.15        -87.22       123.21 o                         
   8   8   4        823.43        845.40       196.06 o                         
  -8   9   4        883.48       1093.57       126.31 o                         
  -7   9   4       4010.44       4220.35       162.91 o                         
  -6   9   4        345.66        463.37        64.00 o                         
  -5   9   4       4359.51       4534.08       106.12 o                         
  -4   9   4        163.48        240.07        38.68 o                         
  -3   9   4       2160.38       2174.07        52.43 o                         
  -2   9   4         83.71         68.48        26.13 o                         
  -1   9   4         25.12         25.12        24.45 o                         
   0   9   4         43.50         58.60        23.05 o                         
   1   9   4       2138.63       2186.46        49.60 o                         
   2   9   4          1.84         27.54        26.25 o                         
   3   9   4       4152.17       4120.02        88.41 o                         
   4   9   4        338.89        382.84        46.31 o                         
   5   9   4       3319.78       3243.89        99.77 o                         
   6   9   4        753.21       1075.94       108.57 o                         
   7   9   4       1867.03       1962.86       134.54 o                         
   8   9   4       1543.55       1659.22       157.21 o                         
  -7  10   4         76.82         78.52       109.63 o                         
  -6  10   4       1778.77       1857.74       105.10 o                         
  -5  10   4        146.04        117.22        51.11 o                         
  -4  10   4       2352.61       2391.51        66.72 o                         
  -3  10   4       1009.32       1166.79        41.66 o                         
  -2  10   4       1568.18       1656.95        46.94 o                         
  -1  10   4       2897.92       3108.01        67.16 o                         
   0  10   4       2901.14       2997.11        73.47 o                         
   1  10   4       1876.39       1913.33        51.14 o                         
   2  10   4       2674.72       2720.79        66.97 o                         
   3  10   4         76.69        135.45        38.20 o                         
   4  10   4       2969.03       3057.69       110.85 o                         
   5  10   4        664.58        815.73        77.28 o                         
   6  10   4       1901.59       1954.61       140.35 o                         
   7  10   4        409.52        467.35       113.50 o                         
  -7  11   4       1108.85       1131.35       135.76 o                         
  -6  11   4       3271.88       3299.31       139.80 o                         
  -5  11   4        264.76        287.60        61.05 o                         
  -4  11   4       2277.18       2323.83        81.60 o                         
  -3  11   4        136.13        132.57        45.83 o                         
  -2  11   4       1097.61       1203.74        50.13 o                         
  -1  11   4        146.43        187.51        34.63 o                         
   0  11   4         77.59        107.73        29.48 o                         
   1  11   4         11.74         88.46        35.27 o                         
   2  11   4        665.79        788.69        46.92 o                         
   3  11   4        242.98        283.33        48.10 o                         
   4  11   4       2167.98       2040.52        81.16 o                         
   5  11   4         25.87          0.39        76.75 o                         
   6  11   4       3741.77       3481.43       164.41 o                         
   7  11   4        559.91        943.78       140.66 o                         
  -7  12   4          1.04       -133.71       133.71 o                         
  -6  12   4       1054.04       1200.15       115.03 o                         
  -5  12   4        940.61        963.18        81.09 o                         
  -4  12   4       3706.44       3919.24       116.30 o                         
  -3  12   4       4463.22       4411.41       107.73 o                         
  -2  12   4       6149.09       6231.82       119.02 o                         
  -1  12   4       9525.26       9516.45       155.21 o                         
   0  12   4       4745.36       4960.27        94.21 o                         
   1  12   4       9823.44       9955.56       185.27 o                         
   2  12   4       4065.60       4116.86        94.04 o                         
   3  12   4       5122.50       5174.50       123.54 o                         
   4  12   4       1804.80       1842.29       111.36 o                         
   5  12   4       1519.18       1541.72       119.44 o                         
   6  12   4        388.38        543.13       111.20 o                         
  -6  13   4       1521.31       1539.38       147.29 o                         
  -5  13   4       2281.76       2487.20       128.22 o                         
  -4  13   4       1601.56       1557.85        79.32 o                         
  -3  13   4       1123.68       1139.50        60.75 o                         
  -2  13   4        637.33        684.32        48.66 o                         
  -1  13   4          5.80          5.74        36.63 o                         
   0  13   4        127.68        123.04        44.09 o                         
   1  13   4        764.06        865.39        52.51 o                         
   2  13   4         34.64         26.40        44.22 o                         
   3  13   4       2638.04       2608.47        92.18 o                         
   4  13   4       1096.69       1238.63       103.04 o                         
   5  13   4       2750.50       2774.37       136.20 o                         
   6  13   4       2309.72       1998.84       146.39 o                         
  -6  14   4        325.33        272.89       142.49 o                         
  -5  14   4         76.54         93.12        96.83 o                         
  -4  14   4       1437.97       1389.84        84.59 o                         
  -3  14   4        222.35        277.50        63.23 o                         
  -2  14   4       1721.06       1776.41        78.03 o                         
  -1  14   4        170.36        231.14        49.04 o                         
   0  14   4       1366.86       1447.34        71.43 o                         
   1  14   4        235.88        275.23        58.99 o                         
   2  14   4        468.59        608.83        60.85 o                         
   3  14   4        677.69        778.56        87.46 o                         
   4  14   4        428.61        577.62       108.94 o                         
   5  14   4        749.93        717.88       125.82 o                         
  -5  15   4         21.46         68.26        96.79 o                         
  -4  15   4       1640.43       1641.23       118.35 o                         
  -3  15   4        115.48        190.87        78.04 o                         
  -2  15   4        930.77        955.33        70.28 o                         
  -1  15   4         14.79         -6.59        65.41 o                         
   0  15   4         88.41        190.11        65.95 o                         
   1  15   4         52.08         13.08        69.77 o                         
   2  15   4        510.22        599.04        67.71 o                         
   3  15   4        166.50        145.25        99.53 o                         
   4  15   4       1967.93       2044.97       143.56 o                         
   5  15   4          4.39         -0.45       105.34 o                         
  -4  16   4        250.11        434.98       107.16 o                         
  -3  16   4       5966.12       5963.35       219.88 o                         
  -2  16   4        246.78        349.93       127.07 o                         
  -1  16   4      10843.79      11045.92       297.98 o                         
   0  16   4         49.12        240.92        98.35 o                         
   1  16   4      10501.30      10797.82       259.56 o                         
   2  16   4         41.10        148.25       119.44 o                         
   3  16   4       4949.87       5065.41       234.77 o                         
   4  16   4          6.04         67.31       149.52 o                         
  -3  17   4        141.91        180.89       134.56 o                         
  -2  17   4        653.04        790.89       116.10 o                         
  -1  17   4        114.03        351.20       112.14 o                         
   0  17   4         16.41        139.65        96.12 o                         
   1  17   4        726.14        955.70       125.57 o                         
   2  17   4        647.41        536.69       126.69 o                         
   3  17   4       1299.03       1159.02       137.99 o                         
  -1  18   4       1502.03       1666.75       153.79 o                         
   0  18   4        147.57        208.84       125.98 o                         
   1  18   4       2167.90       2106.21       193.87 o                         
  -9   0   5       2290.61       2709.01       358.18 o                         
  -7   0   5        359.87        229.30        81.48 o                         
  -5   0   5       2363.60       2489.57        75.29 o                         
  -3   0   5       8394.72       8460.53       170.08 o                         
  -1   0   5      26814.09      25936.38       434.05 o                         
   1   0   5      11277.35      11214.80       247.47 o                         
   3   0   5       5335.01       5271.11        98.41 o                         
   5   0   5       3089.11       3068.32       126.16 o                         
   7   0   5        311.95        467.04        88.17 o                         
   9   0   5         34.90       -134.04       263.20 o                         
  -9   1   5        122.14        390.51       193.10 o                         
  -8   1   5       5107.03       5276.12       347.56 o                         
  -7   1   5        376.54        443.96        58.47 o                         
  -6   1   5       8966.93       9060.59       155.37 o                         
  -5   1   5        877.40        945.80        31.75 o                         
  -4   1   5      10379.49      10361.53       162.66 o                         
  -3   1   5        451.50        438.91        20.42 o                         
  -2   1   5       6609.48       6676.81        87.12 o                         
  -1   1   5       2881.48       2770.72        34.99 o                         
   0   1   5          0.54         37.08         7.04 o                         
   1   1   5       6546.96       6519.10        93.50 o                         
   2   1   5       5438.74       5530.60        68.58 o                         
   3   1   5       9431.45       9602.07       123.23 o                         
   4   1   5       9731.80       9698.75       148.81 o                         
   5   1   5       1675.90       1745.96        55.11 o                         
   6   1   5      10521.54      10242.28       198.10 o                         
   7   1   5         58.49        136.96        56.38 o                         
   8   1   5       8190.27       8511.62       396.95 o                         
   9   1   5         14.65       -186.87       186.87 o                         
  -9   2   5       1074.85       1439.14       191.49 o                         
  -8   2   5         14.79        148.78       111.05 o                         
  -7   2   5        723.67        865.79        67.06 o                         
  -6   2   5          3.74         73.19        34.66 o                         
  -5   2   5        549.60        606.84        32.62 o                         
  -4   2   5        587.36        666.22        34.16 o                         
  -3   2   5         78.16        150.09        14.39 o                         
  -2   2   5       3001.98       3322.82        50.90 o                         
  -1   2   5       6211.85       6884.79        88.26 o                         
   0   2   5       4942.42       5199.29        67.62 o                         
   1   2   5       4826.71       5303.15        70.79 o                         
   2   2   5       4873.80       5025.07        71.28 o                         
   3   2   5        223.18        337.08        20.89 o                         
   4   2   5       2231.02       2340.78        49.72 o                         
   5   2   5       1218.20       1216.47        45.43 o                         
   6   2   5        660.68        662.97        48.69 o                         
   7   2   5        937.75       1029.13        69.32 o                         
   8   2   5        139.41        214.70       117.31 o                         
   9   2   5          4.31        303.56       164.64 o                         
  -9   3   5        487.65        559.35       148.89 o                         
  -8   3   5       4587.31       4655.38       199.13 o                         
  -7   3   5       1594.08       1629.37        71.27 o                         
  -6   3   5       8869.22       8747.47       183.46 o                         
  -5   3   5       4210.79       4132.16        89.28 o                         
  -4   3   5       7840.85       7877.68       141.00 o                         
  -3   3   5       4145.36       3988.05        69.44 o                         
  -2   3   5       1605.13       1851.03        32.60 o                         
  -1   3   5       2387.76       2402.97        34.07 o                         
   0   3   5        293.76        360.21        10.94 o                         
   1   3   5       1767.77       1843.17        28.55 o                         
   2   3   5        845.81        865.24        23.94 o                         
   3   3   5       1777.17       1758.96        34.56 o                         
   4   3   5       4939.09       4937.56        88.71 o                         
   5   3   5       1838.04       1905.74        61.70 o                         
   6   3   5       8027.95       7951.83       168.31 o                         
   7   3   5       1128.30       1141.25        69.67 o                         
   8   3   5       7583.54       7623.92       494.54 o                         
   9   3   5        542.70        442.60       292.09 o                         
  -9   4   5       1635.07       1740.36       177.06 o                         
  -8   4   5         10.55        -62.58       112.30 o                         
  -7   4   5        304.94        451.40        83.58 o                         
  -6   4   5        260.33        307.71        41.36 o                         
  -5   4   5       2766.55       2822.48        70.33 o                         
  -4   4   5       1638.82       1733.78        46.75 o                         
  -3   4   5      13698.76      13554.50       193.95 o                         
  -2   4   5       8963.45       9026.68       112.02 o                         
  -1   4   5      37541.24      37962.89       503.13 o                         
   0   4   5      23782.58      24625.51       339.71 o                         
   1   4   5      35142.16      35789.15       461.73 o                         
   2   4   5      18666.27      18834.39       254.93 o                         
   3   4   5      12773.16      12552.64       159.70 o                         
   4   4   5       8614.27       8214.49       135.31 o                         
   5   4   5       2376.03       2363.83        62.93 o                         
   6   4   5       3146.83       3103.93        94.24 o                         
   7   4   5         21.16         40.89        57.51 o                         
   8   4   5        718.41        758.40       134.06 o                         
  -9   5   5         45.42        235.46       144.72 o                         
  -8   5   5       6566.98       6778.05       254.67 o                         
  -7   5   5         68.41        200.48        69.44 o                         
  -6   5   5       8768.88       8960.65       183.23 o                         
  -5   5   5         59.61        117.05        33.16 o                         
  -4   5   5       4362.98       4329.74        79.35 o                         
  -3   5   5        966.66       1055.93        27.35 o                         
  -2   5   5         91.84        121.62        15.32 o                         
  -1   5   5       3024.11       3002.16        49.13 o                         
   0   5   5       5130.02       5304.88        80.81 o                         
   1   5   5       3205.85       3085.32        47.85 o                         
   2   5   5       8314.60       8235.66       122.92 o                         
   3   5   5       8243.88       8036.78       110.26 o                         
   4   5   5       7985.77       7762.59       132.53 o                         
   5   5   5       1838.74       1947.35        70.90 o                         
   6   5   5       7149.31       6856.28       157.84 o                         
   7   5   5         24.27        154.17        71.94 o                         
   8   5   5       5514.66       5541.28       392.05 o                         
  -8   6   5          0.29        -62.99        95.32 o                         
  -7   6   5        130.21         91.50        74.71 o                         
  -6   6   5          7.99        132.18        45.35 o                         
  -5   6   5         78.52         96.22        34.56 o                         
  -4   6   5         71.52         84.22        25.77 o                         
  -3   6   5        403.71        486.13        20.36 o                         
  -2   6   5       1584.78       1589.34        37.60 o                         
  -1   6   5        318.57        370.06        18.08 o                         
   0   6   5       6145.46       6441.26       102.12 o                         
   1   6   5        195.09        242.61        14.96 o                         
   2   6   5      12213.07      12165.12       191.07 o                         
   3   6   5        246.38        288.34        19.84 o                         
   4   6   5      13916.15      13437.84       214.91 o                         
   5   6   5        533.61        585.42        42.52 o                         
   6   6   5       6515.55       6559.44       155.35 o                         
   7   6   5        422.96        330.27       114.58 o                         
   8   6   5       1258.82       1299.57       205.02 o                         
  -8   7   5       2469.89       2492.50       154.51 o                         
  -7   7   5       3928.69       4180.30       152.39 o                         
  -6   7   5       3123.86       3223.35        92.11 o                         
  -5   7   5      11362.81      11333.70       208.99 o                         
  -4   7   5       1826.43       1957.62        50.58 o                         
  -3   7   5      11888.76      11928.05       176.11 o                         
  -2   7   5         30.47         67.97        19.57 o                         
  -1   7   5       6558.64       6625.50       103.23 o                         
   0   7   5        937.64        982.50        28.45 o                         
   1   7   5       2000.53       2079.57        41.62 o                         
   2   7   5        541.68        543.12        24.03 o                         
   3   7   5        928.74        945.30        32.38 o                         
   4   7   5        836.42        951.55        42.62 o                         
   5   7   5       2416.28       2331.46        77.36 o                         
   6   7   5       2536.31       2463.23       104.36 o                         
   7   7   5       2175.74       2320.26       161.64 o                         
   8   7   5       3011.94       3244.72       253.99 o                         
  -8   8   5         80.51        183.25       109.33 o                         
  -7   8   5         59.73         33.95        89.78 o                         
  -6   8   5       1509.00       1598.75        69.97 o                         
  -5   8   5       4813.55       4855.02       111.00 o                         
  -4   8   5       8288.09       8564.70       150.79 o                         
  -3   8   5      13717.73      13577.48       201.08 o                         
  -2   8   5      19223.80      19911.58       295.79 o                         
  -1   8   5      19475.72      19508.35       278.57 o                         
   0   8   5      35518.62      36253.18       504.91 o                         
   1   8   5      11265.57      11282.70       165.39 o                         
   2   8   5      39801.83      39915.74       576.36 o                         
   3   8   5       3782.68       3755.75        82.16 o                         
   4   8   5      19249.74      18839.46       344.61 o                         
   5   8   5        732.06        618.45        57.14 o                         
   6   8   5       5979.73       5669.93       236.60 o                         
   7   8   5         10.66        -77.92       137.26 o                         
   8   8   5       1104.92       1036.95       202.47 o                         
  -8   9   5       4672.57       4431.33       314.87 o                         
  -7   9   5       1564.85       1634.28       121.38 o                         
  -6   9   5       7865.04       7881.06       179.85 o                         
  -5   9   5       2535.12       2788.42       111.83 o                         
  -4   9   5       4443.28       4368.23        93.06 o                         
  -3   9   5       5353.65       5462.55        96.87 o                         
  -2   9   5        167.50        253.02        30.84 o                         
  -1   9   5       7282.87       7429.41       123.30 o                         
   0   9   5       2383.97       2300.36        52.64 o                         
   1   9   5       3128.10       3248.50        65.29 o                         
   2   9   5       9362.61       9373.17       161.97 o                         
   3   9   5        824.32        880.17        43.26 o                         
   4   9   5      10534.27      10612.27       201.78 o                         
   5   9   5        151.87        193.82        58.14 o                         
   6   9   5       6043.62       6159.31       203.29 o                         
   7   9   5       1058.10       1103.96       129.25 o                         
  -7  10   5        254.83        207.22       103.60 o                         
  -6  10   5        198.68        234.64        78.60 o                         
  -5  10   5       1903.95       1935.33        76.03 o                         
  -4  10   5       1013.68       1065.28        55.38 o                         
  -3  10   5       3925.04       3925.20        78.41 o                         
  -2  10   5       4297.16       4178.82        84.49 o                         
  -1  10   5       1833.85       1814.12        46.77 o                         
   0  10   5       7806.50       7850.60       120.98 o                         
   1  10   5       1355.33       1406.02        44.93 o                         
   2  10   5       9095.25       8969.76       152.12 o                         
   3  10   5        549.48        668.48        41.89 o                         
   4  10   5      11081.28      10765.30       209.08 o                         
   5  10   5        121.86        268.71        61.19 o                         
   6  10   5       6710.82       7001.80       242.94 o                         
   7  10   5         86.08         14.38       124.46 o                         
  -7  11   5       2638.53       2664.76       150.56 o                         
  -6  11   5       1190.62       1289.69       121.98 o                         
  -5  11   5       6245.41       6018.69       155.53 o                         
  -4  11   5        217.81        291.07        49.82 o                         
  -3  11   5       8614.65       8490.66       160.31 o                         
  -2  11   5        633.88        754.25        42.10 o                         
  -1  11   5       5103.98       5104.75        97.46 o                         
   0  11   5       2263.70       2280.57        53.85 o                         
   1  11   5       1387.89       1470.52        55.44 o                         
   2  11   5       1334.11       1476.04        53.53 o                         
   3  11   5        108.51        161.02        43.07 o                         
   4  11   5        453.62        579.10        60.90 o                         
   5  11   5       1623.18       1810.70       114.07 o                         
   6  11   5        465.97        334.76       121.25 o                         
   7  11   5       2707.46       2726.90       210.64 o                         
  -7  12   5        398.70        493.90       126.40 o                         
  -6  12   5       1575.01       1800.62       183.35 o                         
  -5  12   5       2650.46       2727.54       114.49 o                         
  -4  12   5       9618.35       9965.83       193.54 o                         
  -3  12   5       5831.08       5819.88       127.34 o                         
  -2  12   5      23088.87      23344.31       353.70 o                         
  -1  12   5       7734.79       7865.04       135.39 o                         
   0  12   5      30760.42      30953.66       429.50 o                         
   1  12   5       2280.27       2482.82        75.52 o                         
   2  12   5      25842.70      25717.62       388.04 o                         
   3  12   5        387.54        484.43        52.35 o                         
   4  12   5      11844.61      11840.44       247.31 o                         
   5  12   5        164.27        185.64        82.11 o                         
   6  12   5       3162.44       3044.88       176.42 o                         
  -6  13   5       2930.90       2954.37       262.36 o                         
  -5  13   5       4554.06       4432.23       151.92 o                         
  -4  13   5       1009.35       1198.24        71.94 o                         
  -3  13   5       5019.81       4912.64       116.39 o                         
  -2  13   5        155.18        213.42        42.15 o                         
  -1  13   5       4699.58       4799.47       107.74 o                         
   0  13   5       3462.01       3698.21        96.18 o                         
   1  13   5       1282.88       1372.14        65.22 o                         
   2  13   5       5051.23       5072.80       122.56 o                         
   3  13   5         90.11        192.48        57.94 o                         
   4  13   5       3235.16       3355.89       149.88 o                         
   5  13   5       1763.00       1561.55       163.87 o                         
   6  13   5       1526.92       1667.98       180.76 o                         
  -6  14   5        326.58        300.13       114.66 o                         
  -5  14   5       1816.66       1664.03       119.70 o                         
  -4  14   5       1713.76       1713.36        95.18 o                         
  -3  14   5       3578.44       3686.83       110.01 o                         
  -2  14   5       4029.88       4126.83       108.15 o                         
  -1  14   5       2039.48       2211.02        73.62 o                         
   0  14   5       7525.68       7465.42       167.02 o                         
   1  14   5       1099.28       1152.04        64.69 o                         
   2  14   5       9202.88       9279.72       198.68 o                         
   3  14   5        160.31         96.36        76.41 o                         
   4  14   5       7098.88       7242.35       250.57 o                         
   5  14   5         69.35         30.63       100.68 o                         
  -5  15   5       4449.76       4480.70       170.42 o                         
  -4  15   5         42.16        -14.50       104.99 o                         
  -3  15   5       3814.17       3922.93       198.36 o                         
  -2  15   5        601.29        646.44        66.38 o                         
  -1  15   5        941.36        955.17        80.77 o                         
   0  15   5        345.64        460.50        69.34 o                         
   1  15   5          1.07         19.37        61.25 o                         
   2  15   5        122.75        118.90        61.21 o                         
   3  15   5        781.12        761.24       107.78 o                         
   4  15   5         33.83        141.93       114.77 o                         
   5  15   5       1618.53       1480.74       151.30 o                         
  -4  16   5       6067.04       5766.65       218.61 o                         
  -3  16   5       1911.43       2314.05       252.70 o                         
  -2  16   5      14653.07      14571.07       419.00 o                         
  -1  16   5       1385.42       1446.17       128.99 o                         
   0  16   5      17706.20      18015.91       511.79 o                         
   1  16   5         71.88        160.07       121.27 o                         
   2  16   5      13120.72      13460.75       386.65 o                         
   3  16   5         82.30        125.31       148.77 o                         
   4  16   5       6362.02       6218.87       276.88 o                         
  -3  17   5       3306.10       2780.99       179.68 o                         
  -2  17   5        168.00         14.68       112.09 o                         
  -1  17   5       1034.65       1200.16       133.45 o                         
   0  17   5       1785.44       1855.58       148.65 o                         
   1  17   5         53.49        225.95       113.95 o                         
   2  17   5       2000.90       2167.17       185.66 o                         
   3  17   5       1265.36       1085.89       152.62 o                         
  -1  18   5        584.15        690.30       140.91 o                         
   0  18   5       3805.35       3609.26       173.13 o                         
   1  18   5         30.61         49.84       164.86 o                         
  -8   0   6         38.45        184.12       119.45 o                         
  -6   0   6       7771.46       7608.78       197.70 o                         
  -4   0   6      84287.72      84444.48      1821.33 o                         
  -2   0   6     246869.42     250887.94      4382.52 o                         
   0   0   6     308318.09     315400.66      6779.55 o                         
   2   0   6     186604.62     194988.73      3238.68 o                         
   4   0   6      54518.62      54543.22      1094.67 o                         
   6   0   6       7434.92       7297.54       283.59 o                         
   8   0   6        146.75        191.19       187.00 o                         
  -9   1   6       5059.10       4729.85       316.21 o                         
  -8   1   6         34.46         98.18        90.06 o                         
  -7   1   6      19738.48      20063.30       381.39 o                         
  -6   1   6         71.61        190.34        43.42 o                         
  -5   1   6      46460.04      46063.64       656.65 o                         
  -4   1   6        143.70        174.79        20.12 o                         
  -3   1   6      50057.14      49598.55       676.10 o                         
  -2   1   6         83.93         99.52        12.48 o                         
  -1   1   6      12356.92      12542.66       150.29 o                         
   0   1   6       3142.43       3039.67        45.63 o                         
   1   1   6        116.51        145.35        10.65 o                         
   2   1   6        423.84        398.43        14.38 o                         
   3   1   6       8837.29       8868.41       113.91 o                         
   4   1   6       1812.52       2043.39        46.45 o                         
   5   1   6      13835.76      13670.91       225.87 o                         
   6   1   6        635.81        787.62        51.84 o                         
   7   1   6       9174.93       9189.49       205.04 o                         
   8   1   6         24.94        125.02       116.85 o                         
   9   1   6       3867.32       3574.21       357.12 o                         
  -9   2   6        331.16        449.00       152.55 o                         
  -8   2   6        144.77        309.58       113.70 o                         
  -7   2   6        568.32        635.32        60.82 o                         
  -6   2   6       2325.92       2554.11        71.11 o                         
  -5   2   6       1127.78       1120.29        42.77 o                         
  -4   2   6      17453.87      17406.21       288.87 o                         
  -3   2   6       1825.93       1933.88        37.96 o                         
  -2   2   6      73122.01      73560.86       912.21 o                         
  -1   2   6        235.73        236.94         8.10 o                         
   0   2   6     131748.14     137579.19      1702.50 o                         
   1   2   6       7423.20       7451.80       100.47 o                         
   2   2   6      77625.18      76622.39      1008.80 o                         
   3   2   6       1351.76       1345.93        27.76 o                         
   4   2   6      34779.56      34342.68       509.99 o                         
   5   2   6        193.72        220.91        33.76 o                         
   6   2   6      10740.18      10402.92       214.04 o                         
   7   2   6         49.18         -1.71        59.87 o                         
   8   2   6       1617.52       1739.53       232.21 o                         
   9   2   6          2.77       -137.31       191.43 o                         
  -9   3   6       5348.83       5183.66       269.30 o                         
  -8   3   6       1697.48       1797.26       135.54 o                         
  -7   3   6      18111.40      17734.79       343.78 o                         
  -6   3   6       4070.46       4344.37       100.45 o                         
  -5   3   6      32717.32      32911.04       512.20 o                         
  -4   3   6       5087.29       5051.80        97.12 o                         
  -3   3   6      40208.22      39913.81       611.80 o                         
  -2   3   6       2201.79       2269.75        38.61 o                         
  -1   3   6      22003.16      22005.90       303.34 o                         
   0   3   6        642.91        652.65        13.15 o                         
   1   3   6       1656.26       1856.99        30.73 o                         
   2   3   6       2218.19       2224.46        38.64 o                         
   3   3   6      13621.43      13659.91       189.54 o                         
   4   3   6       6593.42       6442.85       108.20 o                         
   5   3   6       9594.75       9550.93       160.30 o                         
   6   3   6       4946.39       4994.40       125.59 o                         
   7   3   6       5469.92       5834.17       149.19 o                         
   8   3   6       1451.61       1798.31       168.54 o                         
  -9   4   6        804.77        814.21       157.76 o                         
  -8   4   6         31.39        133.73       113.21 o                         
  -7   4   6       1459.25       1582.93        90.49 o                         
  -6   4   6       7106.48       7111.46       142.74 o                         
  -5   4   6         89.81         87.72        32.10 o                         
  -4   4   6      55554.21      54017.18       828.38 o                         
  -3   4   6       4827.75       4965.03        81.69 o                         
  -2   4   6     135651.75     134957.89      1671.17 o                         
  -1   4   6      12987.78      13351.96       181.22 o                         
   0   4   6     187372.20     193384.94      2393.19 o                         
   1   4   6       8043.96       7937.23       117.40 o                         
   2   4   6     127131.01     127511.59      1626.57 o                         
   3   4   6       8500.12       8452.39       122.82 o                         
   4   4   6      34519.48      33329.25       497.14 o                         
   5   4   6       2477.14       2486.13        74.08 o                         
   6   4   6       6022.40       5942.94       138.85 o                         
   7   4   6         11.06          9.57        73.48 o                         
   8   4   6        252.36        322.15       143.40 o                         
  -9   5   6       3864.97       3938.49       215.26 o                         
  -8   5   6         41.35        217.42       146.84 o                         
  -7   5   6      17091.66      17082.89       368.38 o                         
  -6   5   6        764.14        871.55        52.27 o                         
  -5   5   6      40619.72      39992.21       654.17 o                         
  -4   5   6       4171.24       4156.36        81.67 o                         
  -3   5   6      30815.41      30523.42       456.56 o                         
  -2   5   6       5332.11       5108.13        79.21 o                         
  -1   5   6       1749.48       1808.76        33.62 o                         
   0   5   6       7175.22       7444.76       109.95 o                         
   1   5   6       2255.33       2199.48        39.88 o                         
   2   5   6       1996.72       1972.38        39.77 o                         
   3   5   6      10626.08      10293.48       152.42 o                         
   4   5   6        193.42        245.30        25.33 o                         
   5   5   6      13110.50      12947.17       221.35 o                         
   6   5   6       2152.09       2231.50        83.17 o                         
   7   5   6       7725.17       7663.35       276.54 o                         
   8   5   6       2631.86       2739.78       181.40 o                         
  -8   6   6          0.40        240.08       147.67 o                         
  -7   6   6       1071.47       1136.40        84.25 o                         
  -6   6   6       1898.55       1905.08        76.45 o                         
  -5   6   6       1325.44       1365.61        49.82 o                         
  -4   6   6      14131.01      13904.26       220.83 o                         
  -3   6   6        653.71        668.36        19.06 o                         
  -2   6   6      46807.48      46999.38       646.75 o                         
  -1   6   6        821.38        875.77        24.50 o                         
   0   6   6      50180.19      50617.59       718.77 o                         
   1   6   6       6017.05       6153.92        89.87 o                         
   2   6   6      31117.45      30689.03       442.46 o                         
   3   6   6       2444.58       2484.78        53.27 o                         
   4   6   6      18442.39      17640.75       289.39 o                         
   5   6   6        713.20        743.05        47.59 o                         
   6   6   6       3968.33       3765.09       128.85 o                         
   7   6   6        165.48        203.16       113.63 o                         
   8   6   6        316.12        384.37       159.78 o                         
  -8   7   6       2973.72       3505.84       182.96 o                         
  -7   7   6       6149.14       6715.47       202.67 o                         
  -6   7   6       7568.68       7824.81       174.14 o                         
  -5   7   6       7838.42       8201.16       161.89 o                         
  -4   7   6      12461.54      12686.15       197.73 o                         
  -3   7   6       8201.27       8220.68       126.40 o                         
  -2   7   6      15334.31      15589.97       232.39 o                         
  -1   7   6       2931.85       3002.71        55.17 o                         
   0   7   6       1286.94       1354.97        34.76 o                         
   1   7   6        841.57        915.47        29.76 o                         
   2   7   6       5061.85       5141.34        89.92 o                         
   3   7   6       4468.25       4406.66        88.80 o                         
   4   7   6      13066.76      13089.08       234.07 o                         
   5   7   6       3945.68       3813.90        92.64 o                         
   6   7   6      10838.27      10720.47       367.70 o                         
   7   7   6       2199.63       2467.20       174.31 o                         
   8   7   6       4976.50       5347.77       295.59 o                         
  -8   8   6         24.69        187.46       153.74 o                         
  -7   8   6       1995.28       2016.93       112.02 o                         
  -6   8   6       4181.69       4374.02       119.51 o                         
  -5   8   6         69.76         77.28        44.61 o                         
  -4   8   6      27439.30      27342.88       419.22 o                         
  -3   8   6       8175.30       8070.51       127.66 o                         
  -2   8   6      63183.25      63649.70       906.85 o                         
  -1   8   6      21875.42      21790.53       308.53 o                         
   0   8   6      75498.02      76691.84      1129.55 o                         
   1   8   6      20605.81      20839.04       280.39 o                         
   2   8   6      37228.11      37020.23       516.73 o                         
   3   8   6      12487.55      12600.93       216.81 o                         
   4   8   6       5335.20       5603.54       134.68 o                         
   5   8   6       3667.31       3682.18       149.51 o                         
   6   8   6        615.04        792.68       100.85 o                         
   7   8   6        129.16        127.05       127.58 o                         
   8   8   6          0.39         18.50       168.01 o                         
  -8   9   6        928.50        824.92       154.83 o                         
  -7   9   6       9471.88       9468.46       264.58 o                         
  -6   9   6       4250.16       4281.73       147.16 o                         
  -5   9   6      14849.81      14677.84       288.81 o                         
  -4   9   6       9300.06       9297.78       172.13 o                         
  -3   9   6       6204.60       6264.84       106.35 o                         
  -2   9   6       7713.02       7700.90       128.98 o                         
  -1   9   6          8.70         38.76        22.61 o                         
   0   9   6       4976.56       4999.76        95.02 o                         
   1   9   6       4810.68       4647.19        85.58 o                         
   2   9   6        178.08        246.50        30.75 o                         
   3   9   6       9692.30       9468.88       166.88 o                         
   4   9   6       2280.97       2219.79        78.56 o                         
   5   9   6       7316.18       7127.69       171.93 o                         
   6   9   6       5420.86       5645.48       232.91 o                         
   7   9   6       3982.56       4597.96       368.83 o                         
  -7  10   6       1369.19       1398.71       127.21 o                         
  -6  10   6       1542.27       1751.59        97.64 o                         
  -5  10   6       1481.03       1528.96        78.19 o                         
  -4  10   6       8580.81       8609.55       164.53 o                         
  -3  10   6        166.79        168.78        37.11 o                         
  -2  10   6      18764.58      18455.29       280.57 o                         
  -1  10   6       1784.49       1811.99        47.57 o                         
   0  10   6      15138.05      15008.45       232.43 o                         
   1  10   6       7654.09       7535.33       128.72 o                         
   2  10   6       5496.90       5646.95       113.68 o                         
   3  10   6       7220.36       7049.37       145.04 o                         
   4  10   6       1843.74       1894.29        73.26 o                         
   5  10   6       2417.52       2518.48        96.83 o                         
   6  10   6        112.37         93.37       112.79 o                         
   7  10   6        192.42        177.67       138.44 o                         
  -7  11   6       1005.36        919.46       142.70 o                         
  -6  11   6       7117.22       7634.60       224.32 o                         
  -5  11   6        912.88       1040.10        66.11 o                         
  -4  11   6       9985.20      10134.56       189.43 o                         
  -3  11   6        691.60        739.08        50.60 o                         
  -2  11   6       6524.29       6424.15       128.18 o                         
  -1  11   6         51.23         69.41        26.89 o                         
   0  11   6         20.00         24.13        27.41 o                         
   1  11   6        183.99        217.06        38.35 o                         
   2  11   6       3193.84       3281.54        80.16 o                         
   3  11   6        511.27        518.40        49.45 o                         
   4  11   6       7706.84       7967.83       185.41 o                         
   5  11   6        643.54        702.83        92.47 o                         
   6  11   6       7980.77       8581.65       310.20 o                         
   7  11   6        384.33        221.93       117.31 o                         
  -7  12   6        671.46        657.41       120.12 o                         
  -6  12   6       1758.82       1779.36       104.77 o                         
  -5  12   6        258.54        304.53        74.59 o                         
  -4  12   6       8339.07       8185.50       165.27 o                         
  -3  12   6       6767.50       6841.60       142.25 o                         
  -2  12   6      13590.69      13307.62       222.69 o                         
  -1  12   6      20411.94      20525.52       325.87 o                         
   0  12   6       9699.46       9854.01       169.73 o                         
   1  12   6      23056.94      23251.47       364.47 o                         
   2  12   6       2975.52       3093.29        84.33 o                         
   3  12   6      13450.45      13605.05       247.82 o                         
   4  12   6        148.29        330.21        73.33 o                         
   5  12   6       3440.53       3330.37       189.95 o                         
   6  12   6          1.86        110.41       137.93 o                         
  -6  13   6       6055.39       6193.93       203.56 o                         
  -5  13   6       3547.25       3462.23       132.79 o                         
  -4  13   6       7371.26       7507.75       187.32 o                         
  -3  13   6        554.70        720.93        61.09 o                         
  -2  13   6       3558.92       3488.69        89.56 o                         
  -1  13   6       1563.48       1610.61        68.22 o                         
   0  13   6        268.14        341.08        56.09 o                         
   1  13   6       7309.19       7358.44       147.03 o                         
   2  13   6       2217.03       2466.51        86.94 o                         
   3  13   6       7606.44       7464.88       166.52 o                         
   4  13   6       6158.43       6390.33       195.56 o                         
   5  13   6       3390.66       3403.41       204.55 o                         
   6  13   6       5817.96       5493.97       355.48 o                         
  -6  14   6       1090.55       1185.24       232.40 o                         
  -5  14   6         51.21        109.57       102.31 o                         
  -4  14   6       2266.35       2329.49       114.21 o                         
  -3  14   6        306.05        480.87        80.95 o                         
  -2  14   6       2790.36       2800.17       101.30 o                         
  -1  14   6       1963.40       2025.45        93.93 o                         
   0  14   6       1603.36       1734.72        78.41 o                         
   1  14   6       5019.16       5217.79       140.00 o                         
   2  14   6        209.90        195.98        72.43 o                         
   3  14   6       4635.50       4527.50       180.46 o                         
   4  14   6         13.95        157.08       114.96 o                         
   5  14   6       1952.01       1802.47       126.15 o                         
  -5  15   6          3.47        139.97       114.48 o                         
  -4  15   6       6612.04       6928.62       301.65 o                         
  -3  15   6        364.58        458.04       110.20 o                         
  -2  15   6       4209.07       3929.88       126.70 o                         
  -1  15   6       1164.74       1233.95        97.02 o                         
   0  15   6        160.41        150.36        69.29 o                         
   1  15   6       1136.00       1194.82        80.57 o                         
   2  15   6        896.20        884.17        88.19 o                         
   3  15   6        331.82        414.40       101.80 o                         
   4  15   6       3486.73       3679.95       189.83 o                         
   5  15   6         15.67        -73.07       210.91 o                         
  -4  16   6        783.85       1025.40       122.67 o                         
  -3  16   6       6702.03       6638.81       273.89 o                         
  -2  16   6        749.36        826.26       129.06 o                         
  -1  16   6      14362.05      14250.62       370.79 o                         
   0  16   6        143.02        464.10       132.69 o                         
   1  16   6      13048.95      13566.79       453.57 o                         
   2  16   6         27.43        210.69       115.02 o                         
   3  16   6       6979.69       7231.95       278.16 o                         
   4  16   6        203.16        371.73       157.87 o                         
  -3  17   6         21.04        133.33       134.73 o                         
  -2  17   6       1786.45       1834.22       137.65 o                         
  -1  17   6       1069.80       1365.65       128.81 o                         
   0  17   6         37.12        -74.36       122.88 o                         
   1  17   6       2212.47       2346.88       135.97 o                         
   2  17   6       1702.42       1597.31       163.25 o                         
  -1  18   6       2525.94       2590.60       262.65 o                         
   0  18   6         58.90        108.28       113.18 o                         
  -9   0   7       6728.15       6638.57       516.92 o                         
  -7   0   7       4402.22       4576.89       167.61 o                         
  -5   0   7       2024.35       2056.55        59.88 o                         
  -3   0   7      80488.12      78445.61      1455.29 o                         
  -1   0   7     252107.38     264776.44      4619.41 o                         
   1   0   7     179483.34     181710.75      4273.58 o                         
   3   0   7      68629.20      69855.54      1164.05 o                         
   5   0   7       4405.39       4403.16       131.93 o                         
   7   0   7        791.98        890.75        94.95 o                         
   9   0   7       2839.81       2250.44       344.39 o                         
  -9   1   7          4.08        215.32       187.06 o                         
  -8   1   7      14126.09      13717.19       380.16 o                         
  -7   1   7        178.93        341.27        62.24 o                         
  -6   1   7      41767.77      41380.21       707.40 o                         
  -5   1   7       1087.93       1086.58        38.70 o                         
  -4   1   7      59168.50      59157.75       836.73 o                         
  -3   1   7        253.37        258.13        10.81 o                         
  -2   1   7      22501.65      22458.05       275.12 o                         
  -1   1   7       2813.60       2880.74        40.19 o                         
   0   1   7       4049.76       4045.33        67.02 o                         
   1   1   7       4003.68       3972.20        72.61 o                         
   2   1   7      54081.61      53703.63       708.47 o                         
   3   1   7       1067.12       1000.79        20.54 o                         
   4   1   7      71569.27      71134.29      1044.66 o                         
   5   1   7        191.46        229.08        46.53 o                         
   6   1   7      43693.19      43010.68       735.77 o                         
   7   1   7        300.21        394.14        71.02 o                         
   8   1   7      16267.11      16572.24      1619.15 o                         
  -9   2   7       4887.54       4373.49       240.47 o                         
  -8   2   7         20.25         57.98       120.02 o                         
  -7   2   7       4168.39       4520.63       124.34 o                         
  -6   2   7        253.42        292.82        37.87 o                         
  -5   2   7         80.55        171.18        32.54 o                         
  -4   2   7        512.67        560.33        27.45 o                         
  -3   2   7       9246.49       9406.74       159.59 o                         
  -2   2   7        952.58        945.69        17.31 o                         
  -1   2   7      52190.80      53623.18       685.09 o                         
   0   2   7       1186.63       1436.84        25.12 o                         
   1   2   7     104455.26     106016.61      1393.75 o                         
   2   2   7       1202.06       1104.15        27.77 o                         
   3   2   7      28323.93      27940.14       374.25 o                         
   4   2   7       1572.10       1645.32        52.46 o                         
   5   2   7       1790.45       1737.41        51.39 o                         
   6   2   7        830.19        793.49        51.83 o                         
   7   2   7        668.34        731.07        66.25 o                         
   8   2   7        114.16        -62.57       116.51 o                         
  -9   3   7        710.91        751.81       144.53 o                         
  -8   3   7       8689.74       8784.04       304.15 o                         
  -7   3   7       4835.77       4789.27       125.60 o                         
  -6   3   7      24415.21      24625.11       431.70 o                         
  -5   3   7      17126.96      16763.42       283.16 o                         
  -4   3   7      37813.39      37590.02       556.47 o                         
  -3   3   7      17317.82      17229.44       270.73 o                         
  -2   3   7      21604.75      21634.88       298.90 o                         
  -1   3   7       3982.33       3952.74        60.41 o                         
   0   3   7        730.42        809.29        20.49 o                         
   1   3   7       4082.35       4271.40        65.92 o                         
   2   3   7      30675.73      30270.20       433.22 o                         
   3   3   7       8643.16       8497.36       126.72 o                         
   4   3   7      42649.00      41809.65       645.73 o                         
   5   3   7       5252.67       5241.18       109.75 o                         
   6   3   7      28557.20      28185.68       496.13 o                         
   7   3   7       3060.86       3005.16       157.28 o                         
   8   3   7      12278.51      12311.18       432.44 o                         
  -9   4   7       4538.06       3683.94       267.99 o                         
  -8   4   7          5.25        114.62       104.35 o                         
  -7   4   7       1829.20       1832.88        88.96 o                         
  -6   4   7       1028.64       1143.03        51.94 o                         
  -5   4   7       2824.60       2944.10        89.17 o                         
  -4   4   7      10414.39      10383.10       166.02 o                         
  -3   4   7      59158.54      58793.29       897.20 o                         
  -2   4   7      27297.83      26390.21       315.79 o                         
  -1   4   7     163640.67     166704.70      2189.79 o                         
   0   4   7      33705.26      33213.23       404.99 o                         
   1   4   7      95892.87      95487.16      1346.33 o                         
   2   4   7      26833.08      26476.18       381.95 o                         
   3   4   7      30939.75      30164.32       434.45 o                         
   4   4   7       9027.95       8822.03       142.11 o                         
   5   4   7       2096.14       2134.27        64.79 o                         
   6   4   7       1019.83       1062.86        55.60 o                         
   7   4   7        528.69        687.50        85.96 o                         
   8   4   7          1.12        -16.93       178.17 o                         
  -9   5   7        933.50       1110.73       145.02 o                         
  -8   5   7      10687.50      10514.49       401.20 o                         
  -7   5   7       3303.41       3375.06       162.96 o                         
  -6   5   7      30498.74      30285.66       484.70 o                         
  -5   5   7       6847.98       7236.55       136.49 o                         
  -4   5   7      47236.59      46951.92       727.26 o                         
  -3   5   7      13730.05      13818.01       214.31 o                         
  -2   5   7      23508.08      23281.31       313.51 o                         
  -1   5   7      14328.51      14197.47       194.71 o                         
   0   5   7        818.35        828.98        20.22 o                         
   1   5   7       5125.46       5232.27        93.90 o                         
   2   5   7      40242.08      39825.84       567.39 o                         
   3   5   7        242.16        283.64        20.01 o                         
   4   5   7      60302.49      58079.18       936.43 o                         
   5   5   7       3202.38       3314.33        82.80 o                         
   6   5   7      35412.02      34679.81       681.53 o                         
   7   5   7       1481.62       1661.33       152.96 o                         
   8   5   7      11632.71      12318.49       512.35 o                         
  -8   6   7        186.62        285.04       106.25 o                         
  -7   6   7       1836.12       1994.02       108.85 o                         
  -6   6   7        125.05        181.99        50.00 o                         
  -5   6   7        275.31        331.84        43.67 o                         
  -4   6   7       4592.09       4544.92        89.47 o                         
  -3   6   7       9830.99       9712.33       133.93 o                         
  -2   6   7      19537.21      19347.18       281.78 o                         
  -1   6   7      25166.74      25075.44       349.72 o                         
   0   6   7      32636.83      32700.75       468.98 o                         
   1   6   7      39855.46      40413.42       580.33 o                         
   2   6   7      26718.59      26754.55       419.67 o                         
   3   6   7      14181.68      14151.47       222.98 o                         
   4   6   7      11559.78      11360.79       196.34 o                         
   5   6   7       1115.42       1250.68        55.95 o                         
   6   6   7       2697.89       2667.66       101.18 o                         
   7   6   7        233.50        387.21       107.61 o                         
   8   6   7        195.12        325.12       176.50 o                         
  -8   7   7       4450.42       4497.36       208.63 o                         
  -7   7   7       8019.35       8697.63       267.04 o                         
  -6   7   7      14234.90      14251.68       272.49 o                         
  -5   7   7      17818.42      17960.45       330.17 o                         
  -4   7   7      20660.79      20555.48       318.60 o                         
  -3   7   7      18061.84      17722.10       260.89 o                         
  -2   7   7      10560.29      10506.26       168.39 o                         
  -1   7   7       6500.75       6412.02       104.01 o                         
   0   7   7         56.14        101.40        16.05 o                         
   1   7   7        338.04        347.87        16.29 o                         
   2   7   7       9525.68       9453.09       149.66 o                         
   3   7   7       5440.39       5408.61       101.77 o                         
   4   7   7      18309.67      18133.30       313.94 o                         
   5   7   7       5685.54       5766.41       139.44 o                         
   6   7   7      12623.67      12667.13       292.14 o                         
   7   7   7       4484.14       4365.92       229.36 o                         
   8   7   7       5890.99       6311.18       343.75 o                         
  -8   8   7         22.58        164.80       139.06 o                         
  -7   8   7        112.86         30.82        85.16 o                         
  -6   8   7       1606.49       1701.55        74.21 o                         
  -5   8   7       2209.26       2437.67        82.04 o                         
  -4   8   7      15711.01      15597.94       261.70 o                         
  -3   8   7      21854.71      21541.90       319.33 o                         
  -2   8   7      57114.16      56557.64       838.75 o                         
  -1   8   7      54526.68      54208.02       773.52 o                         
   0   8   7      87386.45      88073.84      1246.89 o                         
   1   8   7      40034.70      39885.39       553.57 o                         
   2   8   7      52985.17      52556.54       752.18 o                         
   3   8   7      14087.01      14093.48       228.91 o                         
   4   8   7      15542.07      15408.30       277.47 o                         
   5   8   7       1158.71       1347.93        73.34 o                         
   6   8   7       1708.40       2059.31       140.62 o                         
   7   8   7         93.52        172.56       147.38 o                         
   8   8   7         12.72         63.59       194.98 o                         
  -8   9   7       5366.12       5611.36       303.69 o                         
  -7   9   7       6429.71       7089.39       220.26 o                         
  -6   9   7      11413.27      11586.96       255.63 o                         
  -5   9   7      13387.74      13864.65       271.53 o                         
  -4   9   7      15371.56      15020.09       268.84 o                         
  -3   9   7      17788.60      17908.38       282.75 o                         
  -2   9   7       5391.96       5362.05        97.60 o                         
  -1   9   7       7819.73       7809.73       127.67 o                         
   0   9   7       2830.05       2915.08        62.00 o                         
   1   9   7        560.96        639.02        28.45 o                         
   2   9   7      19788.26      19682.21       309.63 o                         
   3   9   7       1144.91       1235.65        53.64 o                         
   4   9   7      21112.49      21243.19       356.20 o                         
   5   9   7       4829.11       4837.28       139.95 o                         
   6   9   7      10829.56      10841.49       388.61 o                         
   7   9   7       3302.97       3355.06       210.43 o                         
  -7  10   7        263.49        155.96       121.95 o                         
  -6  10   7        131.04        149.18        72.11 o                         
  -5  10   7        249.91        271.98        53.23 o                         
  -4  10   7       4142.88       4179.89       105.38 o                         
  -3  10   7       4019.76       3971.19        97.62 o                         
  -2  10   7      14918.64      14811.28       248.92 o                         
  -1  10   7       9420.35       9256.19       151.17 o                         
   0  10   7      25173.86      24872.20       355.86 o                         
   1  10   7       9070.53       8813.96       146.19 o                         
   2  10   7      27251.95      27324.84       423.82 o                         
   3  10   7       2716.45       2616.07        79.75 o                         
   4  10   7      14578.93      14522.82       262.29 o                         
   5  10   7        427.40        450.53        69.11 o                         
   6  10   7       3355.33       3383.13       186.17 o                         
   7  10   7         29.83         -2.92       122.29 o                         
  -7  11   7       8987.69       9315.06       293.01 o                         
  -6  11   7       3000.96       3009.73       120.43 o                         
  -5  11   7      18849.12      19045.78       462.82 o                         
  -4  11   7       3400.34       3619.12       100.00 o                         
  -3  11   7      17295.86      17210.62       304.64 o                         
  -2  11   7       1407.50       1446.10        56.05 o                         
  -1  11   7       7593.48       7357.09       128.72 o                         
   0  11   7         75.98         89.83        33.85 o                         
   1  11   7         24.26         18.16        39.94 o                         
   2  11   7        648.46        623.02        47.42 o                         
   3  11   7       7143.95       7138.37       161.09 o                         
   4  11   7       2001.42       2055.06        91.76 o                         
   5  11   7       8550.54       8712.57       259.71 o                         
   6  11   7       2049.55       2189.40       154.19 o                         
   7  11   7       4799.12       4723.66       231.57 o                         
  -7  12   7          1.31        211.23       120.10 o                         
  -6  12   7       2013.29       2026.90       146.66 o                         
  -5  12   7       1073.88       1115.47        76.01 o                         
  -4  12   7      15027.61      14911.58       279.14 o                         
  -3  12   7       5598.99       5470.03       124.23 o                         
  -2  12   7      42378.57      41486.86       685.47 o                         
  -1  12   7      10787.60      10670.87       198.12 o                         
   0  12   7      62203.02      61962.79       926.43 o                         
   1  12   7       9338.86       9274.39       174.41 o                         
   2  12   7      42210.15      42563.73       739.27 o                         
   3  12   7       3561.80       3712.08       108.28 o                         
   4  12   7      13507.82      13595.81       295.95 o                         
   5  12   7         64.05         87.83       104.77 o                         
   6  12   7       1929.37       1612.97       155.76 o                         
  -6  13   7       3051.51       3088.64       142.86 o                         
  -5  13   7      10227.75      10003.43       258.90 o                         
  -4  13   7       3257.60       3537.61       140.27 o                         
  -3  13   7      12131.54      12018.29       254.90 o                         
  -2  13   7        762.06        744.31        68.24 o                         
  -1  13   7       3268.95       3533.72        98.04 o                         
   0  13   7        760.88        707.97        57.78 o                         
   1  13   7         22.98        140.83        75.58 o                         
   2  13   7       4945.31       5161.91       145.23 o                         
   3  13   7       1690.24       1761.77        98.50 o                         
   4  13   7       5604.18       5873.52       184.15 o                         
   5  13   7       3841.19       3851.06       185.25 o                         
   6  13   7       2294.49       2088.86       167.51 o                         
  -5  14   7        541.24        382.96        82.39 o                         
  -4  14   7       2207.75       2229.60       113.15 o                         
  -3  14   7       2532.34       2468.05       117.50 o                         
  -2  14   7       9442.00       8904.43       203.51 o                         
  -1  14   7       3614.44       3512.18       113.02 o                         
   0  14   7      14552.03      14401.25       272.26 o                         
   1  14   7       1780.30       1788.37        88.42 o                         
   2  14   7      12927.65      12665.39       295.85 o                         
   3  14   7        196.58        300.62        90.77 o                         
   4  14   7       7481.25       7279.51       255.88 o                         
   5  14   7         85.59       -109.62       109.92 o                         
  -5  15   7       6986.94       6996.56       272.26 o                         
  -4  15   7         87.45        105.10       104.05 o                         
  -3  15   7       5942.51       6128.23       200.09 o                         
  -2  15   7         66.95        -77.96        77.96 o                         
  -1  15   7       3202.00       3409.18       124.57 o                         
   0  15   7          7.92        145.77        78.83 o                         
   1  15   7         24.73        125.52        77.73 o                         
   2  15   7          9.12       -103.79       103.79 o                         
   3  15   7       2473.20       2484.95       162.06 o                         
   4  15   7         41.45         31.46       119.15 o                         
  -4  16   7       7515.22       7070.79       247.97 o                         
  -3  16   7        146.66        313.14       109.99 o                         
  -2  16   7      19525.41      19207.59       511.94 o                         
  -1  16   7        210.35        508.63       121.48 o                         
   0  16   7      27794.74      27962.19       738.14 o                         
   1  16   7        167.24        483.78       144.20 o                         
   2  16   7      19849.15      20020.84       475.46 o                         
   3  16   7         85.28        175.10       135.43 o                         
   4  16   7       5874.72       5943.23       571.70 o                         
  -3  17   7       4725.20       4772.50       196.33 o                         
  -2  17   7          3.91       -106.80       106.80 o                         
  -1  17   7        793.24        787.25       121.82 o                         
   0  17   7        487.76        586.83       118.23 o                         
   1  17   7        181.63        336.34       138.45 o                         
   2  17   7       1111.04       1018.91       129.26 o                         
  -8   0   8          9.16        -33.59       122.90 o                         
  -6   0   8      11562.54      11123.95       302.56 o                         
  -4   0   8      86515.96      85362.59      1701.85 o                         
  -2   0   8     253788.92     254142.41      3849.01 o                         
   0   0   8     486023.56     527075.31     11322.41 o                         
   2   0   8     228458.97     234284.38      4652.25 o                         
   4   0   8      44808.54      44352.54       836.51 o                         
   6   0   8       3082.64       3077.35       123.47 o                         
   8   0   8        198.04        775.87       258.08 o                         
  -9   1   8       8185.04       8481.24       359.69 o                         
  -8   1   8        329.16        347.02        86.30 o                         
  -7   1   8      28626.07      28767.79       533.98 o                         
  -6   1   8        233.59        320.29        46.96 o                         
  -5   1   8      61744.43      60690.74       929.30 o                         
  -4   1   8        152.36        158.16        16.14 o                         
  -3   1   8      77793.85      76658.98      1041.60 o                         
  -2   1   8         41.96         70.22         8.71 o                         
  -1   1   8      39972.23      41017.67       497.20 o                         
   0   1   8       2448.72       2450.47        46.89 o                         
   1   1   8        583.26        663.81        23.59 o                         
   2   1   8       5233.93       5358.86        76.74 o                         
   3   1   8      29986.22      29566.44       394.37 o                         
   4   1   8       1771.48       1806.73        42.10 o                         
   5   1   8      29596.98      29224.69       480.41 o                         
   6   1   8         25.53         26.68        47.09 o                         
   7   1   8      12647.39      12231.45       268.22 o                         
   8   1   8        119.72        156.76       161.39 o                         
  -9   2   8        116.07        220.85       180.01 o                         
  -8   2   8         10.19         64.98       111.84 o                         
  -7   2   8         80.15        138.12        55.92 o                         
  -6   2   8       2075.79       2219.20        72.68 o                         
  -5   2   8         45.28         48.25        30.55 o                         
  -4   2   8      26847.21      26411.53       431.12 o                         
  -3   2   8       2202.37       2297.52        43.31 o                         
  -2   2   8     119379.69     121790.48      1552.08 o                         
  -1   2   8       2467.70       2471.37        36.58 o                         
   0   2   8     137860.73     142223.75      1867.25 o                         
   1   2   8        127.35        119.84        13.51 o                         
   2   2   8     115788.23     116515.00      1639.02 o                         
   3   2   8        153.28        239.44        23.33 o                         
   4   2   8      43820.49      43608.97       621.66 o                         
   5   2   8          2.81        -19.02        32.54 o                         
   6   2   8       5217.94       5319.16       146.42 o                         
   7   2   8        202.72        125.45        74.30 o                         
   8   2   8          6.15        -98.50       164.65 o                         
  -9   3   8       5900.25       5474.29       271.33 o                         
  -8   3   8       2266.57       2286.49       148.64 o                         
  -7   3   8      20729.07      20544.07       415.63 o                         
  -6   3   8       3620.25       3852.21       100.06 o                         
  -5   3   8      51991.17      52660.77       890.14 o                         
  -4   3   8       4830.19       4701.45        93.11 o                         
  -3   3   8      65601.45      65325.45       957.93 o                         
  -2   3   8        674.02        704.88        21.50 o                         
  -1   3   8      22893.77      22728.40       313.59 o                         
   0   3   8       4384.12       4383.88        66.50 o                         
   1   3   8        161.48        249.16        17.63 o                         
   2   3   8      17188.39      16917.87       257.56 o                         
   3   3   8      13071.30      12606.15       188.62 o                         
   4   3   8      18158.07      17741.88       272.57 o                         
   5   3   8      24530.45      24171.94       421.38 o                         
   6   3   8       6197.70       5862.98       154.95 o                         
   7   3   8      12601.04      12335.00       467.73 o                         
   8   3   8       1650.12       1897.16       185.71 o                         
  -9   4   8        656.60        633.44       129.30 o                         
  -8   4   8          4.61        108.58       102.94 o                         
  -7   4   8         26.55         17.18        59.25 o                         
  -6   4   8       6347.11       6379.38       134.04 o                         
  -5   4   8       1129.31       1191.26        45.85 o                         
  -4   4   8      57394.16      56869.49       837.26 o                         
  -3   4   8       5575.77       5572.00       102.11 o                         
  -2   4   8     186509.62     184349.11      2346.34 o                         
  -1   4   8      18638.75      18150.93       244.95 o                         
   0   4   8     306988.91     317957.28      3933.71 o                         
   1   4   8      19105.38      19260.95       290.46 o                         
   2   4   8     163532.41     165096.14      2745.10 o                         
   3   4   8       2510.85       2500.54        50.97 o                         
   4   4   8      38133.25      36699.09       548.81 o                         
   5   4   8         21.45         -2.38        42.91 o                         
   6   4   8       2304.46       2379.18        81.84 o                         
   7   4   8        216.13        318.71        76.15 o                         
   8   4   8        347.90        557.05       159.34 o                         
  -8   5   8       1059.54       1134.08       125.83 o                         
  -7   5   8      20375.98      19845.73       390.13 o                         
  -6   5   8       2522.82       2711.87        79.46 o                         
  -5   5   8      38567.12      38475.79       603.81 o                         
  -4   5   8       1088.50       1161.56        40.71 o                         
  -3   5   8      43441.77      43102.76       639.05 o                         
  -2   5   8        212.92        232.62        18.20 o                         
  -1   5   8      16388.92      15943.20       217.85 o                         
   0   5   8        289.39        381.40        13.60 o                         
   1   5   8       3547.43       3628.06        78.51 o                         
   2   5   8       4045.75       3987.20        88.62 o                         
   3   5   8      25206.54      24875.50       391.88 o                         
   4   5   8       2870.99       2937.88        70.47 o                         
   5   5   8      20572.98      20473.03       334.42 o                         
   6   5   8       2615.32       2752.54        92.46 o                         
   7   5   8       9071.64      10205.12       582.89 o                         
   8   5   8       1289.09       1710.52       244.21 o                         
  -8   6   8        163.54        311.60       126.46 o                         
  -7   6   8        644.61        720.66        83.78 o                         
  -6   6   8        677.60        732.47        56.65 o                         
  -5   6   8         31.83         87.84        39.44 o                         
  -4   6   8      10006.07       9984.30       173.74 o                         
  -3   6   8        871.86        889.70        27.94 o                         
  -2   6   8      44475.82      43265.70       616.68 o                         
  -1   6   8       2698.34       2571.81        48.19 o                         
   0   6   8      78068.88      77413.52      1057.45 o                         
   1   6   8       4945.51       4855.82        91.40 o                         
   2   6   8      67997.34      68099.49      1044.21 o                         
   3   6   8       4510.66       4437.38        80.53 o                         
   4   6   8      22479.05      22059.38       373.02 o                         
   5   6   8        624.79        667.29        47.28 o                         
   6   6   8       3168.09       3454.35       134.13 o                         
   7   6   8        225.49        429.02       170.81 o                         
   8   6   8         50.51        242.27       164.77 o                         
  -8   7   8       4951.75       5588.87       284.88 o                         
  -7   7   8       8310.19       8967.34       245.78 o                         
  -6   7   8      11170.68      11185.07       235.88 o                         
  -5   7   8      20652.12      20542.75       352.52 o                         
  -4   7   8      14439.57      14311.87       229.10 o                         
  -3   7   8      26632.10      26207.42       380.56 o                         
  -2   7   8       1127.81       1177.47        32.63 o                         
  -1   7   8      14319.02      14234.28       212.57 o                         
   0   7   8       8360.31       8269.86       130.35 o                         
   1   7   8       1268.77       1348.92        39.52 o                         
   2   7   8      21231.54      21169.53       324.71 o                         
   3   7   8       3280.43       3442.62        84.78 o                         
   4   7   8      26242.51      25831.96       417.50 o                         
   5   7   8       8856.66       8388.43       181.50 o                         
   6   7   8      13147.43      13065.41       290.32 o                         
   7   7   8       5387.66       5734.74       504.29 o                         
   8   7   8       4100.75       4242.00       499.17 o                         
  -8   8   8         82.83        283.35       195.76 o                         
  -7   8   8          9.35        -60.34        70.10 o                         
  -6   8   8       1144.54       1207.25        71.27 o                         
  -5   8   8       1776.27       1978.03        71.50 o                         
  -4   8   8      16781.70      16932.74       296.65 o                         
  -3   8   8      14238.05      14272.59       227.79 o                         
  -2   8   8      53569.55      52449.99       778.28 o                         
  -1   8   8      32418.67      32330.43       467.62 o                         
   0   8   8      81022.31      81004.95      1148.64 o                         
   1   8   8      26021.92      25601.64       349.03 o                         
   2   8   8      54229.97      53950.85       801.84 o                         
   3   8   8       7872.71       7930.13       168.44 o                         
   4   8   8      18312.29      18231.42       321.82 o                         
   5   8   8        321.42        387.21        62.77 o                         
   6   8   8       1782.70       1761.85       125.98 o                         
   7   8   8        306.44        272.57       126.28 o                         
  -8   9   8       2990.22       3080.45       185.69 o                         
  -7   9   8       7373.32       7782.38       273.87 o                         
  -6   9   8       5481.42       5474.52       169.94 o                         
  -5   9   8      17452.00      17033.52       305.96 o                         
  -4   9   8       4238.34       4452.22       107.69 o                         
  -3   9   8      20951.18      20701.28       354.26 o                         
  -2   9   8       1822.04       1839.22        51.81 o                         
  -1   9   8       5317.21       5330.98        93.73 o                         
   0   9   8        503.80        587.12        27.06 o                         
   1   9   8       1893.53       1906.59        52.19 o                         
   2   9   8       9503.92       9717.38       176.04 o                         
   3   9   8      11058.51      10929.75       207.48 o                         
   4   9   8      11027.88      11269.95       202.00 o                         
   5   9   8      11185.14      10973.24       252.73 o                         
   6   9   8       7941.77       7999.62       340.83 o                         
   7   9   8       5633.47       5466.52       263.43 o                         
  -7  10   8        537.84        557.88       154.17 o                         
  -6  10   8         29.12        153.50        72.87 o                         
  -5  10   8        244.45        196.78        58.88 o                         
  -4  10   8       1015.50       1067.67        57.19 o                         
  -3  10   8       2953.78       2856.23        74.87 o                         
  -2  10   8       8756.49       8522.24       156.04 o                         
  -1  10   8       7671.93       7507.00       129.24 o                         
   0  10   8      19354.61      19185.55       289.28 o                         
   1  10   8       9468.79       9444.76       177.78 o                         
   2  10   8      20832.19      20599.28       358.01 o                         
   3  10   8       3966.51       4133.29       110.18 o                         
   4  10   8       8566.63       8418.87       167.41 o                         
   5  10   8        407.09        469.10        78.19 o                         
   6  10   8       1473.71       1751.57       152.95 o                         
   7  10   8        118.94        220.36       139.20 o                         
  -7  11   8       1564.55       1850.43       263.86 o                         
  -6  11   8       8064.40       8389.79       228.15 o                         
  -5  11   8       3377.86       3684.08       118.37 o                         
  -4  11   8       9316.43       9326.18       189.63 o                         
  -3  11   8       4788.08       4791.93       113.38 o                         
  -2  11   8       2538.33       2570.33        68.92 o                         
  -1  11   8       3434.72       3443.59        75.20 o                         
   0  11   8        454.42        569.86        40.42 o                         
   1  11   8        430.63        473.56        47.12 o                         
   2  11   8       7268.00       7445.42       167.76 o                         
   3  11   8        745.77        700.21        62.49 o                         
   4  11   8      14982.32      15148.58       274.72 o                         
   5  11   8       2004.94       2203.18       130.37 o                         
   6  11   8      10537.29      10675.10       363.18 o                         
  -6  12   8          4.65         69.82        91.53 o                         
  -5  12   8       2229.31       2104.70       111.05 o                         
  -4  12   8       1384.91       1302.72        70.30 o                         
  -3  12   8      16614.10      16012.35       290.40 o                         
  -2  12   8       5563.66       5763.51       152.02 o                         
  -1  12   8      30222.63      29636.11       480.16 o                         
   0  12   8      12837.58      12709.46       229.28 o                         
   1  12   8      21761.16      21805.75       396.24 o                         
   2  12   8      10919.78      10891.63       221.95 o                         
   3  12   8       6898.26       7202.19       170.30 o                         
   4  12   8       4632.20       4814.33       153.14 o                         
   5  12   8        475.89        561.34        99.07 o                         
   6  12   8        766.15        783.31       141.62 o                         
  -6  13   8       5541.99       5970.66       302.69 o                         
  -5  13   8       3844.76       3708.74       138.01 o                         
  -4  13   8       6555.39       6189.28       177.40 o                         
  -3  13   8       4042.20       4006.79       123.48 o                         
  -2  13   8       4065.51       4174.69       125.55 o                         
  -1  13   8       1155.93       1209.53        66.20 o                         
   0  13   8         43.35         54.61        48.06 o                         
   1  13   8        289.88        245.47        64.18 o                         
   2  13   8       3375.66       3557.76       119.94 o                         
   3  13   8       2227.00       2304.82        92.01 o                         
   4  13   8       7257.52       7724.21       219.58 o                         
   5  13   8       2546.74       2886.68       159.96 o                         
   6  13   8       7199.04       7364.38       342.37 o                         
  -5  14   8        115.74        141.24        93.84 o                         
  -4  14   8         16.13         91.00        85.43 o                         
  -3  14   8       1840.03       1730.69       108.71 o                         
  -2  14   8       1033.40       1089.54        72.93 o                         
  -1  14   8       5997.41       5999.21       173.85 o                         
   0  14   8       2651.90       2917.09        99.91 o                         
   1  14   8       7979.35       8214.60       212.83 o                         
   2  14   8       3040.33       3061.30       112.13 o                         
   3  14   8       4579.96       4632.15       162.71 o                         
   4  14   8       1302.30       1469.70       173.83 o                         
   5  14   8       1043.59       1283.09       185.13 o                         
  -5  15   8         23.37        357.18       113.20 o                         
  -4  15   8       5121.54       5074.69       204.94 o                         
  -3  15   8        612.74        619.85        92.85 o                         
  -2  15   8       1563.13       1487.61       101.60 o                         
  -1  15   8       1477.62       1590.05       110.58 o                         
   0  15   8         87.41        207.22        84.32 o                         
   1  15   8       1363.23       1346.09       127.31 o                         
   2  15   8       2681.98       2714.53       152.76 o                         
   3  15   8        205.06        208.14       101.38 o                         
   4  15   8       6031.66       5997.89       316.78 o                         
  -4  16   8          0.62        148.91       122.38 o                         
  -3  16   8       8115.01       7967.41       288.96 o                         
  -2  16   8         52.23        261.17       118.77 o                         
  -1  16   8      14950.01      15185.82       397.22 o                         
   0  16   8        428.57        592.85       140.93 o                         
   1  16   8      14068.86      13823.29       420.70 o                         
   2  16   8        432.05        581.06       138.55 o                         
   3  16   8       6731.96       6599.41       272.13 o                         
  -3  17   8        147.13        320.25       191.71 o                         
  -2  17   8       2463.41       2364.47       146.77 o                         
  -1  17   8         53.71        185.68       117.12 o                         
   0  17   8         12.00        295.38       121.43 o                         
   1  17   8         76.01        -58.85       149.15 o                         
   2  17   8       2033.95       2202.60       151.20 o                         
  -9   0   9       1171.31       1880.21       321.47 o                         
  -7   0   9        169.68        212.27        92.79 o                         
  -5   0   9       5715.84       5644.69       152.21 o                         
  -3   0   9      27875.48      26853.63       588.73 o                         
  -1   0   9      49609.39      48812.02       858.36 o                         
   1   0   9      66357.95      64049.03      1693.57 o                         
   3   0   9      21358.73      21517.09       478.54 o                         
   5   0   9        704.95        844.51        69.18 o                         
   7   0   9        709.05        831.71       104.21 o                         
  -9   1   9          0.48         -9.07       125.22 o                         
  -8   1   9       7117.36       6818.77       207.70 o                         
  -7   1   9         32.08        194.46        56.61 o                         
  -6   1   9      13018.98      12965.29       255.91 o                         
  -5   1   9        167.05        214.47        27.69 o                         
  -4   1   9      16851.05      16514.84       262.30 o                         
  -3   1   9         59.93         81.88        14.05 o                         
  -2   1   9      10190.57      10209.13       129.19 o                         
  -1   1   9        985.14       1226.32        22.56 o                         
   0   1   9        515.44        542.04        22.40 o                         
   1   1   9       1343.22       1308.28        36.13 o                         
   2   1   9      23717.23      23176.79       332.36 o                         
   3   1   9       2199.59       2118.73        42.46 o                         
   4   1   9      38483.14      37798.62       522.22 o                         
   5   1   9        887.25        998.33        46.79 o                         
   6   1   9      27242.60      26814.84       497.70 o                         
   7   1   9         40.54          2.80        57.46 o                         
   8   1   9      11464.55      10518.72       495.40 o                         
  -9   2   9       1990.63       2248.60       190.23 o                         
  -8   2   9          2.53         92.10        94.87 o                         
  -7   2   9       2189.35       2414.51       101.87 o                         
  -6   2   9         46.40         93.82        45.58 o                         
  -5   2   9        267.51        358.03        33.38 o                         
  -4   2   9        803.22        791.21        29.68 o                         
  -3   2   9       1465.06       1550.89        44.55 o                         
  -2   2   9       3366.72       3333.07        52.74 o                         
  -1   2   9      16252.69      16735.20       218.07 o                         
   0   2   9       6408.99       6606.09       101.62 o                         
   1   2   9      16671.78      16554.64       241.14 o                         
   2   2   9       6083.85       6261.40       102.93 o                         
   3   2   9      12611.21      11976.75       179.81 o                         
   4   2   9       1533.40       1597.94        42.99 o                         
   5   2   9       4409.85       4404.61        92.04 o                         
   6   2   9         73.74         92.06        67.12 o                         
   7   2   9          7.61         -2.48        65.60 o                         
   8   2   9          4.42        124.23       201.42 o                         
  -9   3   9       1913.79       2102.19       167.78 o                         
  -8   3   9       6133.89       6395.38       253.52 o                         
  -7   3   9       4389.24       4678.09       139.99 o                         
  -6   3   9      12180.89      12379.24       219.81 o                         
  -5   3   9       2108.32       2128.66        62.52 o                         
  -4   3   9      16133.19      16048.55       245.43 o                         
  -3   3   9         47.73         48.55        17.44 o                         
  -2   3   9       7872.47       7613.80       110.53 o                         
  -1   3   9        964.75        943.17        20.13 o                         
   0   3   9         19.06         28.80        10.51 o                         
   1   3   9       5613.08       5377.14        89.12 o                         
   2   3   9      11601.82      11693.68       197.54 o                         
   3   3   9       4338.90       4258.74        82.25 o                         
   4   3   9      28854.88      28222.22       424.70 o                         
   5   3   9       2142.24       2203.29        69.93 o                         
   6   3   9      23546.18      23085.79       436.13 o                         
   7   3   9        325.07        287.91        79.19 o                         
   8   3   9       9850.80      10468.57       983.27 o                         
  -9   4   9       1338.85       1457.28       145.52 o                         
  -8   4   9        395.61        451.76       125.09 o                         
  -7   4   9         19.57        132.56        63.37 o                         
  -6   4   9       3429.92       3420.67        82.97 o                         
  -5   4   9       2960.40       2982.06        70.98 o                         
  -4   4   9      10912.99      10831.41       173.21 o                         
  -3   4   9      23247.16      22761.24       370.51 o                         
  -2   4   9      24063.78      23767.84       328.84 o                         
  -1   4   9      45624.12      44479.00       608.78 o                         
   0   4   9      30945.48      31417.58       419.53 o                         
   1   4   9      64646.45      66659.50      1178.34 o                         
   2   4   9      11047.99      10897.13       188.51 o                         
   3   4   9      30600.53      30816.38       502.39 o                         
   4   4   9       1210.70       1215.61        41.05 o                         
   5   4   9       2368.07       2421.13        68.13 o                         
   6   4   9         13.91         10.22        47.47 o                         
   7   4   9        126.48        131.35        99.59 o                         
   8   4   9         54.01        -18.72       201.17 o                         
  -8   5   9       6058.66       6237.57       243.87 o                         
  -7   5   9        837.48       1068.65        94.28 o                         
  -6   5   9      12613.75      12387.96       219.47 o                         
  -5   5   9       1475.48       1634.50        63.31 o                         
  -4   5   9      15654.72      15353.41       241.42 o                         
  -3   5   9       1799.52       1852.13        45.69 o                         
  -2   5   9       8244.82       7864.52       116.87 o                         
  -1   5   9        389.02        370.45        16.51 o                         
   0   5   9         30.75         80.31        12.08 o                         
   1   5   9        336.69        319.70        21.68 o                         
   2   5   9      14146.09      13831.61       250.01 o                         
   3   5   9         84.29        132.66        20.78 o                         
   4   5   9      25837.39      25174.28       401.65 o                         
   5   5   9         28.70         26.83        42.37 o                         
   6   5   9      18859.58      18915.46       414.19 o                         
   7   5   9        101.17         62.86        96.66 o                         
   8   5   9       8646.27       8731.54       501.17 o                         
  -8   6   9        526.65        715.51       127.77 o                         
  -7   6   9        961.78        828.92       121.75 o                         
  -6   6   9       2931.59       2949.77        88.37 o                         
  -5   6   9        444.13        628.63        50.71 o                         
  -4   6   9       7371.16       7241.91       133.03 o                         
  -3   6   9        162.77        327.60        30.48 o                         
  -2   6   9      11127.71      10763.49       156.64 o                         
  -1   6   9      10343.03      10318.28       151.44 o                         
   0   6   9       8995.84       8686.65       125.84 o                         
   1   6   9      17919.99      17808.95       285.00 o                         
   2   6   9       5034.44       4963.53       108.79 o                         
   3   6   9      11288.47      11243.70       192.00 o                         
   4   6   9       2067.39       2112.58        57.86 o                         
   5   6   9       4260.31       4394.93       114.82 o                         
   6   6   9        408.67        575.91        72.11 o                         
   7   6   9         89.76       -120.61       122.25 o                         
   8   6   9          8.14         92.10       198.18 o                         
  -8   7   9       2360.49       2817.14       209.89 o                         
  -7   7   9       7815.83       8493.54       300.81 o                         
  -6   7   9       3504.33       3640.06       103.68 o                         
  -5   7   9       9332.84       9332.71       180.48 o                         
  -4   7   9       5385.39       5435.38       110.52 o                         
  -3   7   9       4668.50       4765.22        94.86 o                         
  -2   7   9       6630.26       6367.98       105.50 o                         
  -1   7   9        135.35        166.72        19.28 o                         
   0   7   9       1648.32       1607.55        36.65 o                         
   1   7   9       3714.34       3814.69        76.15 o                         
   2   7   9        416.84        494.74        29.75 o                         
   3   7   9       7773.31       7816.93       165.01 o                         
   4   7   9       5039.80       5078.80       113.02 o                         
   5   7   9       6457.88       6113.61       159.73 o                         
   6   7   9       8296.63       8728.14       222.77 o                         
   7   7   9       1884.94       1860.35       207.16 o                         
   8   7   9       4930.53       5209.66       326.53 o                         
  -8   8   9        317.81        300.68       137.53 o                         
  -7   8   9        372.68        308.44       105.48 o                         
  -6   8   9       6426.99       6225.49       149.49 o                         
  -5   8   9        267.31        290.84        59.89 o                         
  -4   8   9      27342.58      26819.55       471.36 o                         
  -3   8   9       8870.30       8785.08       157.57 o                         
  -2   8   9      46994.30      46404.84       720.87 o                         
  -1   8   9      23740.61      23026.21       337.84 o                         
   0   8   9      42913.12      42376.30       607.96 o                         
   1   8   9      32600.94      32445.52       512.59 o                         
   2   8   9      22124.18      22206.04       358.79 o                         
   3   8   9      20156.26      20230.96       368.08 o                         
   4   8   9       5019.63       5014.80       118.26 o                         
   5   8   9       3471.75       3438.25       106.16 o                         
   6   8   9        296.32        322.57        83.99 o                         
   7   8   9         40.08        166.48       188.31 o                         
  -8   9   9       3223.14       3032.30       177.73 o                         
  -7   9   9       4073.40       4261.45       175.82 o                         
  -6   9   9       8936.64       8378.78       235.09 o                         
  -5   9   9       5814.46       5771.52       151.71 o                         
  -4   9   9      12429.57      12201.88       215.34 o                         
  -3   9   9       4759.60       4866.14       107.01 o                         
  -2   9   9       6543.86       6473.00       123.20 o                         
  -1   9   9       1953.36       2032.24        51.81 o                         
   0   9   9        677.65        699.96        31.76 o                         
   1   9   9        154.81        162.45        29.84 o                         
   2   9   9       2968.17       3013.47        81.56 o                         
   3   9   9        970.21       1005.47        58.62 o                         
   4   9   9      11865.43      11722.58       207.11 o                         
   5   9   9       1246.18       1177.18        79.62 o                         
   6   9   9      10100.16      10125.39       336.08 o                         
   7   9   9        834.88        978.84       160.52 o                         
  -7  10   9        546.04        426.72       118.19 o                         
  -6  10   9       2423.33       2200.78        99.03 o                         
  -5  10   9        112.45        156.87        52.06 o                         
  -4  10   9       5306.51       5317.13       118.42 o                         
  -3  10   9        155.89        139.86        37.43 o                         
  -2  10   9      10049.85       9807.85       174.60 o                         
  -1  10   9       4733.91       4563.52        95.59 o                         
   0  10   9      12844.22      12326.26       214.51 o                         
   1  10   9      12491.81      12611.00       220.93 o                         
   2  10   9       9087.87       9032.17       225.06 o                         
   3  10   9      10551.01      10629.85       210.99 o                         
   4  10   9       3832.40       3789.04        97.67 o                         
   5  10   9       3795.11       3834.53       136.12 o                         
   6  10   9        945.01       1116.60       139.02 o                         
   7  10   9        341.74        325.69       155.10 o                         
  -7  11   9       6721.51       7186.34       276.52 o                         
  -6  11   9        707.74        690.14        88.47 o                         
  -5  11   9       7530.28       7304.94       175.89 o                         
  -4  11   9       2799.59       2781.38        80.57 o                         
  -3  11   9       4449.64       4384.63       106.03 o                         
  -2  11   9       8786.99       8403.06       157.95 o                         
  -1  11   9        176.88        250.61        40.39 o                         
   0  11   9       8060.67       7928.86       147.28 o                         
   1  11   9       2206.38       2204.10        72.57 o                         
   2  11   9       1844.78       1933.60        86.39 o                         
   3  11   9       2918.42       2889.31        94.36 o                         
   4  11   9         87.11         90.22        57.34 o                         
   5  11   9       2921.86       2940.81       132.11 o                         
   6  11   9       1616.43       1885.43       154.67 o                         
  -6  12   9       3147.52       3196.76       170.19 o                         
  -5  12   9         18.98         83.26        69.11 o                         
  -4  12   9      15793.13      15190.42       280.77 o                         
  -3  12   9       1166.75       1111.91        61.76 o                         
  -2  12   9      33053.63      31679.79       596.29 o                         
  -1  12   9       5180.35       5081.54       118.64 o                         
   0  12   9      35527.63      35265.82       594.82 o                         
   1  12   9       7900.62       8012.76       177.77 o                         
   2  12   9      20485.28      20698.09       382.22 o                         
   3  12   9       6356.64       6421.90       157.88 o                         
   4  12   9       6534.40       6701.33       188.90 o                         
   5  12   9       2810.33       2962.52       160.85 o                         
   6  12   9        591.42        641.68       150.89 o                         
  -6  13   9       2561.64       2762.08       139.53 o                         
  -5  13   9       6517.10       6339.70       202.63 o                         
  -4  13   9       5174.37       5074.09       193.61 o                         
  -3  13   9       3910.43       3732.20       130.70 o                         
  -2  13   9       3870.84       3995.82       114.55 o                         
  -1  13   9        971.51       1036.12        60.32 o                         
   0  13   9        650.58        724.05        63.42 o                         
   1  13   9         19.15         -7.65        52.97 o                         
   2  13   9        377.12        456.72        67.52 o                         
   3  13   9       2659.61       2526.19       110.92 o                         
   4  13   9       2557.46       2674.88       126.11 o                         
   5  13   9       3389.04       3472.60       186.33 o                         
  -5  14   9         98.24         80.14       117.98 o                         
  -4  14   9       2976.70       2650.41       135.16 o                         
  -3  14   9         37.79        174.39        90.27 o                         
  -2  14   9       5470.73       5226.63       140.13 o                         
  -1  14   9        726.06        853.37        68.79 o                         
   0  14   9       7846.96       7744.86       173.45 o                         
   1  14   9       4005.88       4225.50       142.45 o                         
   2  14   9       8555.95       8359.65       223.81 o                         
   3  14   9       4957.56       4804.75       164.30 o                         
   4  14   9       4316.62       4340.68       189.02 o                         
   5  14   9       1967.27       1852.25       147.94 o                         
  -5  15   9       6039.50       5803.37       226.40 o                         
  -4  15   9        526.25        467.30       113.48 o                         
  -3  15   9       5894.50       5852.78       199.21 o                         
  -2  15   9       2557.83       2706.01       128.97 o                         
  -1  15   9       1904.40       1933.32       118.10 o                         
   0  15   9       4085.28       4310.05       141.22 o                         
   1  15   9         51.19         58.65       104.57 o                         
   2  15   9       1933.44       2165.19       147.99 o                         
   3  15   9       1083.15       1070.53       118.25 o                         
   4  15   9        126.19       -129.11       131.03 o                         
  -4  16   9       7162.79       7146.45       276.77 o                         
  -3  16   9         13.67        248.54       135.04 o                         
  -2  16   9      15866.00      15292.69       468.52 o                         
  -1  16   9        282.56        583.79       123.09 o                         
   0  16   9      17982.01      17714.16       537.35 o                         
   1  16   9       1338.49       1238.96       129.42 o                         
   2  16   9      10454.39      10779.88       380.34 o                         
   3  16   9       1844.85       2033.50       154.19 o                         
  -2  17   9       1286.54       1336.43       122.10 o                         
  -1  17   9       1080.73       1352.21       138.16 o                         
   0  17   9        505.58        798.44       150.93 o                         
   1  17   9          6.93          1.71       127.12 o                         
   2  17   9         19.18         16.15       127.93 o                         
  -8   0  10       1644.36       1820.02       197.03 o                         
  -6   0  10       9803.66       9476.62       266.01 o                         
  -4   0  10      32619.57      31952.39       700.29 o                         
  -2   0  10      86868.11      86498.72      1517.44 o                         
   0   0  10      81493.23      86730.37      1867.57 o                         
   2   0  10      52554.27      51617.59      1117.94 o                         
   4   0  10      34519.75      34003.00       691.61 o                         
   6   0  10       9044.96       9066.50       298.32 o                         
   8   0  10        795.78       1259.60       280.24 o                         
  -9   1  10       5093.98       4733.16       243.16 o                         
  -8   1  10         30.28         21.09        84.91 o                         
  -7   1  10       8389.47       8367.45       184.97 o                         
  -6   1  10        858.27        853.79        57.32 o                         
  -5   1  10      10075.28      10134.89       180.92 o                         
  -4   1  10       2566.82       2470.71        69.51 o                         
  -3   1  10      10056.10       9952.02       148.71 o                         
  -2   1  10        190.07        193.54        12.62 o                         
  -1   1  10       7011.93       6845.79        97.66 o                         
   0   1  10       3403.34       3409.22        60.09 o                         
   1   1  10       4100.37       4017.27        80.45 o                         
   2   1  10       1457.69       1481.82        51.96 o                         
   3   1  10        512.74        534.33        26.42 o                         
   4   1  10        684.45        633.93        33.76 o                         
   5   1  10        984.36        940.04        46.79 o                         
   6   1  10        433.19        506.70        66.01 o                         
   7   1  10       2305.91       2186.32       107.95 o                         
   8   1  10        196.77        317.71       121.56 o                         
  -9   2  10          0.65        110.57       286.15 o                         
  -8   2  10       1598.19       1829.66       201.27 o                         
  -7   2  10         53.16         36.07        54.68 o                         
  -6   2  10       4841.96       4716.87       116.86 o                         
  -5   2  10         71.86         44.31        31.37 o                         
  -4   2  10       5375.99       5270.95        91.90 o                         
  -3   2  10        429.67        489.86        19.55 o                         
  -2   2  10       2910.39       2820.22        45.99 o                         
  -1   2  10       1406.68       1495.20        28.36 o                         
   0   2  10      15976.62      16085.82       234.19 o                         
   1   2  10        801.23        827.23        26.40 o                         
   2   2  10      35805.09      36293.55       613.46 o                         
   3   2  10        442.60        483.64        23.24 o                         
   4   2  10      20071.10      19379.49       296.61 o                         
   5   2  10         49.11         -7.79        39.96 o                         
   6   2  10       8186.18       8276.91       185.30 o                         
   7   2  10         19.90        -55.94        72.42 o                         
   8   2  10       1487.60       1568.25       214.95 o                         
  -9   3  10       3461.71       3246.93       183.92 o                         
  -8   3  10        581.61        597.96       232.09 o                         
  -7   3  10       5711.93       5774.44       148.81 o                         
  -6   3  10       2065.41       2006.52        76.27 o                         
  -5   3  10       6248.19       6058.23       114.15 o                         
  -4   3  10       2111.37       2107.49        49.14 o                         
  -3   3  10       8112.90       7861.52       138.09 o                         
  -2   3  10        606.77        581.82        16.33 o                         
  -1   3  10      15816.78      15773.60       201.32 o                         
   0   3  10       6823.53       6833.43       101.35 o                         
   1   3  10       9373.74       9471.94       147.58 o                         
   2   3  10       9521.52       9380.32       160.88 o                         
   3   3  10       1404.19       1536.26        43.29 o                         
   4   3  10       5386.41       5108.84       103.21 o                         
   5   3  10        110.90        104.98        41.62 o                         
   6   3  10       1989.07       1843.49        89.69 o                         
   7   3  10        881.97        913.73       100.54 o                         
   8   3  10        749.45        473.08       163.95 o                         
  -9   4  10          2.21        100.47       152.31 o                         
  -8   4  10        793.65       1105.13       226.73 o                         
  -7   4  10        237.57        335.01        57.85 o                         
  -6   4  10       7777.57       7906.41       142.75 o                         
  -5   4  10       1170.55       1203.55        42.95 o                         
  -4   4  10      23838.01      23046.51       362.58 o                         
  -3   4  10       3251.65       3189.17        69.42 o                         
  -2   4  10      48969.89      47709.66       675.89 o                         
  -1   4  10        611.33        680.33        19.30 o                         
   0   4  10      55679.32      55571.84       760.22 o                         
   1   4  10         90.88        121.69        28.73 o                         
   2   4  10      38203.01      37763.58       640.19 o                         
   3   4  10         36.63         35.65        24.27 o                         
   4   4  10      23049.11      21911.59       365.29 o                         
   5   4  10          1.83         16.71        39.77 o                         
   6   4  10       6552.24       6538.96       173.98 o                         
   7   4  10        116.14         74.28       107.84 o                         
   8   4  10        724.66        825.25       193.66 o                         
  -8   5  10        168.56        340.80       144.50 o                         
  -7   5  10       7784.35       7922.35       252.17 o                         
  -6   5  10        167.00        255.13        43.27 o                         
  -5   5  10      10312.02      10066.66       178.45 o                         
  -4   5  10        863.92        953.39        37.07 o                         
  -3   5  10      10340.45       9958.75       159.56 o                         
  -2   5  10        119.87        147.74        16.37 o                         
  -1   5  10       5949.06       5845.83        89.61 o                         
   0   5  10         84.75         99.87        19.37 o                         
   1   5  10       2556.66       2651.27        65.69 o                         
   2   5  10          3.92          3.75        26.63 o                         
   3   5  10         40.91         76.18        26.41 o                         
   4   5  10        296.56        303.39        34.95 o                         
   5   5  10       3399.90       3330.97       100.59 o                         
   6   5  10        956.38       1024.19        77.21 o                         
   7   5  10       3606.83       3622.60       260.49 o                         
   8   5  10        542.50        763.64       197.33 o                         
  -8   6  10        489.51        380.26       122.04 o                         
  -7   6  10          4.39         49.30       103.72 o                         
  -6   6  10       1016.87       1106.56        53.79 o                         
  -5   6  10         18.71         74.55        36.30 o                         
  -4   6  10       2112.92       2172.05        56.61 o                         
  -3   6  10         46.82         52.64        22.02 o                         
  -2   6  10       3772.31       3518.49        61.51 o                         
  -1   6  10        465.69        529.76        22.29 o                         
   0   6  10       8425.48       8343.86       137.88 o                         
   1   6  10         24.69         32.84        19.41 o                         
   2   6  10      19582.43      19892.89       394.45 o                         
   3   6  10        353.01        335.44        43.79 o                         
   4   6  10      16684.21      16510.06       304.99 o                         
   5   6  10        139.94        114.93        54.30 o                         
   6   6  10       7138.59       7002.33       221.37 o                         
   7   6  10          2.20        -30.53       134.97 o                         
   8   6  10        999.68       1296.06       225.18 o                         
  -8   7  10       1503.30       1549.65       145.21 o                         
  -7   7  10       2303.62       2524.11       194.76 o                         
  -6   7  10       1148.13       1211.51        63.84 o                         
  -5   7  10       4559.30       4609.74       103.99 o                         
  -4   7  10         52.89        120.38        34.01 o                         
  -3   7  10       9897.48       9746.49       175.74 o                         
  -2   7  10       2120.08       1994.79        43.36 o                         
  -1   7  10      13796.73      13288.40       208.27 o                         
   0   7  10       3321.54       3302.69        60.81 o                         
   1   7  10       7943.08       8014.92       141.46 o                         
   2   7  10       6540.04       6603.56       123.95 o                         
   3   7  10       1155.63       1244.61        62.15 o                         
   4   7  10       4787.36       4798.20       116.00 o                         
   5   7  10        187.40        230.24        61.85 o                         
   6   7  10       2259.34       2138.85       120.50 o                         
   7   7  10       1732.45       2036.38       225.91 o                         
  -8   8  10        172.08        184.77       123.17 o                         
  -7   8  10        312.28        182.39       113.97 o                         
  -6   8  10       3289.27       3263.89       106.41 o                         
  -5   8  10       3858.40       4017.63       107.45 o                         
  -4   8  10       8495.78       8394.98       154.66 o                         
  -3   8  10       7681.27       7411.06       143.27 o                         
  -2   8  10      18034.98      17273.58       270.22 o                         
  -1   8  10       5603.01       5564.49       101.11 o                         
   0   8  10      28853.01      28377.00       398.28 o                         
   1   8  10       3442.73       3505.33        76.52 o                         
   2   8  10      22441.43      22494.35       377.58 o                         
   3   8  10        602.09        640.27        55.24 o                         
   4   8  10      12526.66      12521.08       234.97 o                         
   5   8  10         78.39         19.94        66.49 o                         
   6   8  10       3460.23       3433.35       185.46 o                         
   7   8  10        304.45        196.90       161.18 o                         
  -7   9  10       4568.68       4538.48       261.04 o                         
  -6   9  10        581.86        659.00        61.33 o                         
  -5   9  10       4935.98       4793.97       121.10 o                         
  -4   9  10         75.02        171.43        40.81 o                         
  -3   9  10       4400.67       4307.94        98.82 o                         
  -2   9  10        144.37        187.68        29.69 o                         
  -1   9  10       4196.77       3966.88        77.34 o                         
   0   9  10       1044.23       1047.45        35.91 o                         
   1   9  10       1269.32       1207.45        44.13 o                         
   2   9  10        676.48        747.27        57.39 o                         
   3   9  10        403.25        481.80        62.27 o                         
   4   9  10       1338.62       1447.63        66.54 o                         
   5   9  10       2989.66       3117.98       149.31 o                         
   6   9  10       2123.95       1981.21       232.37 o                         
   7   9  10       2511.05       2514.40       273.08 o                         
  -7  10  10         37.28        144.38       134.60 o                         
  -6  10  10          7.65          9.83        69.03 o                         
  -5  10  10        103.92        149.71        52.83 o                         
  -4  10  10        452.84        580.02        51.42 o                         
  -3  10  10         72.30         94.33        37.59 o                         
  -2  10  10       1468.41       1403.18        49.07 o                         
  -1  10  10        101.61        146.49        37.59 o                         
   0  10  10       3911.18       3849.78        86.03 o                         
   1  10  10        108.81        147.02        41.18 o                         
   2  10  10       8822.79       8880.83       199.39 o                         
   3  10  10        322.30        402.88        56.34 o                         
   4  10  10       7248.52       7321.37       153.68 o                         
   5  10  10        638.54        647.11        88.14 o                         
   6  10  10       3113.38       3021.84       187.91 o                         
   7  10  10        207.29        178.02       147.88 o                         
  -7  11  10        307.88        462.18       179.68 o                         
  -6  11  10       2575.86       2676.13       144.68 o                         
  -5  11  10       1658.60       1699.17        76.73 o                         
  -4  11  10       1384.21       1402.27        65.63 o                         
  -3  11  10       5159.40       4929.91       159.36 o                         
  -2  11  10         25.59         13.07        45.10 o                         
  -1  11  10       7935.40       7731.89       152.68 o                         
   0  11  10       1727.96       1707.97        57.41 o                         
   1  11  10       6386.67       6206.23       146.01 o                         
   2  11  10       5970.83       5717.07       151.51 o                         
   3  11  10       1710.57       2011.91        89.92 o                         
   4  11  10       6183.78       6282.66       151.42 o                         
   5  11  10         64.33         27.66        84.45 o                         
   6  11  10       3863.06       3949.63       251.64 o                         
  -6  12  10         66.11        152.65        94.75 o                         
  -5  12  10       4144.09       3883.18       145.70 o                         
  -4  12  10        314.59        340.10        63.71 o                         
  -3  12  10       7371.76       7234.86       192.77 o                         
  -2  12  10       2649.01       2740.30        91.28 o                         
  -1  12  10       7728.68       7478.84       152.27 o                         
   0  12  10       7364.42       7296.35       147.16 o                         
   1  12  10       7310.45       7259.14       167.15 o                         
   2  12  10       8195.86       8552.98       192.38 o                         
   3  12  10       3383.32       3348.73       108.72 o                         
   4  12  10       5673.47       6151.50       178.52 o                         
   5  12  10        489.04        489.05       112.31 o                         
   6  12  10       1407.02       1514.70       189.53 o                         
  -6  13  10       2666.86       2737.37       145.99 o                         
  -5  13  10       1688.72       1513.66       132.46 o                         
  -4  13  10       1308.33       1264.84       105.72 o                         
  -3  13  10       1876.93       2060.56       110.02 o                         
  -2  13  10         89.30         92.79        74.50 o                         
  -1  13  10       1314.26       1342.58        66.35 o                         
   0  13  10        726.45        773.83        62.27 o                         
   1  13  10         95.64        177.91        65.41 o                         
   2  13  10       1665.34       1575.57        91.36 o                         
   3  13  10        620.50        615.84        75.65 o                         
   4  13  10       2522.86       2633.45       136.07 o                         
   5  13  10       2090.80       2022.29       159.98 o                         
  -5  14  10         18.65       -110.46       113.36 o                         
  -4  14  10         96.75        197.80        91.44 o                         
  -3  14  10        222.01        181.00        96.71 o                         
  -2  14  10        484.03        499.95        68.59 o                         
  -1  14  10        914.39        949.87        83.51 o                         
   0  14  10       1573.86       1617.31        83.11 o                         
   1  14  10       1507.37       1465.35       112.44 o                         
   2  14  10       3285.10       3304.79       132.28 o                         
   3  14  10       1910.92       1852.23       149.00 o                         
   4  14  10       2399.90       2448.61       158.44 o                         
   5  14  10       1304.55       1326.59       145.16 o                         
  -4  15  10       1613.97       1461.18       123.54 o                         
  -3  15  10       1132.40       1251.77       128.11 o                         
  -2  15  10        496.24        505.62       106.67 o                         
  -1  15  10       2329.57       2344.36       121.86 o                         
   0  15  10          5.97        -20.66        78.41 o                         
   1  15  10       2119.01       2198.40       150.35 o                         
   2  15  10        866.93        667.62       121.14 o                         
   3  15  10        504.96        718.89       105.57 o                         
   4  15  10       2415.03       2052.18       150.06 o                         
  -3  16  10       5320.17       5160.36       220.25 o                         
  -2  16  10        245.42        396.49       111.86 o                         
  -1  16  10       8727.70       8605.83       269.45 o                         
   0  16  10        109.29        300.65       115.61 o                         
   1  16  10       8209.86       8702.07       469.17 o                         
   2  16  10        964.10       1005.38       122.35 o                         
   3  16  10       3957.60       3702.95       182.43 o                         
  -2  17  10        763.57        764.39       130.34 o                         
  -1  17  10        224.30        352.01       104.00 o                         
   0  17  10         30.66        -19.55       121.40 o                         
   1  17  10         14.13         67.10       119.18 o                         
  -9   0  11        395.49        801.92       294.89 o                         
  -7   0  11          5.33         71.27        73.52 o                         
  -5   0  11       2522.77       2690.20        91.47 o                         
  -3   0  11       8917.00       8834.50       204.52 o                         
  -1   0  11       6689.26       6811.08       124.01 o                         
   1   0  11       6893.51       6927.14       243.24 o                         
   3   0  11       5318.33       5278.43       142.21 o                         
   5   0  11       4060.55       3941.76       141.14 o                         
   7   0  11        902.06        914.40       120.52 o                         
  -9   1  11        132.80        276.01       133.90 o                         
  -8   1  11       1753.83       1779.25       114.39 o                         
  -7   1  11        646.95        662.72        57.08 o                         
  -6   1  11        807.87        766.46        60.97 o                         
  -5   1  11        641.15        699.42        44.78 o                         
  -4   1  11        125.79        169.26        19.90 o                         
  -3   1  11          3.04         33.37        15.58 o                         
  -2   1  11       1251.31       1345.32        30.37 o                         
  -1   1  11      10046.92      10075.18       141.01 o                         
   0   1  11        230.61        186.98        18.65 o                         
   1   1  11       7989.32       8138.72       149.50 o                         
   2   1  11         25.04         34.46        18.47 o                         
   3   1  11       3147.98       3041.96        60.85 o                         
   4   1  11        886.48        852.43        37.54 o                         
   5   1  11       1527.22       1435.74        61.17 o                         
   6   1  11       4099.06       4193.18       149.74 o                         
   7   1  11         72.62         44.78        74.26 o                         
   8   1  11       5352.33       4892.72       218.84 o                         
  -9   2  11        403.93        166.66       125.60 o                         
  -8   2  11        141.59        105.43        90.84 o                         
  -7   2  11        158.96        174.82        63.85 o                         
  -6   2  11        496.54        459.30        52.28 o                         
  -5   2  11       2068.17       2087.45        66.84 o                         
  -4   2  11        172.83        192.04        21.15 o                         
  -3   2  11       9741.21       9706.03       145.38 o                         
  -2   2  11         57.59         64.56        17.80 o                         
  -1   2  11       8578.67       8544.17       119.97 o                         
   0   2  11        143.15        150.34        17.43 o                         
   1   2  11       1988.90       2149.91        49.28 o                         
   2   2  11        143.35        204.64        23.56 o                         
   3   2  11       1847.58       1918.36        43.42 o                         
   4   2  11         17.96         36.00        26.14 o                         
   5   2  11       4432.65       4368.46       101.55 o                         
   6   2  11        130.70        248.78        65.60 o                         
   7   2  11       2830.25       2536.99       124.03 o                         
   8   2  11        111.39        121.87       329.66 o                         
  -9   3  11        565.48        676.06       111.90 o                         
  -8   3  11       1380.22       1272.41       113.84 o                         
  -7   3  11       1142.42       1214.91        78.29 o                         
  -6   3  11        255.25        433.97        58.32 o                         
  -5   3  11       1123.20       1161.72        42.95 o                         
  -4   3  11        641.53        731.58        31.17 o                         
  -3   3  11       1423.24       1447.50        36.29 o                         
  -2   3  11         94.01        134.51        16.82 o                         
  -1   3  11         94.21         61.72        12.11 o                         
   0   3  11        408.70        492.99        21.89 o                         
   1   3  11        610.37        669.49        31.66 o                         
   2   3  11        134.93        138.93        21.28 o                         
   3   3  11        608.68        646.01        32.69 o                         
   4   3  11        470.60        487.17        36.51 o                         
   5   3  11        835.94        831.12        47.57 o                         
   6   3  11       3358.82       3115.78        99.12 o                         
   7   3  11        225.12        373.82       125.97 o                         
   8   3  11       4824.23       4882.18       338.00 o                         
  -8   4  11        157.87        106.49       100.87 o                         
  -7   4  11        226.52        470.34        82.48 o                         
  -6   4  11       1021.94       1222.63        59.76 o                         
  -5   4  11       2712.67       2799.16        66.32 o                         
  -4   4  11       4426.29       4400.23        92.24 o                         
  -3   4  11       4514.58       4321.21        83.27 o                         
  -2   4  11       7808.22       7740.92       118.85 o                         
  -1   4  11       3319.03       3230.07        55.00 o                         
   0   4  11       3860.68       3866.34        66.41 o                         
   1   4  11       3980.75       4203.59        90.94 o                         
   2   4  11       1833.17       1843.30        56.98 o                         
   3   4  11       2672.68       2738.95        84.68 o                         
   4   4  11       1949.42       1894.82        57.25 o                         
   5   4  11       2899.78       2892.72        83.70 o                         
   6   4  11       1014.36       1036.99        84.73 o                         
   7   4  11        824.65        786.89       163.65 o                         
   8   4  11        280.68        350.66       206.95 o                         
  -8   5  11       2109.48       2280.89       158.91 o                         
  -7   5  11        217.84        201.51        98.79 o                         
  -6   5  11       2168.41       2100.70        75.69 o                         
  -5   5  11        820.08        895.24        45.76 o                         
  -4   5  11        943.05        927.44        38.91 o                         
  -3   5  11       1028.84       1088.40        33.06 o                         
  -2   5  11        160.32        213.57        17.93 o                         
  -1   5  11       4859.67       4678.15        72.03 o                         
   0   5  11       1147.93       1183.09        35.28 o                         
   1   5  11       8464.94       8559.44       164.66 o                         
   2   5  11        996.10       1090.72        45.75 o                         
   3   5  11       4318.80       4233.82        88.46 o                         
   4   5  11       2133.00       2196.73        68.60 o                         
   5   5  11       1666.42       1645.58        92.05 o                         
   6   5  11       4525.34       4466.75       177.33 o                         
   7   5  11         92.25         38.51       126.56 o                         
   8   5  11       4640.12       4899.89       475.24 o                         
  -8   6  11        318.58        325.91       133.27 o                         
  -7   6  11        156.05        382.81       116.21 o                         
  -6   6  11        536.26        606.72        49.67 o                         
  -5   6  11        269.09        437.94        40.97 o                         
  -4   6  11         55.96         67.97        34.34 o                         
  -3   6  11        707.73        798.64        31.87 o                         
  -2   6  11        489.51        529.45        26.66 o                         
  -1   6  11       1224.74       1348.05        31.36 o                         
   0   6  11         99.66        166.92        23.99 o                         
   1   6  11        260.14        371.62        27.40 o                         
   2   6  11       2996.32       3168.79        92.65 o                         
   3   6  11       3661.27       3699.50       106.06 o                         
   4   6  11       3668.00       3740.58       110.88 o                         
   5   6  11       4633.40       4558.69       127.06 o                         
   6   6  11       2148.14       2095.13       131.60 o                         
   7   6  11       1882.59       2123.32       214.41 o                         
   8   6  11        685.14        786.88       220.99 o                         
  -8   7  11       1236.31        958.68       135.45 o                         
  -7   7  11       3312.96       3452.57       178.88 o                         
  -6   7  11        796.75        813.80        65.00 o                         
  -5   7  11       2722.84       2713.74        73.92 o                         
  -4   7  11        259.02        263.95        34.07 o                         
  -3   7  11       2262.76       2305.95        62.72 o                         
  -2   7  11        792.82        732.21        27.56 o                         
  -1   7  11        281.24        316.13        22.75 o                         
   0   7  11       2987.82       2996.19        69.73 o                         
   1   7  11        121.49        165.30        25.56 o                         
   2   7  11       1299.55       1431.73        56.82 o                         
   3   7  11         34.32         57.98        47.86 o                         
   4   7  11        270.45        317.46        56.57 o                         
   5   7  11         94.29         94.87        61.48 o                         
   6   7  11       2223.54       2150.51       125.42 o                         
   7   7  11        125.09         -4.17       218.16 o                         
  -8   8  11        661.85        775.71       161.49 o                         
  -7   8  11        156.15        144.17       103.01 o                         
  -6   8  11       2465.74       2554.25       102.80 o                         
  -5   8  11       1763.97       1652.97        78.09 o                         
  -4   8  11       5428.20       5252.15       113.61 o                         
  -3   8  11       2691.69       2627.50        70.33 o                         
  -2   8  11      10696.37      10310.50       170.40 o                         
  -1   8  11       2545.58       2455.89        54.80 o                         
   0   8  11      10570.89      10538.46       182.91 o                         
   1   8  11       4324.47       4262.89        88.00 o                         
   2   8  11       5429.32       5541.90       156.94 o                         
   3   8  11       2904.27       2972.47        93.07 o                         
   4   8  11       3933.66       3915.07       135.20 o                         
   5   8  11       2103.01       2121.06        90.72 o                         
   6   8  11       2247.61       2439.47       125.48 o                         
   7   8  11        707.34       1088.92       270.18 o                         
  -7   9  11       1161.14       1295.87       142.32 o                         
  -6   9  11       2771.15       2681.48       107.84 o                         
  -5   9  11       1616.29       1664.92        70.72 o                         
  -4   9  11       1938.34       2000.28        68.24 o                         
  -3   9  11       1363.55       1363.72        56.85 o                         
  -2   9  11        359.50        349.57        29.98 o                         
  -1   9  11       2325.88       2194.57        52.96 o                         
   0   9  11        580.47        667.96        38.79 o                         
   1   9  11       3318.82       3412.09        78.18 o                         
   2   9  11       2022.20       2073.04        83.30 o                         
   3   9  11       2023.39       2291.07        79.84 o                         
   4   9  11       1938.65       2164.77       108.01 o                         
   5   9  11        359.69        432.37        88.02 o                         
   6   9  11       2927.50       2751.21       147.82 o                         
   7   9  11        136.95        292.09       261.15 o                         
  -7  10  11          0.09         91.98       124.66 o                         
  -6  10  11        584.53        747.21        98.93 o                         
  -5  10  11         12.86         39.13        50.77 o                         
  -4  10  11       1489.79       1476.74        84.46 o                         
  -3  10  11         42.76         96.56        51.57 o                         
  -2  10  11       1166.28       1122.10        44.94 o                         
  -1  10  11        233.51        230.79        39.56 o                         
   0  10  11       2019.36       2072.00        61.63 o                         
   1  10  11        526.89        627.16        50.55 o                         
   2  10  11       5303.23       5476.40       145.35 o                         
   3  10  11       2590.85       2570.13        94.17 o                         
   4  10  11       5102.00       4979.15       139.80 o                         
   5  10  11       2708.54       2704.50       131.51 o                         
   6  10  11       2253.63       2091.76       150.49 o                         
  -7  11  11       2971.63       3150.16       212.71 o                         
  -6  11  11        781.12       1007.42       157.63 o                         
  -5  11  11       3264.17       3290.98       134.59 o                         
  -4  11  11        423.41        371.46        48.37 o                         
  -3  11  11       3104.36       3039.64        98.95 o                         
  -2  11  11        367.14        336.80        55.11 o                         
  -1  11  11       2095.63       2210.24        70.18 o                         
   0  11  11        950.93       1004.60        51.19 o                         
   1  11  11       1142.34       1194.31        67.67 o                         
   2  11  11        715.46        755.61        70.27 o                         
   3  11  11         46.02         71.04        52.85 o                         
   4  11  11         69.62         39.33        72.83 o                         
   5  11  11        448.51        468.76        99.52 o                         
   6  11  11        852.93        726.15       159.31 o                         
  -6  12  11       2466.41       2441.09       142.61 o                         
  -5  12  11        609.95        536.60        91.75 o                         
  -4  12  11       8005.33       7715.81       213.10 o                         
  -3  12  11       1489.88       1417.15        75.15 o                         
  -2  12  11      15366.20      14738.09       274.25 o                         
  -1  12  11       1581.61       1747.55        93.60 o                         
   0  12  11      14678.27      14365.08       258.73 o                         
   1  12  11       3372.97       3344.44       104.61 o                         
   2  12  11       8206.35       8239.61       204.52 o                         
   3  12  11       2968.67       2906.98       107.52 o                         
   4  12  11       3848.36       3828.38       149.74 o                         
   5  12  11       1316.76       1350.60       115.48 o                         
   6  12  11       1712.22       1863.52       186.92 o                         
  -6  13  11       2452.85       2364.93       174.61 o                         
  -5  13  11       2904.39       2714.00       156.00 o                         
  -4  13  11       1986.73       1812.10       122.76 o                         
  -3  13  11       2920.77       2722.77       112.52 o                         
  -2  13  11        495.57        553.26        62.25 o                         
  -1  13  11       2712.70       2726.65        98.43 o                         
   0  13  11         31.11         86.23        62.08 o                         
   1  13  11       1118.88       1086.58        82.57 o                         
   2  13  11        897.22       1085.46        99.23 o                         
   3  13  11        166.36        450.23        78.41 o                         
   4  13  11       1225.10       1173.62       108.37 o                         
   5  13  11        146.17        163.54       119.87 o                         
  -5  14  11        103.75        250.16       115.44 o                         
  -4  14  11       1087.45        996.24       107.47 o                         
  -3  14  11        304.96        414.63       105.54 o                         
  -2  14  11       1802.30       1702.96       100.48 o                         
  -1  14  11        862.17        759.45        84.61 o                         
   0  14  11       3486.27       3228.27       122.17 o                         
   1  14  11        740.05        791.32        96.85 o                         
   2  14  11       4910.87       4929.09       182.00 o                         
   3  14  11        926.72        966.78       121.91 o                         
   4  14  11       4425.60       4420.79       175.08 o                         
  -4  15  11        144.11        179.84       110.58 o                         
  -3  15  11       2118.81       2139.21       132.44 o                         
  -2  15  11        571.74        584.77       105.29 o                         
  -1  15  11        735.45        817.66        97.77 o                         
   0  15  11       1002.98       1161.84       166.63 o                         
   1  15  11        129.33        197.59       128.01 o                         
   2  15  11        942.15       1061.87       136.40 o                         
   3  15  11         74.46         90.32       102.84 o                         
   4  15  11        110.17        151.40       139.94 o                         
  -3  16  11        316.63        351.21       120.24 o                         
  -2  16  11      10221.20      10192.96       305.04 o                         
  -1  16  11        342.20        383.07        85.86 o                         
   0  16  11      11513.45      11246.01       446.54 o                         
   1  16  11        539.61        495.15       138.90 o                         
   2  16  11       9019.03       9178.36       311.65 o                         
   3  16  11        354.78        302.44       114.08 o                         
  -2  17  11          4.34         84.61       104.17 o                         
  -1  17  11        739.93        701.68       106.48 o                         
   0  17  11         22.39       -143.05       143.05 o                         
   1  17  11          1.21         48.87       123.04 o                         
  -8   0  12       1263.94       1287.83       145.67 o                         
  -6   0  12      11156.96      11297.91       343.47 o                         
  -4   0  12      24253.11      23300.94       474.62 o                         
  -2   0  12      31430.62      31032.35       678.12 o                         
   0   0  12      27563.11      28956.92       635.91 o                         
   2   0  12      26115.85      25434.39       562.77 o                         
   4   0  12      12745.50      12399.05       269.69 o                         
   6   0  12       6384.36       6498.50       355.18 o                         
   8   0  12       2328.61       2023.70       215.20 o                         
  -9   1  12       3498.98       3560.69       193.59 o                         
  -8   1  12        193.31        211.71        87.09 o                         
  -7   1  12       8244.12       8221.22       197.78 o                         
  -6   1  12        378.40        365.09        51.43 o                         
  -5   1  12      11920.47      11649.62       216.23 o                         
  -4   1  12        124.64         94.03        19.76 o                         
  -3   1  12      13517.25      13327.26       205.17 o                         
  -2   1  12         15.02         37.61        16.42 o                         
  -1   1  12      15041.07      15423.16       205.43 o                         
   0   1  12         53.72         38.09        18.00 o                         
   1   1  12      10611.41      10716.90       202.12 o                         
   2   1  12       4269.79       4128.74        84.33 o                         
   3   1  12       3586.29       3590.60        72.80 o                         
   4   1  12       1254.11       1209.71        44.30 o                         
   5   1  12        324.68        301.19        45.20 o                         
   6   1  12         19.62         43.84        56.40 o                         
   7   1  12        562.48        661.42        94.74 o                         
   8   1  12         50.92        240.68       182.25 o                         
  -9   2  12        125.47        327.99       139.74 o                         
  -8   2  12         39.50        -93.96        93.96 o                         
  -7   2  12        571.74        704.91        71.86 o                         
  -6   2  12        569.57        652.14        59.74 o                         
  -5   2  12       1491.93       1473.76        56.06 o                         
  -4   2  12       3680.65       3547.26        69.05 o                         
  -3   2  12        533.19        510.18        21.89 o                         
  -2   2  12       5682.49       5728.69        88.14 o                         
  -1   2  12         92.54        147.44        19.09 o                         
   0   2  12       8520.18       8703.02       139.28 o                         
   1   2  12        942.69       1038.30        33.78 o                         
   2   2  12      11129.63      11014.94       193.28 o                         
   3   2  12       1984.21       2058.10        48.62 o                         
   4   2  12      18943.78      18472.89       298.12 o                         
   5   2  12       1130.37       1035.01        58.88 o                         
   6   2  12      12891.91      12534.19       298.49 o                         
   7   2  12        146.53        180.24       100.73 o                         
   8   2  12       2878.53       3117.50       302.82 o                         
  -8   3  12        564.83        485.16       109.14 o                         
  -7   3  12       5699.48       5929.11       200.68 o                         
  -6   3  12        689.83        699.65        56.20 o                         
  -5   3  12       9333.63       9177.90       177.26 o                         
  -4   3  12         73.75         96.42        23.38 o                         
  -3   3  12      12372.80      12163.99       196.38 o                         
  -2   3  12        445.02        505.00        21.01 o                         
  -1   3  12      11202.51      10903.84       152.82 o                         
   0   3  12       1071.55       1051.83        33.79 o                         
   1   3  12      11803.68      11822.79       183.56 o                         
   2   3  12       3109.19       3153.61        73.30 o                         
   3   3  12       6593.29       6546.12       125.04 o                         
   4   3  12       1189.94       1205.37        52.66 o                         
   5   3  12        170.77        147.32        42.52 o                         
   6   3  12        834.97        822.95        94.69 o                         
   7   3  12       1005.21       1031.09       143.54 o                         
   8   3  12        593.15        644.44       320.36 o                         
  -8   4  12        737.40        934.84       105.79 o                         
  -7   4  12        142.15        264.99        90.36 o                         
  -6   4  12       7355.64       7422.33       159.60 o                         
  -5   4  12          2.59         13.18        34.62 o                         
  -4   4  12      20451.60      20062.41       331.97 o                         
  -3   4  12         30.52         63.25        18.98 o                         
  -2   4  12      39606.58      38592.89       548.81 o                         
  -1   4  12       1029.37       1050.26        26.45 o                         
   0   4  12      34086.73      33977.99       526.49 o                         
   1   4  12       3402.11       3516.73        82.66 o                         
   2   4  12      24909.69      25161.07       434.06 o                         
   3   4  12       1052.62       1098.75        41.89 o                         
   4   4  12      13383.20      13384.78       237.35 o                         
   5   4  12        246.60        239.26        54.37 o                         
   6   4  12       5492.79       5074.07       150.89 o                         
   7   4  12        134.93        229.79       135.61 o                         
   8   4  12       1527.01       1751.76       222.85 o                         
  -8   5  12         43.25        137.03       102.04 o                         
  -7   5  12       7531.29       7527.44       269.76 o                         
  -6   5  12         60.08         53.87        50.57 o                         
  -5   5  12       8600.60       8433.98       173.72 o                         
  -4   5  12        138.64        160.43        30.31 o                         
  -3   5  12       6334.83       6214.33       116.73 o                         
  -2   5  12        689.25        680.43        25.20 o                         
  -1   5  12       4110.81       3999.95        65.35 o                         
   0   5  12       2080.70       2076.20        49.49 o                         
   1   5  12       1153.78       1258.23        47.64 o                         
   2   5  12       2525.41       2388.68        70.09 o                         
   3   5  12         75.49        119.60        29.97 o                         
   4   5  12        110.81        159.69        53.75 o                         
   5   5  12         88.99        111.28        55.34 o                         
   6   5  12        207.51        315.24        71.34 o                         
   7   5  12        763.80        914.75       153.47 o                         
   8   5  12        782.31        657.32       259.67 o                         
  -8   6  12         48.22         46.93       112.57 o                         
  -7   6  12        989.67       1082.48       118.17 o                         
  -6   6  12       1232.55       1423.05        66.56 o                         
  -5   6  12       2039.45       1958.42        63.28 o                         
  -4   6  12       3578.45       3363.90        78.20 o                         
  -3   6  12       2562.68       2570.10        82.31 o                         
  -2   6  12       2800.03       2677.25        61.17 o                         
  -1   6  12       2541.34       2518.42        47.91 o                         
   0   6  12       6266.71       6059.89       113.17 o                         
   1   6  12        163.45        200.72        23.15 o                         
   2   6  12       7597.10       7724.13       165.88 o                         
   3   6  12       2220.52       2309.10       100.29 o                         
   4   6  12       7056.72       7110.26       178.93 o                         
   5   6  12       3187.38       3128.43       117.86 o                         
   6   6  12       4665.66       4647.18       158.24 o                         
   7   6  12       1125.93        962.96       148.72 o                         
  -8   7  12        400.68        544.17       124.53 o                         
  -7   7  12       3230.25       3430.06       164.01 o                         
  -6   7  12       1355.18       1253.31        81.13 o                         
  -5   7  12       3223.49       3240.83       107.18 o                         
  -4   7  12       1718.66       1613.10        55.47 o                         
  -3   7  12       1696.19       1797.76        54.68 o                         
  -2   7  12        741.55        708.80        28.67 o                         
  -1   7  12       2097.00       2044.89        45.69 o                         
   0   7  12        169.30        144.49        26.96 o                         
   1   7  12       4270.88       4081.79        88.03 o                         
   2   7  12       2151.26       2398.42       104.77 o                         
   3   7  12       3030.40       2987.01        95.48 o                         
   4   7  12       2956.09       2981.24       106.50 o                         
   5   7  12        224.36        209.83        63.84 o                         
   6   7  12       3917.34       3929.42       143.41 o                         
   7   7  12        380.64         45.99       164.79 o                         
  -8   8  12        203.34        320.29       152.48 o                         
  -7   8  12        135.00         67.99       111.50 o                         
  -6   8  12       2500.09       2514.57       117.14 o                         
  -5   8  12         52.22        106.03        40.80 o                         
  -4   8  12       9038.13       8775.37       167.93 o                         
  -3   8  12       1513.44       1491.78        51.73 o                         
  -2   8  12      18631.47      17484.01       272.73 o                         
  -1   8  12       5640.66       5380.14       101.20 o                         
   0   8  12      13888.92      13420.83       238.95 o                         
   1   8  12       5960.78       6034.68       114.48 o                         
   2   8  12      10272.71      10318.60       236.88 o                         
   3   8  12       3657.44       3839.25       115.62 o                         
   4   8  12       6475.53       6494.31       190.91 o                         
   5   8  12       2192.84       2160.75        92.46 o                         
   6   8  12       2216.94       2217.70       130.95 o                         
   7   8  12        697.08        859.12       220.32 o                         
  -7   9  12       4806.09       4438.42       221.48 o                         
  -6   9  12        476.09        493.99        70.83 o                         
  -5   9  12       5479.09       5270.84       135.13 o                         
  -4   9  12       1180.77       1145.20        60.44 o                         
  -3   9  12       2260.93       2210.06        64.97 o                         
  -2   9  12       2085.12       2067.48        55.39 o                         
  -1   9  12        242.66        255.72        36.31 o                         
   0   9  12       1789.20       1799.53        57.64 o                         
   1   9  12       2693.60       2510.70        71.23 o                         
   2   9  12        271.69        291.89        55.56 o                         
   3   9  12       2278.10       2372.26        86.71 o                         
   4   9  12        587.78        684.50        92.95 o                         
   5   9  12       1440.03       1315.03       100.39 o                         
   6   9  12       1754.10       1812.26       125.68 o                         
   7   9  12       1174.49       1035.95       217.54 o                         
  -7  10  12        668.93        564.46       144.33 o                         
  -6  10  12       1318.61       1173.41       119.91 o                         
  -5  10  12        802.43        812.98        78.44 o                         
  -4  10  12       2899.62       2818.71        82.59 o                         
  -3  10  12       1014.95       1005.47        48.92 o                         
  -2  10  12       2822.73       2840.90        81.57 o                         
  -1  10  12        482.62        493.65        42.56 o                         
   0  10  12       3998.97       3905.85        92.94 o                         
   1  10  12        660.96        792.09        55.02 o                         
   2  10  12       2973.65       3092.42       105.67 o                         
   3  10  12       3389.16       3662.71       110.47 o                         
   4  10  12       2170.67       2298.14       100.55 o                         
   5  10  12       2824.13       3130.31       141.11 o                         
   6  10  12       1214.71       1308.50       130.91 o                         
  -7  11  12       1314.58       1333.99       166.23 o                         
  -6  11  12       2164.08       2168.74       153.39 o                         
  -5  11  12        746.10        659.00        78.65 o                         
  -4  11  12       1506.73       1465.32        71.48 o                         
  -3  11  12        158.55        208.22        58.16 o                         
  -2  11  12        520.34        453.31        53.90 o                         
  -1  11  12        356.96        387.35        45.21 o                         
   0  11  12         28.07        -48.22        48.22 o                         
   1  11  12        556.17        552.37        56.41 o                         
   2  11  12        387.86        451.45        67.44 o                         
   3  11  12        177.08        158.87        65.56 o                         
   4  11  12       1397.32       1528.53       114.02 o                         
   5  11  12         31.03        111.48        92.53 o                         
   6  11  12       2785.01       2873.08       204.26 o                         
  -6  12  12       1454.79       1406.83       137.70 o                         
  -5  12  12        247.36        273.95        96.14 o                         
  -4  12  12       4585.55       4619.42       167.51 o                         
  -3  12  12       3777.30       3851.99       118.28 o                         
  -2  12  12       5686.59       5462.53       133.15 o                         
  -1  12  12       9301.83       9049.57       178.81 o                         
   0  12  12       2317.36       2281.49        86.23 o                         
   1  12  12       8767.20       8517.04       206.22 o                         
   2  12  12       1108.24       1193.58        85.31 o                         
   3  12  12       4712.53       4720.55       153.55 o                         
   4  12  12        456.11        676.66       110.84 o                         
   5  12  12       1983.47       1944.03       125.20 o                         
  -6  13  12       1326.74       1180.12       153.16 o                         
  -5  13  12       1353.53       1313.62       131.25 o                         
  -4  13  12       2041.15       1934.11       133.16 o                         
  -3  13  12         66.84        200.20        80.01 o                         
  -2  13  12       1660.73       1410.00        78.42 o                         
  -1  13  12       1468.17       1537.44        83.74 o                         
   0  13  12        371.69        294.20        59.98 o                         
   1  13  12       3459.71       3320.27       121.42 o                         
   2  13  12         62.42         34.51        80.74 o                         
   3  13  12       2819.84       3015.35       128.41 o                         
   4  13  12       1458.83       1557.80       125.64 o                         
   5  13  12       1405.13       1182.91       145.91 o                         
  -5  14  12         39.61         53.22       108.69 o                         
  -4  14  12       1230.63       1217.42       120.26 o                         
  -3  14  12         64.29        153.56        88.78 o                         
  -2  14  12       1386.05       1373.62        94.00 o                         
  -1  14  12        650.92        646.94        88.21 o                         
   0  14  12       1233.05       1282.52       104.03 o                         
   1  14  12       2137.98       2148.77       138.28 o                         
   2  14  12        301.36        576.58       121.87 o                         
   3  14  12       3518.85       3837.25       250.06 o                         
   4  14  12         73.34        117.90       107.46 o                         
  -4  15  12       2832.85       2597.52       157.88 o                         
  -3  15  12         72.18        152.74       125.94 o                         
  -2  15  12       1717.38       1487.34       120.26 o                         
  -1  15  12         17.61         23.28        91.30 o                         
   0  15  12        295.89        181.38       120.81 o                         
   1  15  12          1.28       -135.27       135.27 o                         
   2  15  12        235.85        271.13       127.58 o                         
   3  15  12          7.02         46.25       117.93 o                         
  -3  16  12       5230.07       5503.94       233.26 o                         
  -2  16  12        923.81       1028.56       125.77 o                         
  -1  16  12       7257.26       6789.11       206.45 o                         
   0  16  12        168.39        155.63       132.91 o                         
   1  16  12       6243.28       6048.69       245.77 o                         
   2  16  12          9.25       -131.13       150.97 o                         
  -1  17  12       1326.61       1299.60       132.13 o                         
   0  17  12         17.35        169.69       125.25 o                         
  -9   0  13       2405.03       2646.61       248.42 o                         
  -7   0  13        613.47        424.74        98.48 o                         
  -5   0  13       2687.89       3017.78       132.34 o                         
  -3   0  13      16719.69      16357.91       367.53 o                         
  -1   0  13      49114.14      47979.75       900.85 o                         
   1   0  13      38777.45      38584.82      1142.77 o                         
   3   0  13      12709.32      12041.98       261.48 o                         
   5   0  13       3516.19       3320.18       147.23 o                         
   7   0  13        563.06        581.17       150.24 o                         
  -9   1  13         57.76        252.67       119.45 o                         
  -8   1  13       4344.55       4424.13       169.72 o                         
  -7   1  13          0.63        132.91        71.15 o                         
  -6   1  13      10195.70      10244.38       214.55 o                         
  -5   1  13         49.97        141.85        40.62 o                         
  -4   1  13      11098.70      10770.99       162.58 o                         
  -3   1  13        693.74        719.69        36.88 o                         
  -2   1  13       4260.17       4338.37        77.82 o                         
  -1   1  13       3384.25       3340.20        59.69 o                         
   0   1  13        744.11        842.37        31.83 o                         
   1   1  13       6284.01       6233.56       119.72 o                         
   2   1  13      12391.51      12008.40       207.33 o                         
   3   1  13       5264.69       5228.01       101.18 o                         
   4   1  13      17680.19      17023.05       265.10 o                         
   5   1  13        760.34        758.04        59.43 o                         
   6   1  13      14572.14      13821.29       357.19 o                         
   7   1  13         23.56        142.73        87.21 o                         
   8   1  13       8733.68       8854.36       502.33 o                         
  -8   2  13         54.19         30.36        80.46 o                         
  -7   2  13       2602.40       2784.93       115.25 o                         
  -6   2  13        177.59        229.19        53.54 o                         
  -5   2  13        785.50        799.10        47.72 o                         
  -4   2  13          0.92         24.33        27.95 o                         
  -3   2  13       1531.26       1575.74        49.02 o                         
  -2   2  13        663.62        696.04        26.93 o                         
  -1   2  13       3792.69       3792.32        66.66 o                         
   0   2  13       1193.66       1234.07        37.87 o                         
   1   2  13       8628.81       8570.34       146.06 o                         
   2   2  13       1892.22       1874.99        51.08 o                         
   3   2  13      11719.69      11846.42       199.03 o                         
   4   2  13       2092.10       2258.08        71.36 o                         
   5   2  13       5836.53       5594.23       131.09 o                         
   6   2  13        819.49        827.42        85.54 o                         
   7   2  13       1226.14       1079.82       117.28 o                         
   8   2  13        122.34        191.54       153.92 o                         
  -8   3  13       3139.16       3541.57       172.72 o                         
  -7   3  13       2318.78       2594.53       170.61 o                         
  -6   3  13       9583.23       9511.43       205.92 o                         
  -5   3  13       6650.46       6527.26       137.84 o                         
  -4   3  13      14523.27      14237.50       252.65 o                         
  -3   3  13       6741.93       6714.53       110.93 o                         
  -2   3  13       3880.39       3774.45        63.57 o                         
  -1   3  13       1335.45       1346.43        31.31 o                         
   0   3  13        647.77        630.64        28.05 o                         
   1   3  13         83.45         81.83        16.66 o                         
   2   3  13       5022.82       5141.78       105.36 o                         
   3   3  13       1946.87       1926.87        76.60 o                         
   4   3  13       8783.05       8330.82       168.76 o                         
   5   3  13       1039.91        970.79        55.40 o                         
   6   3  13       9130.60       9044.09       250.51 o                         
   7   3  13        389.06        569.93       128.83 o                         
   8   3  13       6526.32       7061.36       894.96 o                         
  -8   4  13         12.99        -80.86       125.11 o                         
  -7   4  13        642.63        690.93        97.54 o                         
  -6   4  13        250.62        204.86        51.92 o                         
  -5   4  13       2316.14       2385.99        77.22 o                         
  -4   4  13       1105.04       1106.31        41.61 o                         
  -3   4  13      18291.09      17930.15       295.32 o                         
  -2   4  13       3405.70       3389.33        61.03 o                         
  -1   4  13      42282.81      41424.08       571.16 o                         
   0   4  13      10197.19      10150.01       176.92 o                         
   1   4  13      31945.92      32438.86       585.92 o                         
   2   4  13      12761.69      12924.24       232.44 o                         
   3   4  13      11084.11      10905.78       194.78 o                         
   4   4  13       5570.42       5507.08       126.61 o                         
   5   4  13       2500.14       2427.79        99.68 o                         
   6   4  13       1504.88       1637.91       105.03 o                         
   7   4  13        181.73        169.35       169.22 o                         
   8   4  13        222.26        404.76       207.84 o                         
  -8   5  13       5697.99       5491.35       224.55 o                         
  -7   5  13       1054.54       1527.38       127.22 o                         
  -6   5  13       9609.48       9425.42       196.85 o                         
  -5   5  13       2298.78       2431.95        78.23 o                         
  -4   5  13       5366.03       5345.26       105.86 o                         
  -3   5  13       7890.16       7663.61       148.22 o                         
  -2   5  13        447.95        490.69        29.81 o                         
  -1   5  13      18358.27      17755.31       260.84 o                         
   0   5  13       2425.58       2369.97        55.56 o                         
   1   5  13      12015.80      12525.26       232.10 o                         
   2   5  13      12112.69      12155.50       252.02 o                         
   3   5  13       4707.42       4683.30       112.42 o                         
   4   5  13      14651.29      14301.79       288.07 o                         
   5   5  13        129.84        145.03        50.14 o                         
   6   5  13      10122.66       9729.06       368.98 o                         
   7   5  13        452.90        258.13       144.32 o                         
  -8   6  13        480.36        530.03       114.26 o                         
  -7   6  13        634.93        831.57       114.96 o                         
  -6   6  13        598.60        585.57        52.41 o                         
  -5   6  13         80.65        127.04        51.32 o                         
  -4   6  13        110.96         85.37        30.14 o                         
  -3   6  13        971.16        983.41        52.79 o                         
  -2   6  13       6717.41       6287.85       100.09 o                         
  -1   6  13       3958.44       3810.02        68.74 o                         
   0   6  13      14918.36      14533.60       239.22 o                         
   1   6  13       7119.59       7226.50       148.42 o                         
   2   6  13      11113.81      11165.13       244.19 o                         
   3   6  13       5463.67       5486.07       138.08 o                         
   4   6  13       7587.23       7920.83       214.94 o                         
   5   6  13       2370.07       2301.65       115.49 o                         
   6   6  13       3178.61       3061.40       148.52 o                         
   7   6  13        715.93        531.70       252.42 o                         
  -8   7  13       1740.48       1876.50       154.52 o                         
  -7   7  13       4039.80       4529.56       203.77 o                         
  -6   7  13       4095.72       4015.49       117.64 o                         
  -5   7  13      11513.08      11253.58       212.42 o                         
  -4   7  13       5949.60       5743.40       119.64 o                         
  -3   7  13      14440.83      13998.49       245.08 o                         
  -2   7  13       1817.45       1760.62        50.77 o                         
  -1   7  13       7846.86       7583.49       124.30 o                         
   0   7  13        593.59        634.32        42.80 o                         
   1   7  13       3518.96       3580.49        81.57 o                         
   2   7  13       2987.69       3063.97       151.88 o                         
   3   7  13         21.99         27.05        51.82 o                         
   4   7  13       3411.35       3549.88       145.30 o                         
   5   7  13        932.72       1059.78        71.82 o                         
   6   7  13       3801.38       3981.93       216.34 o                         
   7   7  13       1353.42       1329.03       216.71 o                         
  -8   8  13        140.51        -71.13       218.51 o                         
  -7   8  13         14.69        121.36       107.80 o                         
  -6   8  13        571.99        597.54        68.66 o                         
  -5   8  13       4617.23       4465.27       115.56 o                         
  -4   8  13       6901.47       6825.32       140.38 o                         
  -3   8  13      16940.44      16266.60       283.07 o                         
  -2   8  13      17020.97      16384.35       283.77 o                         
  -1   8  13      23927.08      23085.34       342.53 o                         
   0   8  13      23783.19      23443.60       396.40 o                         
   1   8  13      11599.03      11426.96       210.66 o                         
   2   8  13      24464.72      24971.12       469.74 o                         
   3   8  13       2730.85       2760.99        96.38 o                         
   4   8  13      10798.52      10979.78       259.62 o                         
   5   8  13        526.06        491.08        69.24 o                         
   6   8  13       2097.55       2018.20       129.72 o                         
   7   8  13          8.49       -152.81       165.47 o                         
  -7   9  13       3298.67       3415.54       193.28 o                         
  -6   9  13       6128.88       6071.14       241.55 o                         
  -5   9  13       8122.01       7756.32       193.36 o                         
  -4   9  13       2442.28       2447.92        83.25 o                         
  -3   9  13      15446.63      14971.31       264.11 o                         
  -2   9  13         95.49         99.51        32.03 o                         
  -1   9  13      19325.27      18862.00       299.45 o                         
   0   9  13       2504.52       2514.24        69.40 o                         
   1   9  13       8288.60       8410.02       185.85 o                         
   2   9  13       5894.03       6135.54       152.76 o                         
   3   9  13       1129.04       1215.06        70.92 o                         
   4   9  13       7234.81       7354.64       198.49 o                         
   5   9  13        195.25        252.75        89.29 o                         
   6   9  13       4332.89       4068.89       176.93 o                         
   7   9  13       1019.56       1057.58       210.42 o                         
  -7  10  13          4.56        -11.62       117.35 o                         
  -6  10  13        347.40        309.18        95.19 o                         
  -5  10  13        636.65        599.13        62.49 o                         
  -4  10  13         38.23         98.17        56.04 o                         
  -3  10  13       3615.14       3426.80        94.04 o                         
  -2  10  13       2688.54       2548.08        75.14 o                         
  -1  10  13       3767.54       3661.98        85.75 o                         
   0  10  13      11490.23      10914.78       198.85 o                         
   1  10  13       2753.97       2779.31        86.14 o                         
   2  10  13      13104.27      13078.70       276.40 o                         
   3  10  13       1067.86       1165.27        77.49 o                         
   4  10  13      10442.31      10469.60       261.25 o                         
   5  10  13        121.17        108.84       100.63 o                         
   6  10  13       5303.37       5144.31       330.18 o                         
  -6  11  13       1070.55       1042.20       109.46 o                         
  -5  11  13      10958.07      10360.06       279.18 o                         
  -4  11  13       1359.86       1306.54       109.54 o                         
  -3  11  13      13550.97      13269.32       284.19 o                         
  -2  11  13        492.53        495.94        54.34 o                         
  -1  11  13       6349.45       6006.67       125.84 o                         
   0  11  13         44.60         21.62        52.96 o                         
   1  11  13        840.70        918.84        74.76 o                         
   2  11  13        489.09        485.47        76.40 o                         
   3  11  13        307.66        343.57        70.49 o                         
   4  11  13        402.53        460.45        87.33 o                         
   5  11  13       1592.35       1577.94       107.60 o                         
   6  11  13        448.32        330.46       136.42 o                         
  -6  12  13       1118.09       1382.63       164.88 o                         
  -5  12  13       2479.09       2687.60       156.58 o                         
  -4  12  13       6918.51       7092.92       200.21 o                         
  -3  12  13       5017.46       4902.56       135.37 o                         
  -2  12  13      14830.27      14359.62       269.43 o                         
  -1  12  13       6307.12       6266.40       143.23 o                         
   0  12  13      19057.61      18712.69       339.18 o                         
   1  12  13       2271.95       2423.57       162.23 o                         
   2  12  13      18145.98      17965.66       366.82 o                         
   3  12  13        194.87        180.70        83.77 o                         
   4  12  13       9323.27       9200.88       276.77 o                         
   5  12  13         24.90        -50.46       107.58 o                         
  -5  13  13       8747.05       8650.42       321.06 o                         
  -4  13  13        211.57        258.17       100.73 o                         
  -3  13  13       9617.84       9556.76       244.70 o                         
  -2  13  13        910.21        764.41        84.06 o                         
  -1  13  13       5807.40       5472.67       148.12 o                         
   0  13  13       3874.71       3648.82       111.42 o                         
   1  13  13        871.20        934.45        89.62 o                         
   2  13  13       4035.70       3944.65       149.81 o                         
   3  13  13        116.95         -2.37       104.47 o                         
   4  13  13       2173.43       2281.05       146.39 o                         
   5  13  13       1240.09       1270.08       147.36 o                         
  -5  14  13       1316.27        987.04       141.44 o                         
  -4  14  13        231.86        324.17       105.90 o                         
  -3  14  13       3343.95       3458.59       154.33 o                         
  -2  14  13       2955.62       3036.76       144.21 o                         
  -1  14  13       2103.65       1899.64        96.03 o                         
   0  14  13       8291.69       8197.96       261.81 o                         
   1  14  13        574.90        710.54       133.71 o                         
   2  14  13       9937.35       9675.97       303.86 o                         
   3  14  13         24.03        -20.68       113.93 o                         
   4  14  13       6746.86       6847.12       268.78 o                         
  -4  15  13        167.21         99.01       105.66 o                         
  -3  15  13       5850.15       5571.93       223.12 o                         
  -2  15  13         17.25        237.26       110.73 o                         
  -1  15  13       3203.52       3253.71       148.84 o                         
   0  15  13        171.60        157.74       109.85 o                         
   1  15  13        632.57        707.48       120.57 o                         
   2  15  13        163.02        156.39       109.27 o                         
   3  15  13        188.56        113.83       122.76 o                         
  -3  16  13        436.20        325.98       116.42 o                         
  -2  16  13      10058.99      10351.65       310.04 o                         
  -1  16  13        141.34        198.74       124.39 o                         
   0  16  13      12335.14      12031.05       551.40 o                         
   1  16  13          8.37        129.00       117.96 o                         
   2  16  13       8822.25       8536.09       275.27 o                         
  -8   0  14        388.97        288.89       123.08 o                         
  -6   0  14       2993.42       3088.86       146.55 o                         
  -4   0  14      51251.88      50100.21      1086.42 o                         
  -2   0  14     159841.00     161801.80      3474.49 o                         
   0   0  14     188431.97     196785.81      4219.27 o                         
   2   0  14     109478.13     108025.16      2582.18 o                         
   4   0  14      30265.40      28712.22       640.66 o                         
   6   0  14       2762.94       2476.83       176.15 o                         
   8   0  14         88.88        193.47       256.06 o                         
  -8   1  14        215.00        287.60        90.85 o                         
  -7   1  14      25092.15      25054.89       580.36 o                         
  -6   1  14        121.64        166.84        61.62 o                         
  -5   1  14      55307.36      54735.25      1036.20 o                         
  -4   1  14        205.71        188.84        24.55 o                         
  -3   1  14      60441.06      59238.53       906.21 o                         
  -2   1  14       2810.88       2771.79        64.12 o                         
  -1   1  14      20204.96      19913.84       314.16 o                         
   0   1  14       7296.04       7550.53       131.75 o                         
   1   1  14         20.79         49.05        17.50 o                         
   2   1  14        946.23       1019.51        47.45 o                         
   3   1  14       6313.02       6233.12       118.81 o                         
   4   1  14         66.32         70.11        39.07 o                         
   5   1  14       9752.60       9529.55       206.78 o                         
   6   1  14         25.69         -1.94        73.34 o                         
   7   1  14       6005.92       5716.24       328.70 o                         
   8   1  14         80.12         -7.05       141.50 o                         
  -8   2  14       1293.59       1685.64       114.30 o                         
  -7   2  14        125.70         69.42        78.94 o                         
  -6   2  14         32.33         60.94        52.65 o                         
  -5   2  14          7.95        147.05        39.21 o                         
  -4   2  14       7222.59       7001.31       127.68 o                         
  -3   2  14         32.27         36.51        19.22 o                         
  -2   2  14      48964.66      48014.51       734.79 o                         
  -1   2  14         26.62         56.38        21.13 o                         
   0   2  14     103461.19     102338.48      1556.24 o                         
   1   2  14        306.38        338.46        32.97 o                         
   2   2  14      70342.94      70157.09      1119.03 o                         
   3   2  14        174.34        227.79        30.43 o                         
   4   2  14      23392.21      22970.22       404.39 o                         
   5   2  14         44.24         73.34        50.23 o                         
   6   2  14       3974.99       3859.40       149.15 o                         
   7   2  14         21.36         96.40       114.55 o                         
   8   2  14        226.25        180.86       156.59 o                         
  -8   3  14        854.36        953.20       150.48 o                         
  -7   3  14      20988.12      21565.25       511.72 o                         
  -6   3  14       2390.65       2423.19        83.50 o                         
  -5   3  14      42057.84      42114.12       754.39 o                         
  -4   3  14       2279.87       2321.37        73.02 o                         
  -3   3  14      44424.61      43948.57       624.15 o                         
  -2   3  14        547.45        602.07        23.97 o                         
  -1   3  14      22185.52      22104.96       309.92 o                         
   0   3  14       1198.14       1161.45        38.70 o                         
   1   3  14        437.23        448.25        26.41 o                         
   2   3  14       3869.82       3846.57        82.99 o                         
   3   3  14       5736.83       5915.40       128.39 o                         
   4   3  14       6388.82       6056.26       127.01 o                         
   5   3  14       7700.02       7429.33       184.13 o                         
   6   3  14       4902.92       4514.50       184.07 o                         
   7   3  14       4327.42       4272.74       203.22 o                         
   8   3  14       1354.09       1307.61       179.05 o                         
  -8   4  14         63.33         70.57       180.95 o                         
  -7   4  14        459.32        449.93        80.88 o                         
  -6   4  14       3826.73       3942.11       134.90 o                         
  -5   4  14         67.85         97.34        38.38 o                         
  -4   4  14      39497.55      38229.98       647.19 o                         
  -3   4  14       5485.21       5412.88       107.96 o                         
  -2   4  14      90631.76      89328.91      1254.30 o                         
  -1   4  14      15107.29      14672.25       219.31 o                         
   0   4  14      97036.83      97872.88      1559.69 o                         
   1   4  14       9320.77       9782.47       196.94 o                         
   2   4  14      60550.21      61625.07      1034.40 o                         
   3   4  14       4658.00       4630.10       107.88 o                         
   4   4  14      15514.79      15359.71       322.93 o                         
   5   4  14       1409.54       1279.34        93.39 o                         
   6   4  14       1544.08       1563.95       102.37 o                         
   7   4  14         42.60        128.91       201.78 o                         
  -8   5  14        227.99        317.21       140.08 o                         
  -7   5  14      17094.28      17139.80       565.81 o                         
  -6   5  14       1704.31       1878.73        82.41 o                         
  -5   5  14      40078.27      39728.96       687.01 o                         
  -4   5  14       7786.25       7520.32       144.18 o                         
  -3   5  14      40222.04      40003.17       680.78 o                         
  -2   5  14       9764.63       9329.39       149.45 o                         
  -1   5  14       8118.00       7887.15       126.82 o                         
   0   5  14       3898.10       3841.80        78.90 o                         
   1   5  14       1294.16       1320.48        52.16 o                         
   2   5  14         67.90         66.58        49.13 o                         
   3   5  14       9560.52       9498.94       214.19 o                         
   4   5  14       2436.00       2441.73        97.99 o                         
   5   5  14       9789.34       9404.18       213.29 o                         
   6   5  14       3170.42       3146.58       163.51 o                         
   7   5  14       4855.17       5168.09       323.42 o                         
  -8   6  14        552.54        996.50       196.20 o                         
  -7   6  14       1330.51       1335.01       118.84 o                         
  -6   6  14        138.79        261.24        58.01 o                         
  -5   6  14        692.15        742.44        50.23 o                         
  -4   6  14       6299.01       6172.50       125.92 o                         
  -3   6  14         30.19         84.34        31.65 o                         
  -2   6  14      35263.56      34035.85       508.64 o                         
  -1   6  14       2604.09       2432.20        51.03 o                         
   0   6  14      54440.57      53313.40       791.16 o                         
   1   6  14       9882.31      10135.22       197.32 o                         
   2   6  14      32415.43      33258.08       649.75 o                         
   3   6  14       7961.72       8215.48       204.42 o                         
   4   6  14      13564.74      13700.05       332.65 o                         
   5   6  14       2562.92       2402.29       102.58 o                         
   6   6  14       2402.97       2541.26       239.14 o                         
   7   6  14        289.31        404.68       153.69 o                         
  -8   7  14       2704.23       2939.13       176.63 o                         
  -7   7  14       8880.28       8743.54       278.79 o                         
  -6   7  14       6846.99       6716.54       179.16 o                         
  -5   7  14      16989.24      16935.19       370.12 o                         
  -4   7  14       5960.74       5828.64       123.79 o                         
  -3   7  14      21686.32      21091.55       356.67 o                         
  -2   7  14       2014.81       1987.84        50.72 o                         
  -1   7  14      11935.21      11480.88       179.98 o                         
   0   7  14        606.64        642.85        37.00 o                         
   1   7  14        446.39        481.90        44.78 o                         
   2   7  14       6872.28       7018.72       190.74 o                         
   3   7  14       1945.89       2162.37        88.23 o                         
   4   7  14      10653.91      11097.64       268.12 o                         
   5   7  14       4037.55       3942.16       218.68 o                         
   6   7  14       7735.99       8103.58       346.41 o                         
   7   7  14       2670.53       2810.07       625.95 o                         
  -7   8  14        830.16        797.40       115.91 o                         
  -6   8  14       2207.62       2053.94        98.32 o                         
  -5   8  14        194.02        188.55        59.28 o                         
  -4   8  14      17888.15      16980.06       297.57 o                         
  -3   8  14       6996.42       6846.88       137.45 o                         
  -2   8  14      36488.28      34573.63       520.86 o                         
  -1   8  14      19485.25      18801.27       309.93 o                         
   0   8  14      37256.07      36410.39       573.53 o                         
   1   8  14      20138.57      20388.06       350.49 o                         
   2   8  14      20216.52      20489.93       452.94 o                         
   3   8  14       9879.54      10104.87       223.12 o                         
   4   8  14       3395.85       3376.36       120.96 o                         
   5   8  14       1984.77       2070.64       110.90 o                         
   6   8  14        242.13        375.22       124.89 o                         
   7   8  14         43.51       -171.12       210.83 o                         
  -7   9  14       7053.99       7473.44       349.41 o                         
  -6   9  14       3776.89       3706.92       279.60 o                         
  -5   9  14      12102.81      11613.65       265.30 o                         
  -4   9  14       8250.11       8203.07       166.97 o                         
  -3   9  14       6819.76       6737.54       140.44 o                         
  -2   9  14       5573.87       5202.04       122.92 o                         
  -1   9  14        234.20        215.47        39.23 o                         
   0   9  14       1137.21       1091.54        49.66 o                         
   1   9  14       2791.89       2699.98        99.76 o                         
   2   9  14        701.90        779.85        64.71 o                         
   3   9  14       7219.55       6999.69       166.07 o                         
   4   9  14       4670.57       4857.82       281.15 o                         
   5   9  14       4846.95       4862.16       201.25 o                         
   6   9  14       5709.58       5507.28       207.24 o                         
  -7  10  14       1788.86       2298.23       188.40 o                         
  -6  10  14        204.06        285.25       107.78 o                         
  -5  10  14        614.66        728.85       109.79 o                         
  -4  10  14       3101.28       2950.40        92.46 o                         
  -3  10  14        620.40        723.64        61.24 o                         
  -2  10  14      10286.75       9612.38       200.47 o                         
  -1  10  14       7096.21       6778.87       132.75 o                         
   0  10  14      12262.83      11582.50       220.27 o                         
   1  10  14      13723.39      13429.84       269.48 o                         
   2  10  14       6393.61       6290.77       169.97 o                         
   3  10  14      10672.97      11028.45       237.13 o                         
   4  10  14       2256.84       2369.69       149.53 o                         
   5  10  14       3742.52       3807.07       230.29 o                         
   6  10  14        194.37         -5.28       116.64 o                         
  -6  11  14       5613.73       5253.61       213.90 o                         
  -5  11  14       2521.66       2713.31       169.30 o                         
  -4  11  14       8166.50       7770.45       226.67 o                         
  -3  11  14       2861.28       2745.88        97.06 o                         
  -2  11  14       5940.60       5675.29       142.10 o                         
  -1  11  14        950.98        922.48        52.91 o                         
   0  11  14         29.23         81.91        60.72 o                         
   1  11  14          1.80        -12.38        66.91 o                         
   2  11  14       3521.92       3676.23       127.91 o                         
   3  11  14        380.26        353.83        69.72 o                         
   4  11  14       7905.73       8728.99       312.96 o                         
   5  11  14        776.60        777.96       109.56 o                         
   6  11  14       7426.89       6850.20       296.96 o                         
  -6  12  14        490.50         98.57       147.11 o                         
  -5  12  14        957.16       1114.71       223.16 o                         
  -4  12  14       3370.49       3380.49       141.16 o                         
  -3  12  14       8479.75       8598.83       221.10 o                         
  -2  12  14       8052.91       7405.87       175.19 o                         
  -1  12  14      19469.47      18788.10       364.53 o                         
   0  12  14       8279.99       8028.45       182.95 o                         
   1  12  14      18430.43      18244.34       372.74 o                         
   2  12  14       3569.46       3871.88       133.15 o                         
   3  12  14       8767.63       9381.35       248.77 o                         
   4  12  14        411.54        502.28       107.62 o                         
   5  12  14       2049.68       2002.58       186.84 o                         
  -5  13  14       2524.33       2420.16       171.93 o                         
  -4  13  14       6708.51       6505.20       261.61 o                         
  -3  13  14        632.79        790.17        76.29 o                         
  -2  13  14       3218.36       3187.42       149.16 o                         
  -1  13  14        511.53        470.46        82.01 o                         
   0  13  14        437.46        351.64        82.66 o                         
   1  13  14       3751.73       4068.65       240.55 o                         
   2  13  14       1032.05       1074.90       113.65 o                         
   3  13  14       4277.42       4392.23       177.68 o                         
   4  13  14       4787.24       4471.22       186.52 o                         
   5  13  14       1788.32       1653.42       145.33 o                         
  -5  14  14        112.34        130.89       122.78 o                         
  -4  14  14       1351.67       1456.96       135.23 o                         
  -3  14  14        624.64        584.84       103.92 o                         
  -2  14  14       1570.11       1323.16       116.49 o                         
  -1  14  14       3696.83       3594.84       152.75 o                         
   0  14  14        894.81        980.90       107.56 o                         
   1  14  14       7892.93       7616.57       312.43 o                         
   2  14  14        269.65        281.82        97.31 o                         
   3  14  14       6948.23       6917.70       226.34 o                         
   4  14  14         66.54         18.47       106.79 o                         
  -4  15  14       4867.72       4988.93       204.78 o                         
  -3  15  14          7.19        157.71       133.37 o                         
  -2  15  14       3231.04       3117.14       143.16 o                         
  -1  15  14         10.50        -21.26       108.15 o                         
   0  15  14         40.56         32.24       100.82 o                         
   1  15  14         17.98        134.35       107.58 o                         
   2  15  14       1438.86       1580.85       141.72 o                         
   3  15  14         30.32        -55.02       110.44 o                         
  -2  16  14        536.97        545.18       130.44 o                         
  -1  16  14      12174.30      12125.30       554.70 o                         
   0  16  14        331.03        422.35       138.04 o                         
   1  16  14      11772.76      11789.36       556.07 o                         
   2  16  14          9.36       -130.76       130.76 o                         
  -7   0  15        683.95        646.92       138.81 o                         
  -5   0  15       4298.95       4419.63       177.46 o                         
  -3   0  15      52847.75      53202.66      1417.33 o                         
  -1   0  15     118343.87     122397.50      2884.20 o                         
   1   0  15      83023.74      83772.68      2221.72 o                         
   3   0  15      30788.69      28561.42       635.09 o                         
   5   0  15       2777.34       2455.45       240.87 o                         
   7   0  15        295.05        510.89       162.14 o                         
  -8   1  15       8211.51       8312.06       265.25 o                         
  -7   1  15          0.52        252.26        82.16 o                         
  -6   1  15      23846.58      23596.99       467.92 o                         
  -5   1  15         56.97        151.37        54.17 o                         
  -4   1  15      34220.11      34000.46       551.82 o                         
  -3   1  15        589.74        590.83        31.73 o                         
  -2   1  15      12736.06      12794.88       208.16 o                         
  -1   1  15       2446.64       2583.93        63.77 o                         
   0   1  15       2304.74       2420.50        66.50 o                         
   1   1  15       2658.78       2602.67        78.42 o                         
   2   1  15      31184.59      30459.02       498.08 o                         
   3   1  15        747.09        710.11        36.04 o                         
   4   1  15      45338.35      42464.22       726.98 o                         
   5   1  15         38.98         28.86        54.83 o                         
   6   1  15      28637.26      28218.85       924.43 o                         
   7   1  15          3.74         71.05       105.70 o                         
   8   1  15      10504.40      10478.40       457.29 o                         
  -8   2  15         59.82        135.92        96.07 o                         
  -7   2  15       3688.02       3841.09       152.32 o                         
  -6   2  15          4.73         66.14        48.22 o                         
  -5   2  15         20.08        116.81        39.29 o                         
  -4   2  15        148.47        181.12        25.65 o                         
  -3   2  15      10278.04      10108.21       160.93 o                         
  -2   2  15       1079.17       1069.48        37.75 o                         
  -1   2  15      46540.69      46061.54       739.61 o                         
   0   2  15       5085.25       5040.50       107.02 o                         
   1   2  15      74142.41      75468.65      1206.48 o                         
   2   2  15       4934.65       4862.44       112.78 o                         
   3   2  15      31876.62      31231.37       512.94 o                         
   4   2  15       1436.76       1336.65        60.29 o                         
   5   2  15       4745.99       4600.44       153.89 o                         
   6   2  15        165.85        226.24        92.80 o                         
   7   2  15         16.13          9.80       132.38 o                         
  -8   3  15       5885.24       6176.45       318.36 o                         
  -7   3  15       3650.74       3751.16       181.18 o                         
  -6   3  15      15727.45      16066.49       335.94 o                         
  -5   3  15       6185.24       6340.86       145.35 o                         
  -4   3  15      22118.07      21957.71       381.84 o                         
  -3   3  15       2221.69       2244.86        62.03 o                         
  -2   3  15      14558.49      14373.18       219.57 o                         
  -1   3  15          5.53         -7.05        19.77 o                         
   0   3  15         70.82        106.29        26.19 o                         
   1   3  15       2448.29       2435.85        58.48 o                         
   2   3  15      19386.61      19273.09       333.90 o                         
   3   3  15       3178.12       3135.39        78.34 o                         
   4   3  15      36279.32      34474.38       625.84 o                         
   5   3  15       1516.74       1440.77        84.66 o                         
   6   3  15      24281.24      24244.93       807.39 o                         
   7   3  15        790.30        886.40       141.82 o                         
  -8   4  15          3.28        -45.77       131.26 o                         
  -7   4  15        336.73        438.80       122.38 o                         
  -6   4  15        493.04        622.49        67.64 o                         
  -5   4  15       4516.89       4494.09       117.80 o                         
  -4   4  15       6483.94       6027.04       130.07 o                         
  -3   4  15      40034.52      39193.75       635.04 o                         
  -2   4  15      18314.48      17756.35       296.01 o                         
  -1   4  15      95161.55      95268.01      1296.95 o                         
   0   4  15      15822.61      15780.12       256.61 o                         
   1   4  15      71358.21      71135.98      1083.84 o                         
   2   4  15       6967.35       6823.70       168.44 o                         
   3   4  15      24516.15      24774.62       434.29 o                         
   4   4  15       1741.90       1807.32        82.33 o                         
   5   4  15       2359.75       2162.20       103.76 o                         
   6   4  15         79.29         11.58        80.13 o                         
   7   4  15         98.91          7.32       153.51 o                         
  -8   5  15       5804.13       6488.32       255.49 o                         
  -7   5  15       3312.46       3475.50       146.96 o                         
  -6   5  15      16530.71      16512.51       356.27 o                         
  -5   5  15       8126.42       8191.65       175.24 o                         
  -4   5  15      24688.14      24059.97       438.98 o                         
  -3   5  15      13784.25      13487.11       233.46 o                         
  -2   5  15       8704.61       8300.02       173.28 o                         
  -1   5  15       7701.84       7314.77       128.75 o                         
   0   5  15       2461.12       2396.63        65.05 o                         
   1   5  15       2076.75       2330.19        74.22 o                         
   2   5  15      22147.71      22912.30       455.99 o                         
   3   5  15          3.72         52.83        48.72 o                         
   4   5  15      30419.97      30346.58       641.39 o                         
   5   5  15        923.70        770.72        70.63 o                         
   6   5  15      20165.32      19226.99      1109.57 o                         
   7   5  15        527.65        748.52       141.59 o                         
  -8   6  15        219.84        379.63       144.09 o                         
  -7   6  15       2280.49       2208.76       176.17 o                         
  -6   6  15         62.27        190.38        64.04 o                         
  -5   6  15         13.98         56.37        39.81 o                         
  -4   6  15       1387.61       1324.84        56.34 o                         
  -3   6  15       7764.78       7570.81       145.06 o                         
  -2   6  15       5102.05       4855.76        92.62 o                         
  -1   6  15      24708.32      23760.88       407.68 o                         
   0   6  15      12674.22      12519.88       211.74 o                         
   1   6  15      32807.73      33994.95       589.41 o                         
   2   6  15      15191.78      15576.14       329.89 o                         
   3   6  15      15829.35      15978.42       317.05 o                         
   4   6  15       6600.06       6583.50       316.90 o                         
   5   6  15       2672.91       2787.70       176.34 o                         
   6   6  15       1002.33       1164.26       131.92 o                         
   7   6  15         11.23         62.85       156.85 o                         
  -8   7  15       2888.06       2564.86       168.54 o                         
  -7   7  15       8107.70       8274.20       421.98 o                         
  -6   7  15       8852.72       8318.46       250.24 o                         
  -5   7  15      14621.44      14761.02       334.49 o                         
  -4   7  15      13672.50      13338.91       237.45 o                         
  -3   7  15      11589.73      11590.62       209.19 o                         
  -2   7  15       9450.52       8974.70       145.17 o                         
  -1   7  15       3612.10       3432.75       115.31 o                         
   0   7  15       1223.14       1195.43        48.41 o                         
   1   7  15        724.00        684.84        49.56 o                         
   2   7  15       3651.27       3822.51       132.25 o                         
   3   7  15       6191.27       6124.47       223.73 o                         
   4   7  15      12153.74      12654.26       460.28 o                         
   5   7  15       4321.06       4210.14       225.90 o                         
   6   7  15       9146.31       9419.91       677.25 o                         
   7   7  15       2042.54       1852.72       190.60 o                         
  -7   8  15        241.29        146.18       108.33 o                         
  -6   8  15       1668.17       1636.88        93.92 o                         
  -5   8  15        822.24        948.95        79.57 o                         
  -4   8  15      11560.76      11189.52       208.05 o                         
  -3   8  15       9513.99       9244.32       177.66 o                         
  -2   8  15      30352.60      28400.06       442.73 o                         
  -1   8  15      29944.78      28760.61       458.60 o                         
   0   8  15      36217.12      35551.02       561.45 o                         
   1   8  15      31204.46      31495.21       554.08 o                         
   2   8  15      18469.90      18858.60       371.28 o                         
   3   8  15      14623.08      14834.37       306.34 o                         
   4   8  15       5078.11       5287.00       226.86 o                         
   5   8  15       2110.36       2000.51       120.11 o                         
   6   8  15        715.27        516.57       128.88 o                         
  -7   9  15       6941.64       6792.44       292.78 o                         
  -6   9  15       7669.10       7565.54       273.08 o                         
  -5   9  15      13460.47      13124.36       291.18 o                         
  -4   9  15       9543.64       9177.17       218.96 o                         
  -3   9  15      16991.66      16414.25       328.10 o                         
  -2   9  15       2816.89       2857.78        88.52 o                         
  -1   9  15       7134.85       6844.19       154.74 o                         
   0   9  15       2286.37       2218.92        75.81 o                         
   1   9  15        459.78        544.33        64.83 o                         
   2   9  15      12623.75      12382.79       272.33 o                         
   3   9  15        568.70        687.42        70.46 o                         
   4   9  15      12392.65      12537.20       300.19 o                         
   5   9  15       2684.31       2894.44       141.41 o                         
   6   9  15       6885.45       6674.37       397.86 o                         
  -7  10  15        428.63        398.58       171.67 o                         
  -6  10  15          6.22         96.64        91.79 o                         
  -5  10  15          4.68         67.71        79.15 o                         
  -4  10  15       2088.49       1980.02       111.00 o                         
  -3  10  15       1823.59       1818.21        82.87 o                         
  -2  10  15       9693.79       9348.99       197.62 o                         
  -1  10  15       7199.85       6745.27       172.53 o                         
   0  10  15      16928.96      16692.59       308.85 o                         
   1  10  15      10786.41      11016.83       280.67 o                         
   2  10  15      16796.82      16830.63       367.79 o                         
   3  10  15       5836.16       6082.96       159.88 o                         
   4  10  15       7570.40       7893.79       222.23 o                         
   5  10  15       1772.88       1823.13       123.75 o                         
   6  10  15        974.72        947.61       119.96 o                         
  -6  11  15       2860.80       2812.49       183.97 o                         
  -5  11  15      13265.46      13177.39       424.54 o                         
  -4  11  15       5237.44       5266.22       202.51 o                         
  -3  11  15      10341.10      10179.94       228.84 o                         
  -2  11  15       4559.93       4262.96       106.47 o                         
  -1  11  15       4260.12       3993.52       107.90 o                         
   0  11  15       1543.24       1486.99        77.18 o                         
   1  11  15         66.77         62.52        58.22 o                         
   2  11  15         77.60        266.04        70.16 o                         
   3  11  15       2115.25       2168.04       107.22 o                         
   4  11  15       1875.34       2188.68       135.80 o                         
   5  11  15       3151.24       3017.91       139.97 o                         
  -6  12  15        759.66        754.62       142.08 o                         
  -5  12  15        223.21        261.68       125.51 o                         
  -4  12  15       8759.75       8493.26       245.39 o                         
  -3  12  15       2337.72       2393.81       117.88 o                         
  -2  12  15      24637.11      23182.98       407.84 o                         
  -1  12  15       5613.40       5434.92       147.88 o                         
   0  12  15      31733.05      30289.83       549.85 o                         
   1  12  15       5230.77       5175.44       191.78 o                         
   2  12  15      18485.01      18458.24       459.01 o                         
   3  12  15       2933.95       3115.03       151.43 o                         
   4  12  15       4890.40       5112.03       220.19 o                         
   5  12  15        396.47        443.36       132.52 o                         
  -5  13  15       7798.76       7950.47       336.25 o                         
  -4  13  15       2058.54       1975.70       183.82 o                         
  -3  13  15       9952.15      10434.15       290.54 o                         
  -2  13  15        679.47        772.87        76.63 o                         
  -1  13  15       4915.50       4777.17       174.19 o                         
   0  13  15        182.31        136.45        91.11 o                         
   1  13  15        307.06        530.19        99.95 o                         
   2  13  15       1811.69       1822.23       123.38 o                         
   3  13  15        547.89        461.54       102.14 o                         
   4  13  15       2376.47       2280.73       156.81 o                         
  -4  14  15       1274.32       1181.85       121.43 o                         
  -3  14  15        369.04        316.71       100.11 o                         
  -2  14  15       6497.77       5941.34       260.54 o                         
  -1  14  15       1508.98       1408.58       133.18 o                         
   0  14  15      11724.88      11263.97       404.23 o                         
   1  14  15       2174.17       2077.15       159.41 o                         
   2  14  15      10580.38      10408.94       306.92 o                         
   3  14  15        882.76       1063.63       129.81 o                         
   4  14  15       5359.68       5506.67       201.84 o                         
  -3  15  15       7081.77       6989.70       383.94 o                         
  -2  15  15       1260.05       1141.89       109.36 o                         
  -1  15  15       3446.20       3329.85       179.20 o                         
   0  15  15       1326.11       1291.81       136.12 o                         
   1  15  15        153.41        -26.37       103.26 o                         
   2  15  15        398.16        348.18       114.52 o                         
   3  15  15       1014.24        990.62       151.22 o                         
  -2  16  15      11570.79      11027.47       332.63 o                         
  -1  16  15        483.91        509.48       135.11 o                         
   0  16  15      13424.05      12543.99       547.21 o                         
   1  16  15        425.09        232.79       147.56 o                         
  -8   0  16        129.49        147.38       148.68 o                         
  -6   0  16       6586.53       6893.73       242.77 o                         
  -4   0  16      36594.51      35181.31       771.93 o                         
  -2   0  16      74113.24      72981.83      1576.55 o                         
   0   0  16     104885.62     108099.30      2548.03 o                         
   2   0  16      55981.17      55386.18      1689.25 o                         
   4   0  16      11721.79      10834.88       299.45 o                         
   6   0  16       1001.24        904.28       151.59 o                         
  -8   1  16         22.08        187.46        98.41 o                         
  -7   1  16      18599.83      19158.74       465.42 o                         
  -6   1  16         52.24         65.77        56.43 o                         
  -5   1  16      36259.45      36358.41       699.09 o                         
  -4   1  16        135.30        119.72        34.44 o                         
  -3   1  16      42716.40      42737.64       688.33 o                         
  -2   1  16        734.09        810.87        50.00 o                         
  -1   1  16      24412.67      25018.26       431.58 o                         
   0   1  16       1931.16       2010.39        53.42 o                         
   1   1  16       1018.72       1193.34        51.53 o                         
   2   1  16       2028.01       1958.68        91.47 o                         
   3   1  16       5802.24       5531.94       134.37 o                         
   4   1  16        679.42        639.64        54.14 o                         
   5   1  16      10015.09       9359.13       234.96 o                         
   6   1  16         38.34         -0.25        87.91 o                         
   7   1  16       5307.52       5120.48       299.00 o                         
  -8   2  16        271.05        324.09       110.03 o                         
  -7   2  16         17.16          6.73        93.18 o                         
  -6   2  16        368.69        500.43        78.03 o                         
  -5   2  16         14.83         55.93        41.59 o                         
  -4   2  16       6904.76       6482.78       131.36 o                         
  -3   2  16        247.55        315.06        27.40 o                         
  -2   2  16      33920.46      33822.41       546.32 o                         
  -1   2  16       1798.22       1908.17        54.21 o                         
   0   2  16      47446.44      48488.58       747.27 o                         
   1   2  16       1345.49       1348.84        73.83 o                         
   2   2  16      48572.67      48481.36       943.24 o                         
   3   2  16        689.25        619.51        43.69 o                         
   4   2  16      23994.00      22481.03       397.97 o                         
   5   2  16        170.83        187.79        70.29 o                         
   6   2  16       3369.18       3635.61       228.18 o                         
   7   2  16          0.83       -117.68       117.68 o                         
  -8   3  16       1281.14       1397.75       120.87 o                         
  -7   3  16      15026.19      15366.46       385.25 o                         
  -6   3  16       1100.09       1266.97        75.75 o                         
  -5   3  16      34064.06      32991.08       567.79 o                         
  -4   3  16        475.52        467.25        36.07 o                         
  -3   3  16      49113.29      48044.00       738.95 o                         
  -2   3  16        870.36        921.97        36.24 o                         
  -1   3  16      26037.52      25832.07       405.37 o                         
   0   3  16       9241.90       8946.74       161.51 o                         
   1   3  16       2214.60       2223.00        57.73 o                         
   2   3  16      12113.31      11947.69       274.48 o                         
   3   3  16       1708.58       1828.14       101.44 o                         
   4   3  16       7015.30       6540.39       186.76 o                         
   5   3  16       6387.89       6206.08       234.42 o                         
   6   3  16       1538.19       1368.10       106.63 o                         
   7   3  16       4634.14       4357.23       267.92 o                         
  -8   4  16          1.62        -47.41       111.52 o                         
  -7   4  16         81.59        159.56        81.18 o                         
  -6   4  16       2466.62       2454.83       103.58 o                         
  -5   4  16       1694.12       1697.10        72.29 o                         
  -4   4  16      20525.47      19044.26       334.88 o                         
  -3   4  16       3433.10       3341.69        83.36 o                         
  -2   4  16      61716.83      60276.33       960.42 o                         
  -1   4  16       3939.75       3930.49        91.77 o                         
   0   4  16      99927.12     101838.93      1554.10 o                         
   1   4  16       4624.65       4527.45       108.00 o                         
   2   4  16      56382.47      57834.87      1139.00 o                         
   3   4  16       1531.60       1552.11        67.83 o                         
   4   4  16      13905.55      13444.70       289.13 o                         
   5   4  16         36.71        169.93        75.50 o                         
   6   4  16       1224.60       1165.66       131.41 o                         
   7   4  16         29.91        174.46       156.43 o                         
  -8   5  16        319.62        532.59       184.72 o                         
  -7   5  16      14979.22      15621.89       759.11 o                         
  -6   5  16        787.86        829.04        65.60 o                         
  -5   5  16      22427.80      22078.76       419.43 o                         
  -4   5  16         80.72          7.37        39.73 o                         
  -3   5  16      19150.73      19042.74       321.30 o                         
  -2   5  16        151.87        153.26        23.97 o                         
  -1   5  16       8930.22       8717.50       182.77 o                         
   0   5  16         26.21         29.58        27.66 o                         
   1   5  16         94.31        133.12        41.87 o                         
   2   5  16        703.71        706.64        61.02 o                         
   3   5  16       4325.60       4546.36       127.36 o                         
   4   5  16       1506.63       1506.78       114.70 o                         
   5   5  16       6779.31       6556.41       261.44 o                         
   6   5  16       1896.25       2091.92       228.59 o                         
   7   5  16       3913.61       3753.19       364.02 o                         
  -8   6  16        412.16        732.64       123.72 o                         
  -7   6  16        183.95        211.33        94.74 o                         
  -6   6  16          2.35         70.03        73.09 o                         
  -5   6  16         49.33         84.78        48.77 o                         
  -4   6  16       1785.84       1781.24        80.18 o                         
  -3   6  16       2530.66       2490.44        73.64 o                         
  -2   6  16      12217.00      11583.29       253.79 o                         
  -1   6  16       7195.48       6739.26       126.89 o                         
   0   6  16      27277.46      27505.38       458.54 o                         
   1   6  16       5550.37       5673.30       132.51 o                         
   2   6  16      35039.92      36499.80       714.17 o                         
   3   6  16       1892.86       1967.98        99.82 o                         
   4   6  16      16477.14      16407.38       421.47 o                         
   5   6  16        213.77        105.48        77.32 o                         
   6   6  16       2634.93       2712.30       203.61 o                         
   7   6  16         32.50       -192.35       192.35 o                         
  -7   7  16       5258.95       5183.61       318.00 o                         
  -6   7  16       2421.60       2430.78       172.70 o                         
  -5   7  16      14612.57      14545.16       330.06 o                         
  -4   7  16       2167.82       2125.38        81.43 o                         
  -3   7  16      22655.93      22027.13       354.56 o                         
  -2   7  16          5.37         46.76        27.23 o                         
  -1   7  16      14727.33      13977.80       270.65 o                         
   0   7  16       5455.86       5351.91       120.29 o                         
   1   7  16       2666.61       2746.43        85.32 o                         
   2   7  16      10059.95      10347.20       243.76 o                         
   3   7  16        410.02        432.31        68.50 o                         
   4   7  16       9878.25       9925.06       298.11 o                         
   5   7  16       3095.77       3007.56       124.17 o                         
   6   7  16       5193.88       5377.17       231.17 o                         
   7   7  16       2657.00       2656.96       408.99 o                         
  -7   8  16        172.37        392.94       118.41 o                         
  -6   8  16        657.74        664.38        72.67 o                         
  -5   8  16       3937.18       3822.87       113.74 o                         
  -4   8  16       7485.22       6992.77       153.13 o                         
  -3   8  16      12152.02      11900.35       299.92 o                         
  -2   8  16      23790.11      23065.42       394.08 o                         
  -1   8  16      16786.63      16029.96       349.09 o                         
   0   8  16      38109.19      37407.62       618.28 o                         
   1   8  16      10937.68      10690.59       206.42 o                         
   2   8  16      24830.32      25109.53       529.20 o                         
   3   8  16       3381.14       3531.68       116.85 o                         
   4   8  16       8567.96       8432.24       252.11 o                         
   5   8  16        270.72        171.99        81.65 o                         
   6   8  16       1162.62       1035.50       144.65 o                         
  -7   9  16       5496.32       5290.61       409.10 o                         
  -6   9  16       2785.13       2689.65       249.64 o                         
  -5   9  16       9990.93       9867.55       332.81 o                         
  -4   9  16       1999.60       1947.42        96.59 o                         
  -3   9  16      11513.14      11090.84       237.81 o                         
  -2   9  16        771.91        690.94        48.68 o                         
  -1   9  16       5727.67       5457.68       122.66 o                         
   0   9  16         56.55         53.40        44.11 o                         
   1   9  16         80.82         68.53        54.98 o                         
   2   9  16       3291.87       3392.40       117.07 o                         
   3   9  16       2044.22       2198.12        94.45 o                         
   4   9  16       5089.02       5332.87       184.05 o                         
   5   9  16       4194.11       3875.20       155.90 o                         
   6   9  16       4105.92       4174.44       338.82 o                         
  -6  10  16         81.30         60.02       171.15 o                         
  -5  10  16         67.29        227.08       123.72 o                         
  -4  10  16        162.95        118.86        64.56 o                         
  -3  10  16       1455.26       1530.30        78.33 o                         
  -2  10  16       4376.32       4182.05       142.79 o                         
  -1  10  16       4292.25       4035.90       107.93 o                         
   0  10  16      11936.94      11556.38       328.13 o                         
   1  10  16       6128.54       6128.61       162.44 o                         
   2  10  16      14291.79      14348.25       408.98 o                         
   3  10  16       3769.21       3862.45       156.80 o                         
   4  10  16       7295.92       7406.34       319.77 o                         
   5  10  16       1114.24        817.89       121.34 o                         
   6  10  16       1668.05       1476.39       171.28 o                         
  -6  11  16       3791.20       4132.38       224.96 o                         
  -5  11  16       3465.53       3598.62       201.80 o                         
  -4  11  16       3013.02       2682.93       126.60 o                         
  -3  11  16       7885.43       7438.73       187.97 o                         
  -2  11  16        135.78        108.55        52.30 o                         
  -1  11  16       8221.49       7674.62       224.94 o                         
   0  11  16       1683.18       1797.97        88.51 o                         
   1  11  16       3163.57       3157.20       119.52 o                         
   2  11  16       5325.05       5341.07       193.15 o                         
   3  11  16         12.25        -27.66        84.15 o                         
   4  11  16       7935.15       8473.83       285.42 o                         
   5  11  16        872.20        874.46       117.38 o                         
  -6  12  16          8.47       -258.62       258.62 o                         
  -5  12  16       2712.31       2819.92       260.87 o                         
  -4  12  16        688.18        764.51       166.50 o                         
  -3  12  16       9246.67       9132.19       319.14 o                         
  -2  12  16       2664.38       2624.24       100.56 o                         
  -1  12  16      13027.53      12655.49       278.29 o                         
   0  12  16       6618.71       6350.01       265.29 o                         
   1  12  16       9768.35       9728.69       288.47 o                         
   2  12  16       7518.00       7516.35       229.56 o                         
   3  12  16       4279.67       4397.27       173.49 o                         
   4  12  16       3994.78       3847.97       196.58 o                         
   5  12  16        677.62        677.81       124.51 o                         
  -5  13  16       1638.66       1996.84       179.44 o                         
  -4  13  16       3774.73       3497.42       173.61 o                         
  -3  13  16       1446.67       1533.65       110.83 o                         
  -2  13  16       1968.23       1810.34       110.37 o                         
  -1  13  16        668.26        694.22        96.41 o                         
   0  13  16         29.44        -12.04        95.73 o                         
   1  13  16          0.33       -104.62       104.62 o                         
   2  13  16       2927.77       3151.01       156.10 o                         
   3  13  16        626.69        591.28       116.65 o                         
   4  13  16       4143.14       3560.62       193.24 o                         
  -4  14  16         68.50        -57.14       109.81 o                         
  -3  14  16        887.39        827.95        96.98 o                         
  -2  14  16        850.23        816.06       121.71 o                         
  -1  14  16       4439.26       4320.77       190.68 o                         
   0  14  16       3234.68       3158.79       157.85 o                         
   1  14  16       6840.22       6951.58       228.45 o                         
   2  14  16       3456.79       3620.69       158.78 o                         
   3  14  16       4551.97       4275.40       215.71 o                         
  -3  15  16       1963.97       1902.16       142.92 o                         
  -2  15  16       1034.78       1002.19       149.12 o                         
  -1  15  16       2701.88       2759.85       183.70 o                         
   0  15  16         21.05         43.10       119.89 o                         
   1  15  16       1276.37       1476.30       142.82 o                         
   2  15  16        561.22        416.00       112.53 o                         
  -1  16  16       7466.10       7462.22       288.29 o                         
   0  16  16        189.10        248.46       127.93 o                         
  -7   0  17        247.30        300.12       163.26 o                         
  -5   0  17       4472.80       4798.89       190.95 o                         
  -3   0  17      12616.14      12557.30       323.39 o                         
  -1   0  17      18072.25      18207.57       454.05 o                         
   1   0  17      26619.09      26887.69       853.90 o                         
   3   0  17      17069.14      15580.77       363.30 o                         
   5   0  17       4019.02       3775.65       152.99 o                         
   7   0  17        321.10        807.50       296.90 o                         
  -8   1  17       2466.88       2399.03       132.57 o                         
  -7   1  17        133.16        148.57        90.10 o                         
  -6   1  17       2579.70       2603.80        98.24 o                         
  -5   1  17        177.40        240.39        71.59 o                         
  -4   1  17       1520.95       1523.92        58.17 o                         
  -3   1  17       2197.06       2282.97        64.83 o                         
  -2   1  17        516.93        662.13        38.35 o                         
  -1   1  17       1505.18       1540.25        69.77 o                         
   0   1  17        127.84        168.00        30.79 o                         
   1   1  17       1639.60       1810.38        60.78 o                         
   2   1  17       4139.08       4089.78       103.68 o                         
   3   1  17        897.63        905.81        51.19 o                         
   4   1  17       9736.79       8900.32       222.64 o                         
   5   1  17        240.36         19.71        61.59 o                         
   6   1  17       9787.65       8764.37       297.23 o                         
   7   1  17         26.77        -39.37       155.52 o                         
  -8   2  17         17.65        154.13       109.96 o                         
  -7   2  17        971.00        956.07        91.32 o                         
  -6   2  17         74.95         85.43        69.19 o                         
  -5   2  17        747.58        766.85        70.17 o                         
  -4   2  17        370.88        364.86        42.61 o                         
  -3   2  17         84.74        147.80        36.03 o                         
  -2   2  17        508.12        531.85        34.61 o                         
  -1   2  17       4937.05       4964.30       102.23 o                         
   0   2  17         30.09         98.29        31.31 o                         
   1   2  17      11353.40      11759.79       220.64 o                         
   2   2  17        108.78        117.88        31.69 o                         
   3   2  17      11385.10      10818.02       207.76 o                         
   4   2  17          9.11         33.32        58.12 o                         
   5   2  17       6598.13       6446.60       226.31 o                         
   6   2  17         15.27          3.76        86.68 o                         
   7   2  17       1191.72       1163.90       157.78 o                         
  -8   3  17       1921.34       2201.71       137.27 o                         
  -7   3  17       1756.60       1826.55       160.21 o                         
  -6   3  17       3138.98       3085.63       108.35 o                         
  -5   3  17        728.64        687.87        55.39 o                         
  -4   3  17       3671.97       3440.40        82.57 o                         
  -3   3  17         38.40        -33.40        33.40 o                         
  -2   3  17       1367.27       1413.22        46.39 o                         
  -1   3  17        149.77        148.01        28.70 o                         
   0   3  17         86.85         95.08        30.63 o                         
   1   3  17        496.29        514.15        31.68 o                         
   2   3  17       1609.72       1644.68        63.28 o                         
   3   3  17        508.55        486.54        49.74 o                         
   4   3  17       5982.50       5760.85       182.39 o                         
   5   3  17        380.17        453.89        75.74 o                         
   6   3  17       8311.98       7790.83       248.24 o                         
   7   3  17         94.96        107.50       186.41 o                         
  -8   4  17        266.78        296.27       110.38 o                         
  -7   4  17        158.59        156.92        89.28 o                         
  -6   4  17       2193.79       2179.25        94.06 o                         
  -5   4  17       2213.20       2160.27        95.05 o                         
  -4   4  17       4480.22       4352.56       100.65 o                         
  -3   4  17       7628.35       7500.63       199.95 o                         
  -2   4  17       4980.88       4916.39        98.44 o                         
  -1   4  17       8676.83       8408.47       178.73 o                         
   0   4  17       5829.09       5798.02       112.85 o                         
   1   4  17      12240.27      12689.05       222.49 o                         
   2   4  17       2137.73       2308.78        86.80 o                         
   3   4  17      12145.08      12053.53       271.60 o                         
   4   4  17        134.49         82.52        64.28 o                         
   5   4  17       4046.11       3721.34       133.22 o                         
   6   4  17          5.02         -5.59        99.70 o                         
   7   4  17        481.36        206.51       142.80 o                         
  -8   5  17       2384.59       2570.59       157.48 o                         
  -7   5  17        871.67        951.77       141.17 o                         
  -6   5  17       3478.46       3528.92       123.21 o                         
  -5   5  17       1645.22       1616.48        86.41 o                         
  -4   5  17       3311.79       3119.51        91.46 o                         
  -3   5  17       3647.24       3508.93        92.12 o                         
  -2   5  17       2096.91       2127.95        61.61 o                         
  -1   5  17       4030.32       3850.67       104.78 o                         
   0   5  17         51.85        118.04        38.41 o                         
   1   5  17       2439.16       2558.39        88.72 o                         
   2   5  17       4009.38       4117.86       124.93 o                         
   3   5  17        371.55        384.21        62.48 o                         
   4   5  17       9728.95       9218.19       363.74 o                         
   5   5  17         59.06         26.84        72.61 o                         
   6   5  17       7626.42       7576.21       321.86 o                         
   7   5  17         13.39       -153.41       153.41 o                         
  -7   6  17        512.98        632.69       102.34 o                         
  -6   6  17        455.90        526.56        75.87 o                         
  -5   6  17        176.46        150.89        54.44 o                         
  -4   6  17       1395.28       1352.58        52.80 o                         
  -3   6  17         66.13        101.39        34.38 o                         
  -2   6  17       2298.92       2181.22        56.93 o                         
  -1   6  17       3912.77       3919.52       114.68 o                         
   0   6  17       1324.24       1397.23        61.24 o                         
   1   6  17      13262.71      13723.23       263.43 o                         
   2   6  17        978.64       1061.16        76.83 o                         
   3   6  17      11959.09      12186.58       260.11 o                         
   4   6  17       1000.30        922.81        83.14 o                         
   5   6  17       6274.90       6153.89       308.07 o                         
   6   6  17        463.00        574.46       183.28 o                         
   7   6  17       1237.40       1531.98       177.94 o                         
  -7   7  17       4287.34       4127.06       318.97 o                         
  -6   7  17       2129.37       2228.85       108.03 o                         
  -5   7  17       3713.68       3655.23       110.10 o                         
  -4   7  17       3495.77       3430.96       132.10 o                         
  -3   7  17        742.73        822.49        41.04 o                         
  -2   7  17       5261.07       4788.29       138.60 o                         
  -1   7  17         97.95         79.59        35.30 o                         
   0   7  17       3205.09       3188.71        94.68 o                         
   1   7  17        662.10        787.14        52.70 o                         
   2   7  17        248.99        214.54        64.59 o                         
   3   7  17        247.50        226.18        68.99 o                         
   4   7  17       1234.53       1297.63        99.00 o                         
   5   7  17        325.76        402.26        82.02 o                         
   6   7  17       4768.74       4491.24       206.81 o                         
  -7   8  17         19.71        180.13       105.52 o                         
  -6   8  17       2569.92       2507.64       184.42 o                         
  -5   8  17        387.12        395.17        56.77 o                         
  -4   8  17       7549.27       7274.59       162.22 o                         
  -3   8  17       4821.71       4785.52       124.77 o                         
  -2   8  17      11112.72      10477.03       210.52 o                         
  -1   8  17       8472.50       8154.76       171.99 o                         
   0   8  17       9510.70       9235.69       246.81 o                         
   1   8  17       9077.75       9320.48       258.43 o                         
   2   8  17       4096.44       4266.57       129.47 o                         
   3   8  17       7562.75       7903.36       194.00 o                         
   4   8  17        662.84        540.17        84.55 o                         
   5   8  17       2807.72       2663.51       172.32 o                         
   6   8  17         20.63        -46.48       116.10 o                         
  -7   9  17       2448.84       2301.03       292.65 o                         
  -6   9  17       2368.75       2259.88       165.09 o                         
  -5   9  17       3087.40       3026.76       261.66 o                         
  -4   9  17       3138.62       3048.24       135.41 o                         
  -3   9  17       3241.58       3238.42        98.62 o                         
  -2   9  17       2016.70       1910.03        69.13 o                         
  -1   9  17       2750.79       2696.72       112.84 o                         
   0   9  17        403.37        363.04        50.16 o                         
   1   9  17       1936.40       1837.41        80.88 o                         
   2   9  17        498.70        513.32        75.75 o                         
   3   9  17        128.10        175.24        72.75 o                         
   4   9  17       3599.23       3453.74       151.70 o                         
   5   9  17         36.26         66.80       183.52 o                         
   6   9  17       3870.62       3697.96       190.42 o                         
  -6  10  17        394.36        417.22       181.47 o                         
  -5  10  17        169.02        233.34       127.32 o                         
  -4  10  17       1404.03       1276.37        87.21 o                         
  -3  10  17         25.60          5.56        53.64 o                         
  -2  10  17       2536.54       2349.47        86.92 o                         
  -1  10  17       1993.01       1860.66        72.53 o                         
   0  10  17       3668.33       3555.85       110.12 o                         
   1  10  17       6864.13       6842.74       214.50 o                         
   2  10  17       4146.71       4143.68       163.64 o                         
   3  10  17       7072.30       7093.64       256.05 o                         
   4  10  17       2787.43       2910.06       172.07 o                         
   5  10  17       3154.64       3087.69       156.53 o                         
  -6  11  17        826.03        713.12       152.53 o                         
  -5  11  17       4606.16       4393.33       211.43 o                         
  -4  11  17       2305.31       2137.92       118.99 o                         
  -3  11  17       3394.14       3322.68       107.70 o                         
  -2  11  17       6076.61       5557.17       174.73 o                         
  -1  11  17       1069.84       1149.78        72.43 o                         
   0  11  17       6933.96       6602.51       273.38 o                         
   1  11  17         63.42        -42.45        76.38 o                         
   2  11  17       2411.42       2358.30       112.37 o                         
   3  11  17        337.79        531.96       111.87 o                         
   4  11  17         24.37        -48.68       115.12 o                         
   5  11  17        604.87        545.48       124.96 o                         
  -5  12  17         43.56        111.55       145.61 o                         
  -4  12  17       7072.31       6726.56       242.59 o                         
  -3  12  17        378.49        464.09        76.77 o                         
  -2  12  17      11178.63      10700.25       269.92 o                         
  -1  12  17       2661.98       2707.95       125.16 o                         
   0  12  17      10273.17       9711.74       440.04 o                         
   1  12  17       5346.40       5393.72       219.02 o                         
   2  12  17       5263.07       5418.96       194.87 o                         
   3  12  17       4812.23       4985.41       323.93 o                         
   4  12  17       1868.53       1873.51       180.48 o                         
  -5  13  17       4986.27       4444.32       210.75 o                         
  -4  13  17       2655.09       2503.53       241.05 o                         
  -3  13  17       3455.30       3342.91       142.74 o                         
  -2  13  17       1918.73       1816.95       122.74 o                         
  -1  13  17       1125.27       1139.00        97.91 o                         
   0  13  17        265.45        247.59        87.88 o                         
   1  13  17        246.15        204.65       102.36 o                         
   2  13  17        239.42        193.28        98.63 o                         
   3  13  17        188.63        -20.76       133.28 o                         
   4  13  17       1204.81       1200.91       150.25 o                         
  -4  14  17        587.39        707.43       140.84 o                         
  -3  14  17          5.56        -30.89        90.13 o                         
  -2  14  17       1571.92       1643.29       154.08 o                         
  -1  14  17        273.65        235.91       101.64 o                         
   0  14  17       2909.27       2837.13       148.82 o                         
   1  14  17       1583.90       1819.22       137.01 o                         
   2  14  17       4625.91       4822.89       302.24 o                         
   3  14  17       2680.85       2911.94       189.08 o                         
  -3  15  17       3580.28       3225.46       173.38 o                         
  -2  15  17       2833.42       2693.98       183.91 o                         
  -1  15  17       1848.84       1940.49       192.33 o                         
   0  15  17       3308.92       3190.82       172.52 o                         
   1  15  17         64.18         85.35       106.92 o                         
   2  15  17       1440.60       1332.91       133.43 o                         
  -8   0  18        531.22        734.59       164.02 o                         
  -6   0  18       3774.46       3621.16       163.73 o                         
  -4   0  18       6337.27       6189.25       213.28 o                         
  -2   0  18      11115.43      11367.86       358.49 o                         
   0   0  18      11949.05      12877.50       371.93 o                         
   2   0  18      10293.23      10507.79       343.83 o                         
   4   0  18      10392.88       9618.45       437.90 o                         
   6   0  18       4249.78       4524.60       325.00 o                         
  -8   1  18        155.31        247.31        95.94 o                         
  -7   1  18       6036.43       6198.37       209.74 o                         
  -6   1  18        323.41        220.50        56.25 o                         
  -5   1  18       6825.47       6604.99       176.33 o                         
  -4   1  18        391.90        415.95        40.16 o                         
  -3   1  18       7816.14       7715.11       151.18 o                         
  -2   1  18        322.26        357.02        36.28 o                         
  -1   1  18       9192.58       9346.99       186.86 o                         
   0   1  18       1401.36       1567.37        53.59 o                         
   1   1  18       9756.25      10027.16       217.69 o                         
   2   1  18       1258.70       1235.75        50.81 o                         
   3   1  18       5782.66       5175.77       171.45 o                         
   4   1  18        447.90        420.78        56.38 o                         
   5   1  18        589.53        588.28        74.97 o                         
   6   1  18         70.88        -39.13       126.95 o                         
   7   1  18        317.73        417.27       180.32 o                         
  -8   2  18         81.90        112.20       107.26 o                         
  -7   2  18          3.59        119.83       100.89 o                         
  -6   2  18         78.33         76.86        93.43 o                         
  -5   2  18          0.87        -13.86        54.07 o                         
  -4   2  18         81.49        168.74        43.46 o                         
  -3   2  18         43.17         18.18        31.78 o                         
  -2   2  18        112.42        146.89        34.29 o                         
  -1   2  18        175.89        243.87        40.55 o                         
   0   2  18       2078.62       2217.75        61.36 o                         
   1   2  18          4.28        -24.53        45.15 o                         
   2   2  18      10567.16      10510.66       285.88 o                         
   3   2  18         60.99          4.89        50.82 o                         
   4   2  18      10962.44      10706.00       287.40 o                         
   5   2  18         58.84        -11.74        85.47 o                         
   6   2  18       6603.27       6553.43       391.62 o                         
   7   2  18         57.86         -9.04       152.68 o                         
  -8   3  18        190.19        388.31       126.19 o                         
  -7   3  18       3353.59       3437.02       150.15 o                         
  -6   3  18        101.00         58.16        75.08 o                         
  -5   3  18       3967.35       4101.13       130.05 o                         
  -4   3  18         23.38        103.98        37.88 o                         
  -3   3  18       5537.81       5482.34       139.88 o                         
  -2   3  18       2028.05       2047.09        82.12 o                         
  -1   3  18      12864.48      12319.05       223.65 o                         
   0   3  18       2746.83       2866.67        80.01 o                         
   1   3  18      15644.64      16302.66       322.24 o                         
   2   3  18       2445.51       2374.71        78.47 o                         
   3   3  18       5837.90       5748.31       201.49 o                         
   4   3  18       1464.50       1380.83        81.17 o                         
   5   3  18        484.32        474.15        83.35 o                         
   6   3  18        628.94        436.55       108.11 o                         
   7   3  18        303.10        205.91       128.05 o                         
  -8   4  18        346.96        461.60       129.21 o                         
  -7   4  18        134.52        102.17        91.76 o                         
  -6   4  18       4152.14       4194.48       153.73 o                         
  -5   4  18        452.12        427.86        51.51 o                         
  -4   4  18       8825.50       8285.11       168.62 o                         
  -3   4  18        995.97        932.89        51.98 o                         
  -2   4  18      10491.56      10434.25       199.38 o                         
  -1   4  18        480.08        507.40        39.89 o                         
   0   4  18       8998.46       9029.11       193.55 o                         
   1   4  18         35.52         34.53        38.89 o                         
   2   4  18       7448.93       7641.32       185.05 o                         
   3   4  18         23.21         -8.59        50.59 o                         
   4   4  18       7098.19       6815.20       241.02 o                         
   5   4  18         81.61         44.12        77.25 o                         
   6   4  18       3105.46       3005.65       190.87 o                         
   7   4  18         45.02         -8.95       152.74 o                         
  -8   5  18          8.02         13.24       136.28 o                         
  -7   5  18       4161.96       4780.18       199.00 o                         
  -6   5  18         23.87        120.52        69.97 o                         
  -5   5  18       5313.01       5286.21       195.75 o                         
  -4   5  18          9.76        -38.42        40.42 o                         
  -3   5  18       6591.89       6127.16       130.72 o                         
  -2   5  18        760.48        734.89        43.92 o                         
  -1   5  18       6326.80       6097.72       223.26 o                         
   0   5  18        308.90        327.34        45.86 o                         
   1   5  18       4774.48       4704.99       115.29 o                         
   2   5  18        139.35        156.28        54.59 o                         
   3   5  18       1787.17       1768.05        79.57 o                         
   4   5  18          3.86         39.51        72.87 o                         
   5   5  18         49.30         79.32        82.82 o                         
   6   5  18        308.66        279.37       133.89 o                         
   7   5  18       1028.02        656.66       211.60 o                         
  -7   6  18         36.84         16.36       105.54 o                         
  -6   6  18         36.04        108.24        67.99 o                         
  -5   6  18         68.77         91.60        52.78 o                         
  -4   6  18        149.20        118.68        56.24 o                         
  -3   6  18        452.78        454.87        41.39 o                         
  -2   6  18        640.78        642.83        46.33 o                         
  -1   6  18        224.15        241.33        40.10 o                         
   0   6  18       2215.15       2306.85        74.75 o                         
   1   6  18        136.44        225.52        48.66 o                         
   2   6  18       6070.43       6340.91       174.28 o                         
   3   6  18        687.71        809.11        69.53 o                         
   4   6  18       7026.44       6886.14       273.82 o                         
   5   6  18        877.73        886.28        98.45 o                         
   6   6  18       4259.67       4503.14       366.39 o                         
  -7   7  18       2428.39       2366.25       181.68 o                         
  -6   7  18        203.08        158.65        80.78 o                         
  -5   7  18       3960.75       3965.46       159.65 o                         
  -4   7  18        109.07         89.47        41.30 o                         
  -3   7  18       7886.49       7463.33       158.94 o                         
  -2   7  18       2026.32       1965.86        96.27 o                         
  -1   7  18      12850.82      12451.98       274.21 o                         
   0   7  18       1967.25       1945.12        88.47 o                         
   1   7  18       9842.66      10071.69       228.94 o                         
   2   7  18       2300.77       2484.45       129.75 o                         
   3   7  18       2533.71       2647.33       106.44 o                         
   4   7  18       1950.90       1947.45       119.69 o                         
   5   7  18         45.37        226.75       146.23 o                         
   6   7  18       1017.17       1100.02       152.46 o                         
  -7   8  18        292.20        456.21       112.43 o                         
  -6   8  18       1205.20       1106.18       152.49 o                         
  -5   8  18       1542.95       1625.56        84.99 o                         
  -4   8  18       2533.63       2328.51        83.18 o                         
  -3   8  18       2488.05       2445.43        91.22 o                         
  -2   8  18       3429.88       3328.31       115.68 o                         
  -1   8  18       1048.73       1064.13        58.33 o                         
   0   8  18       5723.10       5710.50       133.75 o                         
   1   8  18        526.45        645.09        64.73 o                         
   2   8  18       7030.95       7020.04       189.24 o                         
   3   8  18        647.58        697.34        78.00 o                         
   4   8  18       6322.60       6370.72       290.98 o                         
   5   8  18        550.72        587.46       123.21 o                         
   6   8  18       2530.89       2400.78       175.53 o                         
  -6   9  18        258.43        339.82       103.71 o                         
  -5   9  18       2889.36       2808.94       331.63 o                         
  -4   9  18         95.53         25.51        57.67 o                         
  -3   9  18       1237.33       1187.59        73.49 o                         
  -2   9  18         54.29         74.50        52.88 o                         
  -1   9  18        379.59        345.14        50.36 o                         
   0   9  18         64.27         69.47        49.08 o                         
   1   9  18        181.37        161.22        60.30 o                         
   2   9  18         88.23         69.00        74.35 o                         
   3   9  18          6.25        -61.14        67.79 o                         
   4   9  18        404.20        491.73       117.33 o                         
   5   9  18        436.31        511.72       151.23 o                         
   6   9  18       1133.29       1027.44       156.18 o                         
  -6  10  18          1.41        304.22       147.65 o                         
  -5  10  18        174.01        289.18       115.53 o                         
  -4  10  18        111.03         94.52        68.19 o                         
  -3  10  18        113.65         76.27        59.61 o                         
  -2  10  18        384.99        372.11        84.37 o                         
  -1  10  18        333.07        317.71        56.56 o                         
   0  10  18       1293.87       1125.16        73.31 o                         
   1  10  18       1403.94       1534.90        88.70 o                         
   2  10  18       4264.28       4408.44       144.91 o                         
   3  10  18       1879.69       2070.42       123.15 o                         
   4  10  18       4331.34       4614.78       201.10 o                         
   5  10  18       1454.27       1507.44       139.92 o                         
  -6  11  18        789.64        755.26       144.89 o                         
  -5  11  18       2037.21       2431.51       184.09 o                         
  -4  11  18        306.95        261.02       120.36 o                         
  -3  11  18       4332.50       4279.92       166.70 o                         
  -2  11  18         33.54         -2.13        91.29 o                         
  -1  11  18       5544.38       5313.50       184.45 o                         
   0  11  18        220.69        255.55        67.10 o                         
   1  11  18       3029.20       3187.07       170.18 o                         
   2  11  18        787.30        884.36       106.77 o                         
   3  11  18        305.31        217.84       128.80 o                         
   4  11  18       1129.11       1124.98       151.47 o                         
   5  11  18        162.91        207.63       112.42 o                         
  -5  12  18       1494.73       1454.45       158.04 o                         
  -4  12  18        418.84        476.18        93.81 o                         
  -3  12  18       3820.92       3563.38       144.78 o                         
  -2  12  18       1314.03       1303.09        90.36 o                         
  -1  12  18       3948.53       3798.11       276.30 o                         
   0  12  18       2806.97       2780.56       155.92 o                         
   1  12  18       3183.13       3233.81       146.05 o                         
   2  12  18       2525.06       2549.85       189.49 o                         
   3  12  18       2126.84       2119.11       158.15 o                         
   4  12  18       2004.59       2150.84       171.18 o                         
  -4  13  18        448.95        272.89       116.91 o                         
  -3  13  18        476.37        474.49       112.97 o                         
  -2  13  18        166.79        226.19       105.32 o                         
  -1  13  18        132.02         84.79       125.81 o                         
   0  13  18         19.39        -29.94       100.13 o                         
   1  13  18          0.55        115.56       103.74 o                         
   2  13  18         18.92        -41.72       106.94 o                         
   3  13  18        129.88        320.12       140.37 o                         
  -3  14  18        250.48        334.04       137.19 o                         
  -2  14  18        405.20        309.94        98.60 o                         
  -1  14  18       1230.98       1295.02       134.70 o                         
   0  14  18        680.94        541.16       126.90 o                         
   1  14  18       2501.26       2348.96       150.13 o                         
   2  14  18       1608.88       1535.46       148.43 o                         
   3  14  18       2887.70       3089.51       200.96 o                         
  -2  15  18        621.46        317.03       129.12 o                         
  -1  15  18       1434.62       1229.04       187.01 o                         
   0  15  18         58.07          1.68       126.48 o                         
   1  15  18       1337.45       1407.84       138.49 o                         
  -7   0  19        215.93        289.31       127.97 o                         
  -5   0  19       1472.08       1502.00       132.29 o                         
  -3   0  19       3859.85       3599.51       121.97 o                         
  -1   0  19       2382.63       2506.34       120.53 o                         
   1   0  19       1176.58       1245.72       106.83 o                         
   3   0  19       1588.12       1670.17       126.31 o                         
   5   0  19       3554.93       3524.45       308.21 o                         
   7   0  19       2592.03       2685.68       307.25 o                         
  -8   1  19        563.19        672.30       113.59 o                         
  -7   1  19         12.82         93.21        85.56 o                         
  -6   1  19        516.93        553.31       100.12 o                         
  -5   1  19        304.51        447.66        67.39 o                         
  -4   1  19        258.22        367.64        61.01 o                         
  -3   1  19        568.27        545.66        40.40 o                         
  -2   1  19         65.08         76.87        37.47 o                         
  -1   1  19       4988.52       4932.89       117.82 o                         
   0   1  19         33.28        -41.47        41.47 o                         
   1   1  19       6221.34       6480.24       170.18 o                         
   2   1  19          8.79         56.73        38.69 o                         
   3   1  19       1602.17       1474.27        84.21 o                         
   4   1  19        524.29        448.78        81.20 o                         
   5   1  19        227.83        152.28        90.01 o                         
   6   1  19       2648.77       2394.70       188.11 o                         
   7   1  19          2.73        -96.02       146.59 o                         
  -8   2  19          7.69          3.75       112.18 o                         
  -7   2  19        598.98        708.61       105.58 o                         
  -6   2  19          9.05         74.21        76.27 o                         
  -5   2  19        395.51        249.26        58.34 o                         
  -4   2  19         99.42         90.39        43.87 o                         
  -3   2  19       1057.61       1105.37        49.52 o                         
  -2   2  19        150.24        198.72        43.63 o                         
  -1   2  19        479.82        582.99        45.22 o                         
   0   2  19        248.68        311.74        45.19 o                         
   1   2  19        836.09        884.36        61.58 o                         
   2   2  19       1036.71        986.89        56.92 o                         
   3   2  19       7229.37       7028.00       236.08 o                         
   4   2  19        603.89        596.23        82.53 o                         
   5   2  19       8039.44       6973.75       278.41 o                         
   6   2  19        245.55        284.19       127.71 o                         
   7   2  19       3502.57       3123.99       254.37 o                         
  -8   3  19        792.91        926.84       133.71 o                         
  -7   3  19        671.95        624.50       104.89 o                         
  -6   3  19        620.87        678.02        81.30 o                         
  -5   3  19        409.82        434.06        68.65 o                         
  -4   3  19        211.11        225.88        40.76 o                         
  -3   3  19        388.69        411.92        49.49 o                         
  -2   3  19        678.46        709.18        44.03 o                         
  -1   3  19        172.80        134.93        32.66 o                         
   0   3  19       1730.96       1842.43        80.73 o                         
   1   3  19        756.76        888.13        74.62 o                         
   2   3  19        392.94        396.19        63.33 o                         
   3   3  19         49.22         66.52        88.33 o                         
   4   3  19        281.10        223.09        74.93 o                         
   5   3  19          2.65        -53.19        74.80 o                         
   6   3  19       2030.78       1964.89       157.21 o                         
   7   3  19          4.75        -57.91       170.23 o                         
  -8   4  19          0.10        181.03       142.22 o                         
  -7   4  19         48.54         89.26        86.43 o                         
  -6   4  19         16.35         -5.29        62.43 o                         
  -5   4  19       1182.44       1275.80        86.94 o                         
  -4   4  19        223.62        307.39        39.90 o                         
  -3   4  19       3309.50       3295.30       107.72 o                         
  -2   4  19        856.24        919.83        48.63 o                         
  -1   4  19       4255.35       4014.14       107.25 o                         
   0   4  19        422.09        560.08        48.76 o                         
   1   4  19       5218.30       4965.48       123.54 o                         
   2   4  19        472.12        567.74        63.08 o                         
   3   4  19       3447.45       3346.63       118.21 o                         
   4   4  19       1172.82       1067.71        92.60 o                         
   5   4  19       3176.61       3010.02       129.57 o                         
   6   4  19        791.07        778.28       119.75 o                         
   7   4  19       1704.29       1361.04       187.34 o                         
  -7   5  19        311.28        415.28       101.30 o                         
  -6   5  19       1126.72       1045.72        83.93 o                         
  -5   5  19       1577.93       1448.79        69.86 o                         
  -4   5  19        143.09        162.62        43.86 o                         
  -3   5  19       2495.99       2528.88        72.59 o                         
  -2   5  19        991.01       1030.67        51.78 o                         
  -1   5  19       5233.52       4893.85       155.29 o                         
   0   5  19       1514.77       1535.11        66.09 o                         
   1   5  19       7509.67       7662.71       209.65 o                         
   2   5  19        273.84        330.04        56.66 o                         
   3   5  19       3822.79       4085.35       187.47 o                         
   4   5  19        338.33        357.73        84.42 o                         
   5   5  19        760.07        331.13       147.06 o                         
   6   5  19       1788.77       1370.82       147.42 o                         
  -7   6  19        437.95        539.12       105.39 o                         
  -6   6  19        159.14        130.04        79.81 o                         
  -5   6  19        373.09        361.11        51.03 o                         
  -4   6  19        346.93        355.26        46.64 o                         
  -3   6  19        168.73        204.99        41.36 o                         
  -2   6  19        206.59        257.89        51.62 o                         
  -1   6  19        117.99        194.87        45.94 o                         
   0   6  19        504.33        579.66        49.14 o                         
   1   6  19        759.42        879.42        67.40 o                         
   2   6  19       2668.77       2607.52       104.32 o                         
   3   6  19       4703.90       4861.38       140.02 o                         
   4   6  19       2268.21       2082.62       124.44 o                         
   5   6  19       5057.12       4682.10       333.22 o                         
   6   6  19       1075.01        906.90       153.94 o                         
  -7   7  19       1992.85       1926.44       142.05 o                         
  -6   7  19        575.34        728.89       106.76 o                         
  -5   7  19       2078.66       2015.53        80.61 o                         
  -4   7  19        503.85        511.70        53.31 o                         
  -3   7  19       2990.22       2902.65        93.97 o                         
  -2   7  19        657.46        643.39        53.81 o                         
  -1   7  19       2739.77       2670.92       126.22 o                         
   0   7  19        744.16        714.90        56.61 o                         
   1   7  19       1197.87       1238.88        70.42 o                         
   2   7  19        199.73        246.83        76.18 o                         
   3   7  19        317.89        354.43        71.04 o                         
   4   7  19        186.05        126.61        81.65 o                         
   5   7  19          5.29        158.78       133.05 o                         
   6   7  19        953.86        794.98       175.77 o                         
  -7   8  19        187.67        357.63       126.02 o                         
  -6   8  19        504.23        650.21       108.00 o                         
  -5   8  19       1689.42       1801.86       105.40 o                         
  -4   8  19       1872.70       2014.56       113.65 o                         
  -3   8  19       2308.61       2360.15        87.75 o                         
  -2   8  19       3149.69       3150.50        96.84 o                         
  -1   8  19       1554.40       1488.34        68.62 o                         
   0   8  19       3084.79       3079.20       115.30 o                         
   1   8  19       2501.68       2668.61       181.72 o                         
   2   8  19       2562.73       2587.91       111.03 o                         
   3   8  19       1997.42       2143.14       113.41 o                         
   4   8  19       2575.18       2757.99       201.88 o                         
   5   8  19       1465.12       1430.51       146.25 o                         
   6   8  19       1612.23       1495.07       151.27 o                         
  -6   9  19       2133.19       2039.94       303.68 o                         
  -5   9  19       3728.70       3768.01       290.22 o                         
  -4   9  19        766.54        786.14        72.96 o                         
  -3   9  19       5672.27       5479.81       158.80 o                         
  -2   9  19         12.82         -0.74        55.41 o                         
  -1   9  19       6695.63       6623.94       253.08 o                         
   0   9  19        450.01        409.67        53.34 o                         
   1   9  19       4901.43       4798.71       159.33 o                         
   2   9  19        897.00        814.50        89.94 o                         
   3   9  19       1771.87       1615.87       127.85 o                         
   4   9  19        954.58        865.85       154.72 o                         
   5   9  19        135.10        171.41       126.47 o                         
  -6  10  19        105.43         61.31       135.39 o                         
  -5  10  19         65.16         72.36       112.67 o                         
  -4  10  19         27.06          9.89        79.69 o                         
  -3  10  19        251.93        110.05        79.28 o                         
  -2  10  19        164.07        147.67        70.58 o                         
  -1  10  19        837.28        829.86        72.51 o                         
   0  10  19       1323.67       1191.86        82.76 o                         
   1  10  19        909.56        964.71        88.81 o                         
   2  10  19       3309.77       3395.92       135.19 o                         
   3  10  19       1776.64       1865.68       144.23 o                         
   4  10  19       3528.88       3525.79       182.90 o                         
   5  10  19       1889.45       1872.97       145.27 o                         
  -5  11  19       2986.00       3089.03       315.90 o                         
  -4  11  19        741.50        530.77       121.67 o                         
  -3  11  19       3260.06       3068.06       127.10 o                         
  -2  11  19        603.71        672.20        84.91 o                         
  -1  11  19       2424.23       2423.00       121.29 o                         
   0  11  19        243.81        270.73        79.74 o                         
   1  11  19       1613.89       1771.97       118.14 o                         
   2  11  19         53.02        117.51       114.20 o                         
   3  11  19        339.23        563.19       138.18 o                         
   4  11  19         72.83        146.42       128.38 o                         
  -5  12  19        705.23        571.02       123.94 o                         
  -4  12  19       2521.58       2798.08       148.59 o                         
  -3  12  19       1457.22       1499.63       110.46 o                         
  -2  12  19       4404.62       4728.06       162.12 o                         
  -1  12  19        812.10        875.19       114.81 o                         
   0  12  19       4485.25       4792.91       262.32 o                         
   1  12  19        846.42        947.29       108.71 o                         
   2  12  19       3703.19       3747.66       215.88 o                         
   3  12  19        756.36        601.01       132.02 o                         
   4  12  19       2439.81       2627.78       197.99 o                         
  -4  13  19        122.43          9.96       107.46 o                         
  -3  13  19       4290.79       3857.90       249.49 o                         
  -2  13  19        262.32        363.26       100.56 o                         
  -1  13  19       4138.03       4454.45       207.13 o                         
   0  13  19        545.86        442.67       111.28 o                         
   1  13  19       1729.51       1706.61       124.91 o                         
   2  13  19        501.83        675.73       116.38 o                         
   3  13  19        212.17        339.30       150.67 o                         
  -3  14  19        376.01        369.33       127.78 o                         
  -2  14  19       1031.13        716.12       124.76 o                         
  -1  14  19        907.19        939.47       152.69 o                         
   0  14  19       3344.48       3401.49       193.80 o                         
   1  14  19        535.87        233.60       112.37 o                         
   2  14  19       4399.39       4104.29       192.05 o                         
  -1  15  19       1548.32       1769.89       172.32 o                         
   0  15  19        231.90        149.73       159.28 o                         
  -8   0  20         40.71        -84.01       162.66 o                         
  -6   0  20       1993.13       2192.99       167.08 o                         
  -4   0  20      11408.11      10970.02       338.16 o                         
  -2   0  20      20929.90      20886.04       519.75 o                         
   0   0  20      15236.88      16626.77       427.68 o                         
   2   0  20      11197.90      10952.19       348.09 o                         
   4   0  20       6383.76       5777.58       398.47 o                         
   6   0  20       2647.32       2817.09       277.25 o                         
  -8   1  20          6.75        127.17       118.05 o                         
  -7   1  20       8092.89       8382.26       259.84 o                         
  -6   1  20         31.83        102.99        75.02 o                         
  -5   1  20      14447.36      15023.11       372.22 o                         
  -4   1  20        677.21        662.28        63.07 o                         
  -3   1  20      16226.86      15973.18       287.45 o                         
  -2   1  20       2435.02       2258.68       106.70 o                         
  -1   1  20      12443.12      12473.75       244.13 o                         
   0   1  20       1514.97       1514.67        64.89 o                         
   1   1  20       5909.23       6536.31       161.81 o                         
   2   1  20        861.07        825.16        59.14 o                         
   3   1  20       1007.33       1059.69        73.42 o                         
   4   1  20         30.20        -31.06        58.07 o                         
   5   1  20         52.08         79.30        96.32 o                         
   6   1  20         16.96        126.75       146.53 o                         
   7   1  20        777.29        652.47       164.39 o                         
  -8   2  20        640.49        698.05       126.48 o                         
  -7   2  20        320.34        365.09       100.57 o                         
  -6   2  20        234.65        206.73        74.06 o                         
  -5   2  20        416.51        570.26        69.57 o                         
  -4   2  20        335.90        416.16        54.95 o                         
  -3   2  20         84.69         89.61        43.75 o                         
  -2   2  20       3191.34       3284.84        90.22 o                         
  -1   2  20        133.51         78.28        42.02 o                         
   0   2  20      10624.38      10823.03       210.20 o                         
   1   2  20        395.65        420.01        54.75 o                         
   2   2  20      11390.45      12011.01       262.56 o                         
   3   2  20        688.77        705.88        78.65 o                         
   4   2  20       8719.65       8630.62       466.58 o                         
   5   2  20        652.89        395.54       113.09 o                         
   6   2  20       4256.71       4469.05       316.32 o                         
   7   2  20        192.75         34.26       191.23 o                         
  -7   3  20       8547.26       9261.10       284.09 o                         
  -6   3  20        449.33        545.87        84.13 o                         
  -5   3  20      16182.33      16087.30       357.80 o                         
  -4   3  20         29.51        -25.65        67.34 o                         
  -3   3  20      18726.86      18000.33       357.79 o                         
  -2   3  20        159.74        130.43        45.62 o                         
  -1   3  20      11389.07      11725.25       239.51 o                         
   0   3  20        288.51        231.51        45.01 o                         
   1   3  20       4377.48       4643.15       131.16 o                         
   2   3  20        646.90        620.24        74.57 o                         
   3   3  20       1212.70       1224.78        77.55 o                         
   4   3  20        401.95        300.11        77.32 o                         
   5   3  20         33.66        -46.42        90.31 o                         
   6   3  20        536.39        402.77       122.05 o                         
  -7   4  20         53.18        113.79        94.17 o                         
  -6   4  20       1590.62       1436.75        95.46 o                         
  -5   4  20         22.85        -23.33        71.20 o                         
  -4   4  20       6466.63       6101.23       190.84 o                         
  -3   4  20        455.11        529.62        74.45 o                         
  -2   4  20      13182.90      13342.89       261.70 o                         
  -1   4  20       1949.31       1971.16        78.57 o                         
   0   4  20      10454.36      10752.54       258.66 o                         
   1   4  20       3954.57       3866.37       115.41 o                         
   2   4  20       7753.13       7948.20       210.48 o                         
   3   4  20       2406.92       2471.63       107.30 o                         
   4   4  20       5347.10       5400.27       184.00 o                         
   5   4  20        768.36        561.42        97.25 o                         
   6   4  20       2408.63       2409.32       176.82 o                         
  -7   5  20       6924.60       6637.13       212.65 o                         
  -6   5  20        117.72        135.02        75.34 o                         
  -5   5  20      10152.68       9657.60       302.78 o                         
  -4   5  20       1425.87       1288.07        93.09 o                         
  -3   5  20       8496.29       8170.77       266.91 o                         
  -2   5  20       3001.11       3168.01       191.93 o                         
  -1   5  20       3836.30       3927.02       126.50 o                         
   0   5  20       2790.51       3040.34       161.85 o                         
   1   5  20        499.74        604.97        64.46 o                         
   2   5  20        962.38       1100.58        84.93 o                         
   3   5  20         37.67        126.19        72.48 o                         
   4   5  20        129.85        117.20        99.89 o                         
   5   5  20        225.52        142.80       126.45 o                         
   6   5  20        754.96        863.97       144.69 o                         
  -7   6  20       1197.46       1412.55       143.07 o                         
  -6   6  20         18.79        127.69        90.42 o                         
  -5   6  20        908.72        927.29        61.04 o                         
  -4   6  20       1400.74       1375.91        62.97 o                         
  -3   6  20         20.92        -19.54        40.93 o                         
  -2   6  20       3013.43       2975.54        99.90 o                         
  -1   6  20        626.90        605.76        56.01 o                         
   0   6  20       6658.96       6619.74       160.77 o                         
   1   6  20       2517.03       2672.01       102.84 o                         
   2   6  20       7508.50       7880.34       215.15 o                         
   3   6  20       4940.45       5102.28       169.70 o                         
   4   6  20       4886.99       4621.43       170.45 o                         
   5   6  20       3726.16       3488.32       191.32 o                         
   6   6  20       2165.08       1997.17       238.27 o                         
  -7   7  20       4025.76       4206.82       250.31 o                         
  -6   7  20       1156.04       1241.63       110.79 o                         
  -5   7  20       6838.83       6717.55       219.23 o                         
  -4   7  20       1197.18       1140.50        76.33 o                         
  -3   7  20       5276.82       5115.32       186.07 o                         
  -2   7  20        563.04        619.74        58.88 o                         
  -1   7  20       3099.89       3118.74       120.99 o                         
   0   7  20          5.08        -11.72        46.24 o                         
   1   7  20       2276.74       2508.82        93.18 o                         
   2   7  20        774.41        802.33        86.20 o                         
   3   7  20        824.74        847.09        88.04 o                         
   4   7  20       1288.79       1198.48       173.93 o                         
   5   7  20         42.93        -30.09       150.33 o                         
   6   7  20       2016.77       1881.21       299.42 o                         
  -6   8  20       1194.66       1188.52       168.19 o                         
  -5   8  20         22.73         86.00        79.19 o                         
  -4   8  20       5309.43       5204.37       265.78 o                         
  -3   8  20       1153.79       1231.57        71.15 o                         
  -2   8  20      11416.38      11218.66       414.83 o                         
  -1   8  20       5904.68       5750.39       181.29 o                         
   0   8  20       7831.90       7755.48       234.86 o                         
   1   8  20       8198.12       8560.88       222.27 o                         
   2   8  20       3412.81       3401.34       149.40 o                         
   3   8  20       4319.92       4306.18       169.17 o                         
   4   8  20       1416.60       1365.48       154.92 o                         
   5   8  20       1692.43       1745.02       239.86 o                         
  -6   9  20        767.66        856.00       153.43 o                         
  -5   9  20       2382.20       2545.66       307.84 o                         
  -4   9  20       2421.87       2339.19       112.58 o                         
  -3   9  20       1233.38       1283.62       119.53 o                         
  -2   9  20       3762.72       3683.57       120.95 o                         
  -1   9  20         26.41         16.28        58.65 o                         
   0   9  20       2440.34       2396.44       128.57 o                         
   1   9  20        653.61        618.84        78.24 o                         
   2   9  20        417.03        389.18        74.05 o                         
   3   9  20        951.50        945.32       109.43 o                         
   4   9  20        380.53          5.81       212.42 o                         
   5   9  20        521.31        561.76       133.59 o                         
  -6  10  20        230.15        104.78       111.78 o                         
  -5  10  20        512.21        507.15       111.49 o                         
  -4  10  20       1959.32       1909.94       112.57 o                         
  -3  10  20         55.15        122.66        83.49 o                         
  -2  10  20       3158.34       3060.36       219.92 o                         
  -1  10  20       1099.30       1155.07        81.53 o                         
   0  10  20       3763.53       3994.68       208.76 o                         
   1  10  20       3860.65       3868.15       167.57 o                         
   2  10  20       1914.55       2102.30       136.58 o                         
   3  10  20       6967.12       7728.89       278.34 o                         
   4  10  20        738.91        676.29       156.17 o                         
   5  10  20       4756.75       5003.34       216.28 o                         
  -5  11  20       1529.59       1528.62       223.08 o                         
  -4  11  20       2341.10       2184.98       153.65 o                         
  -3  11  20        744.52        756.22        90.97 o                         
  -2  11  20       1383.58       1380.47        97.77 o                         
  -1  11  20        450.52        327.07        98.89 o                         
   0  11  20        218.41        272.47        88.20 o                         
   1  11  20        595.94        528.48       105.95 o                         
   2  11  20        348.00        360.97       106.10 o                         
   3  11  20        337.97         50.08       112.17 o                         
   4  11  20       1606.49       1756.22       156.51 o                         
  -5  12  20        362.73        468.17       121.87 o                         
  -4  12  20       2574.37       2375.41       139.22 o                         
  -3  12  20       2231.71       2207.68       121.54 o                         
  -2  12  20       3606.80       3492.45       155.55 o                         
  -1  12  20       5750.34       6030.18       228.92 o                         
   0  12  20       1672.84       1722.73       133.29 o                         
   1  12  20       6977.29       6973.95       250.38 o                         
   2  12  20        732.94        661.74       109.58 o                         
   3  12  20       4154.77       4190.07       251.71 o                         
  -4  13  20       3164.14       3183.37       163.99 o                         
  -3  13  20         14.25        109.95       100.96 o                         
  -2  13  20       2357.83       2000.78       158.15 o                         
  -1  13  20       1390.15       1470.46       160.09 o                         
   0  13  20        268.68        260.23       134.52 o                         
   1  13  20       2862.53       2890.06       156.85 o                         
   2  13  20        231.13        406.59       118.13 o                         
   3  13  20       2080.67       2358.95       170.74 o                         
  -3  14  20        124.81        144.86       113.96 o                         
  -2  14  20        961.16       1053.73       136.08 o                         
  -1  14  20       1512.04       1694.53       163.05 o                         
   0  14  20        543.78        672.17       185.56 o                         
   1  14  20       3580.12       3459.40       177.12 o                         
   2  14  20         69.90        261.48       111.61 o                         
  -7   0  21        521.25        736.07       146.05 o                         
  -5   0  21       2722.34       2615.74       177.81 o                         
  -3   0  21      15369.10      15649.18       400.66 o                         
  -1   0  21      36771.17      37836.93      1024.68 o                         
   1   0  21      42583.77      43347.40      1356.77 o                         
   3   0  21      19266.30      18557.26       928.52 o
[truncated: 102,547 more chars]
