# Supplementary material for: Crystal structure of bis­(β-alaninium) tetra­bromidoplumbate
Source: Acta Crystallogr E Crystallogr Commun. 2024 Aug 9;80(Pt 9):931–5. doi: 10.1107/S2056989024007722 (PMC11389681; doi:10.1107/S2056989024007722)
Supplement: Supplementary file 3 [file e-80-00931-Isup3.mol]

aram167
  --CCDC--060324    3D                              

 37 34  0  0  0  0  0  0  0  0999 V2000
    1.2118    5.8043    5.4628 Pb     0
    1.0017    5.6611    8.5111 Br     0
    4.0917    5.7431    5.7544 Br     0
    1.6182    5.9246    2.5707 Br     0
    1.2186    8.7407    5.7208 Br     0
    7.3495    5.8043    5.4628 Pb     0
    0.8144   11.7689    5.5634 Pb     0
   -2.0460    5.7431    5.7544 Br     0
    0.8075    2.7761    5.3054 Br     0
    0.7728    0.6368   11.6044 O      0
    0.6932    0.5487   10.7131 H      0
   -0.2954    2.5331   11.1204 O      0
    0.2593    1.8132   11.9268 C      0
    0.4855    2.1723   13.3578 C      0
    1.4343    2.4282   13.4780 H      0
    0.3156    1.3743   13.9192 H      0
   -0.3928    3.3056   13.8381 C      0
   -1.3427    3.0559   13.7145 H      0
   -0.2391    3.4487   14.8056 H      0
   -0.1183    4.5767   13.1031 N      0
   -0.1337    4.4184   12.2071 H      0
    0.7006    4.8941   13.3411 H      0
   -0.7550    5.1920   13.3133 H      0
    2.6569    3.8376   11.5158 O      0
    2.9004    4.5092   12.0362 H      0
    4.0452    4.7603   10.0427 O      0
    3.2943    3.8626   10.3569 C      0
    3.0090    2.6566    9.5185 C      0
    2.0290    2.5238    9.4726 H      0
    3.3994    1.8611    9.9605 H      0
    3.5496    2.7473    8.1241 C      0
    3.3141    1.9239    7.6275 H      0
    3.1292    3.5142    7.6599 H      0
    5.0270    2.9191    8.1177 N      0
    5.4197    2.1798    8.4739 H      0
    5.2493    3.6494    8.6132 H      0
    5.3152    3.0338    7.2623 H      0
  1  2  1
  1  3  1
  1  4  1
  1  5  1
  1  8  1
  1  9  1
  3  6  1
  5  7  1
 10 11  1
 10 13  1
 12 13  1
 13 14  1
 14 15  1
 14 16  1
 14 17  1
 17 18  1
 17 19  1
 17 20  1
 20 21  1
 20 22  1
 20 23  1
 24 25  1
 24 27  1
 26 27  1
 27 28  1
 28 29  1
 28 30  1
 28 31  1
 31 32  1
 31 33  1
 31 34  1
 34 35  1
 34 36  1
 34 37  1
M  END
$$$$
